# Supplementary material for: Sixty years of work on Italy’s Orthopteroids biodiversity, the big data of Galvagni collection
Source: Biodivers Data J. 2021 Jun 30;9:e65953. doi: 10.3897/BDJ.9.e65953 (PMC8263551; doi:10.3897/BDJ.9.e65953)
Supplement: Supplementary material 1 — Collezione Galvagni [file bdj-09-e65953-s001.txt]

Section	Sub-section database	Number of specimens	Object name	Continent	Country	Region	Province	City	Locality	Location	Collection	Specific position	Board	Phylum	Class	Order	Family	Genus	Species	Species Author	Subspecies	Subspecies Author	number of males	Stage of males	number of females	Stage of females	Mounting Method	conservation status	lower altitude	higher altitude	collecting date 1	collecting date 2	collector	reviewer	revision date	notes
ZOOLOGIA	INSETTI	36	Chelidurella vignai	EUROPA	ITALIA	FRIULI VENEZIA GIULIA				MUSEO CIVICO DI ROVERETO | PALAZZO PAROLARI	Collezione A. Galvagni	SCATOLA N. 914		ARTHROPODA	INSECTA	DERMAPTERA	FORFICULIDAE	Chelidurella	vignai								A SECCO	BUONO						F.M. Buzzetti		1 Holotypus, 17 Paratypi
ZOOLOGIA	INSETTI	29	Chrysochraon beybienkoi	EUROPA	ITALIA	CALABRIA			Sila Piccola, Lago Ampollino	MUSEO CIVICO DI ROVERETO | PALAZZO PAROLARI	Collezione A. Galvagni	SCATOLA N. 863		ARTHROPODA	INSECTA	ORTHOPTERA	ACRIDIDAE	Chrysochraon	beybienkoi				21	adulti	8	adulti	A SECCO	BUONO	1268		24/08/1960		A. Galvagni	F.M. Buzzetti	14/10/2018	1 maschio Holotypus, 27 Paratypi
ZOOLOGIA	INSETTI	3	Galvagniella albanica	EUROPA						MUSEO CIVICO DI ROVERETO | PALAZZO PAROLARI	Collezione A. Galvagni	SCATOLA N. 829		ARTHROPODA	INSECTA	ORTHOPTERA	ACRIDIDAE	Galvagniella	albanica				2	adulto	1	neanide	A SECCO	BUONO			01/01/1917		R. Ebner	F.M. Buzzetti	26/03/2018	1 Holotypus, 1 Allotypus
ZOOLOGIA	INSETTI	3	Galvagniella albanica	EUROPA						MUSEO CIVICO DI ROVERETO | PALAZZO PAROLARI	Collezione A. Galvagni	SCATOLA N. 829		ARTHROPODA	INSECTA	ORTHOPTERA	ACRIDIDAE	Galvagniella	albanica				2	adulto	1	neanide	A SECCO	BUONO					R. Ebner	F.M. Buzzetti	26/03/2018	2 Holotypus, 1 Allotypus
ZOOLOGIA	INSETTI	9	Chelidurella guentheri	EUROPA	GERMANIA				Dorn	MUSEO CIVICO DI ROVERETO | PALAZZO PAROLARI	Collezione A. Galvagni	SCATOLA N. 914		ARTHROPODA	INSECTA	DERMAPTERA	FORFICULIDAE	Chelidurella	guentheri								A SECCO	BUONO						F.M. Buzzetti		3 Paratypi
ZOOLOGIA	INSETTI	4	Chelidurella poggii	EUROPA	ITALIA	TRENTINO ALTO ADIGE	BOLZANO		Elvas	MUSEO CIVICO DI ROVERETO | PALAZZO PAROLARI	Collezione A. Galvagni	SCATOLA N. 914		ARTHROPODA	INSECTA	DERMAPTERA	FORFICULIDAE	Chelidurella	poggii								A SECCO	BUONO						F.M. Buzzetti		4 Paratypi
ZOOLOGIA	INSETTI	4	Chelidurella fontanai	EUROPA	ITALIA	PIEMONTE			Frabosa	MUSEO CIVICO DI ROVERETO | PALAZZO PAROLARI	Collezione A. Galvagni	SCATOLA N. 914		ARTHROPODA	INSECTA	DERMAPTERA	FORFICULIDAE	Chelidurella	fontanai								A SECCO	BUONO						F.M. Buzzetti		4 Paratypi
ZOOLOGIA	INSETTI	2	Rhacocleis thyrrhenica	EUROPA	ITALIA	SARDEGNA	CARBONIA-IGLESIAS	Iglesias	dintorni di P.ta Genna Ollioni	MUSEO CIVICO DI ROVERETO | PALAZZO PAROLARI	Collezione A. Galvagni	SCATOLA n.1008		ARTHROPODA	INSECTA	ORTHOPTERA	TETTIGONIIDAE	Rhacocleis	thyrrhenica				2	adulto			A SECCO	BUONO	750		17/07/2006		M. Bardiani, D. Avesani, D. Birtele, P. Cerretti, D. Whitmore	F.M. Buzzetti	12/07/2017	gli esemplari sono determinati come Rhacocleis baccettii
ZOOLOGIA	INSETTI	2	Rhacocleis thyrrhenica	EUROPA	ITALIA	SARDEGNA	CARBONIA-IGLESIAS	Iglesias	dintorni di P.ta Genna Ollioni	MUSEO CIVICO DI ROVERETO | PALAZZO PAROLARI	Collezione A. Galvagni	SCATOLA n.1008		ARTHROPODA	INSECTA	ORTHOPTERA	TETTIGONIIDAE	Rhacocleis	thyrrhenica				2	adulto			A SECCO	BUONO	750		17/07/2006		M. Bardiani, D. Avesani, D. Birtele, P. Cerretti, D. Whitmore	F.M. Buzzetti	12/07/2017	gli esemplari sono determinati come Rhacocleis baccettii
ZOOLOGIA	INSETTI	1	Pseudoyersinia andreae	EUROPA	ITALIA	SARDEGNA	NUORO	Desulo	Gennargentu, Bruncu Spina	MUSEO CIVICO DI ROVERETO | PALAZZO PAROLARI	Collezione A. Galvagni			ARTHROPODA	INSECTA	MANTODEA	MANTIDAE	Pseudoyersinia	andreae				1	adulto			A SECCO	BUONO	1600	1750	06/09/1974		Galvagni A.	F.M. Buzzetti	06/12/2016	Holotypus
ZOOLOGIA	INSETTI	1	Barbitistes vicetinus	EUROPA	ITALIA	VENETO	VICENZA	Isola Vicentina, Torreselle	Monti Lessini	MUSEO CIVICO DI ROVERETO | PALAZZO PAROLARI	Collezione A. Galvagni	SCATOLA n.1004		ARTHROPODA	INSECTA	ORTHOPTERA	TETTIGONIIDAE	Barbitistes	vicetinus				1	adulto			A SECCO	BUONO			28/07/1987		P. Fontana	F.M. Buzzetti		Holotypus
ZOOLOGIA	INSETTI	2	Capraiuscola ebneri ebneri	EUROPA	ROMANIA				Bolbogi - Sinaia	MUSEO CIVICO DI ROVERETO | PALAZZO PAROLARI	Collezione A. Galvagni	SCATOLA N. 829		ARTHROPODA	INSECTA	ORTHOPTERA	ACRIDIDAE	Capraiuscola	ebneri		ebneri		1	adulto	1	adulto - neanide	A SECCO	BUONO			01/01/1926		R. Ebner	F.M. Buzzetti	26/03/2018	Holotypus e Allotypus
ZOOLOGIA	INSETTI	53	Italopodisma lagrecai	EUROPA	ITALIA	ABRUZZO	TERAMO		Gran Sasso, Prati di Tivio, la Madonnina	MUSEO CIVICO DI ROVERETO | PALAZZO PAROLARI	Collezione A. Galvagni	SCATOLA N. 817		ARTHROPODA	INSECTA	ORTHOPTERA	ACRIDIDAE	Italopodisma	lagrecai				25	adulto	28	adulto	A SECCO	BUONO	2250		26/08/1971		A. Galvagni	F.M. Buzzetti	25/06/2018	Holotypus e Paratypi
ZOOLOGIA	INSETTI	11	Podisma magdalenae	EUROPA	ITALIA	MARCHE	PESARO E URBINO	Cagli	Monte Catria	MUSEO CIVICO DI ROVERETO | PALAZZO PAROLARI	Collezione A. Galvagni	SCATOLA N. 810		ARTHROPODA	INSECTA	ORTHOPTERA	ACRIDIDAE	Podisma	magdalenae				7	adulto	4	adulto	A SECCO	BUONO	1600	1700	02/09/1970		A. Galvagni	F.M. Buzzetti	25/06/2018	Holotypus e Paratypi
ZOOLOGIA	INSETTI	3	Italopodisma ebneri	EUROPA	ITALIA				Terminillo, Elefante	MUSEO CIVICO DI ROVERETO | PALAZZO PAROLARI	Collezione A. Galvagni	SCATOLA N. 818		ARTHROPODA	INSECTA	ORTHOPTERA	ACRIDIDAE	Italopodisma	ebneri				1	adulto	2	adulto	A SECCO	BUONO						F.M. Buzzetti	25/06/2018	Holotypus e Paratypi
ZOOLOGIA	INSETTI	1	Ectobius caprai	EUROPA	ITALIA	MARCHE	ASCOLIPICENO	Montemonaco	Monte Sibillini, Montemonaco	MUSEO CIVICO DI ROVERETO | PALAZZO PAROLARI	Collezione A. Galvagni	SCATOLA N. 709		ARTHROPODA	INSECTA	BLATTODEA	ECTOBIIDAE	Ectobius	caprai				1	adulto			A SECCO	BUONO			03/08/1955		A. Galvagni	F.M. Buzzetti	26/09/2017	Holotypus Ectobius rammei A.Galvagni 1958
ZOOLOGIA	INSETTI	1	Capraiellus tamaninii	EUROPA	ITALIA	LOMBARDIA	BRESCIA	Tremosine	Valle di Bondo	MUSEO CIVICO DI ROVERETO | PALAZZO PAROLARI	Collezione A. Galvagni	SCATOLA N. 704		ARTHROPODA	INSECTA	BLATTODEA	ECTOBIIDAE	Capraiellus	tamaninii				1	adulto			A SECCO	BUONO	700		29/07/1960		A. Galvagni	F.M. Buzzetti	25/09/2017	Holotypus Galvagni A. 1972
ZOOLOGIA	INSETTI	1	Rhacocleis thyrrhenica	EUROPA	ITALIA	SARDEGNA	MEDIO CAMPIDANO	Villacidro	dintorni di P.ta piscina Argiolas (Serbatoio)	MUSEO CIVICO DI ROVERETO | PALAZZO PAROLARI	Collezione A. Galvagni	SCATOLA n.1008		ARTHROPODA	INSECTA	ORTHOPTERA	TETTIGONIIDAE	Rhacocleis	thyrrhenica						1	adulto	A SECCO	BUONO	282		11/09/2006		M. Bardiani, D. Avesani, D. Birtele, P. Cerretti, D. Whitmore	F.M. Buzzetti	12/07/2017	l'esemplare determinato come Rhacocleis baccettii
ZOOLOGIA	INSETTI	23	Ephippiger perforatus	EUROPA	ITALIA	CAMPANIA			Monti Picentini, Fili di Monti	MUSEO CIVICO DI ROVERETO | PALAZZO PAROLARI	Collezione A. Galvagni	SCATOLA N. 782		ARTHROPODA	INSECTA	ORTHOPTERA	TETTIGONIIDAE	Ephippiger	perforatus				17	adulto	6	adulto	A SECCO	BUONO	1300		01/08/1956		A. Galvagni	F.M. Buzzetti	20/03/2018	Paratypi
ZOOLOGIA	INSETTI	44	Ephippiger ruffoi	EUROPA	ITALIA	UMBRIA	PERUGIA	Norcia	Monti Sibillini, Castelluccio, Piano Grande	MUSEO CIVICO DI ROVERETO | PALAZZO PAROLARI	Collezione A. Galvagni	SCATOLA N. 786		ARTHROPODA	INSECTA	ORTHOPTERA	TETTIGONIIDAE	Ephippiger	ruffoi				38	adulto	6	adulto	A SECCO	BUONO	1270		07/08/1954		A. Galvagni	F.M. Buzzetti	20/03/2018	Paratypi
ZOOLOGIA	INSETTI	2	Rhacocleis maroccana	AFRICA	MAROCCO					MUSEO CIVICO DI ROVERETO | PALAZZO PAROLARI	Collezione A. Galvagni	SCATOLA N. 777		ARTHROPODA	INSECTA	ORTHOPTERA	TETTIGONIIDAE	Rhacocleis	maroccana				1	adulto	1	adulto	A SECCO	BUONO			28/06/1968		Nadig	F.M. Buzzetti	19/03/2018	Paratypi
ZOOLOGIA	INSETTI	1	Ephippiger perforatus	EUROPA	ITALIA	TOSCANA				MUSEO CIVICO DI ROVERETO | PALAZZO PAROLARI	Collezione A. Galvagni	SCATOLA N. 786		ARTHROPODA	INSECTA	ORTHOPTERA	TETTIGONIIDAE	Ephippiger	perforatus				1	adulto		adulto	A SECCO	BUONO			15/08/1946			F.M. Buzzetti	20/03/2018	Paratypi
ZOOLOGIA	INSETTI	1	Oedipoda caerulescens	EUROPA	ITALIA	TRENTINO ALTO ADIGE	TRENTO		Mattarello	MUSEO CIVICO DI ROVERETO | PALAZZO PAROLARI	Collezione A. Galvagni	SCATOLA N. 848		ARTHROPODA	INSECTA	ORTHOPTERA	ACRIDIDAE	Oedipoda	caerulescens				1	adulti			A SECCO	BUONO			03/09/1938		Perini	F.M. Buzzetti	11/10/2018	Paratypi O.c.pretiosa
ZOOLOGIA	INSETTI	6	Oedipoda caerulescens	EUROPA	ITALIA	TOSCANA			Vallombrosa	MUSEO CIVICO DI ROVERETO | PALAZZO PAROLARI	Collezione A. Galvagni	SCATOLA N. 848		ARTHROPODA	INSECTA	ORTHOPTERA	ACRIDIDAE	Oedipoda	caerulescens				2	adulti	5	adulti	A SECCO	BUONO			18/08/1946			F.M. Buzzetti	11/10/2018	Paratypi O.c.pretiosa
ZOOLOGIA	INSETTI	2	Oedipoda caerulescens	EUROPA	ITALIA	TRENTINO ALTO ADIGE			Villa Lagarina	MUSEO CIVICO DI ROVERETO | PALAZZO PAROLARI	Collezione A. Galvagni	SCATOLA N. 848		ARTHROPODA	INSECTA	ORTHOPTERA	ACRIDIDAE	Oedipoda	caerulescens						2	adulti	A SECCO	BUONO			10/08/1941			F.M. Buzzetti		Paratypi O.c.pretiosa
ZOOLOGIA	INSETTI	2	Oedipoda caerulescens	EUROPA	ITALIA	ABRUZZO			M. Carseolani, Val de Varri	MUSEO CIVICO DI ROVERETO | PALAZZO PAROLARI	Collezione A. Galvagni	SCATOLA N. 848		ARTHROPODA	INSECTA	ORTHOPTERA	ACRIDIDAE	Oedipoda	caerulescens				2	adulti			A SECCO	BUONO	1000		27/08/1947		Bisleti	F.M. Buzzetti	11/10/2018	Paratypi O.c.pretiosa
ZOOLOGIA	INSETTI	6	Anonconotus ligustinus	EUROPA	ITALIA	PIEMONTE			Colle di Tenda	MUSEO CIVICO DI ROVERETO | PALAZZO PAROLARI	Collezione A. Galvagni	SCATOLA N. 772		ARTHROPODA	INSECTA	ORTHOPTERA	TETTIGONIIDAE	Anonconotus	ligustinus				3	adulto	3	adulto	A SECCO	BUONO	1800	1900	29/09/1957		A. Galvagni	F.M. Buzzetti	12/03/2018	Paratypus
ZOOLOGIA	INSETTI	7	Anonconotus ligustinus	EUROPA	ITALIA	PIEMONTE			Colle di Tenda, Forte Giaura	MUSEO CIVICO DI ROVERETO | PALAZZO PAROLARI	Collezione A. Galvagni	SCATOLA N. 772		ARTHROPODA	INSECTA	ORTHOPTERA	TETTIGONIIDAE	Anonconotus	ligustinus				5	adulto	2	adulto	A SECCO	BUONO	2200		01/08/1958		A. Galvagni	F.M. Buzzetti	12/03/2018	Paratypus
ZOOLOGIA	INSETTI	2	Anonconotus sibyllinus	EUROPA	ITALIA	MARCHE	MACERATA	Montemonaco	Monte Sibilla, Montemonaco	MUSEO CIVICO DI ROVERETO | PALAZZO PAROLARI	Collezione A. Galvagni	SCATOLA N. 773		ARTHROPODA	INSECTA	ORTHOPTERA	TETTIGONIIDAE	Anonconotus	sibyllinus				1	adulto	1	adulto	A SECCO	BUONO	1900		02/09/1975		A. Galvagni	F.M. Buzzetti	12/03/2018	Paratypus
ZOOLOGIA	INSETTI	7	Anonconotus sibyllinus	EUROPA	ITALIA				Monti Sibillini, Forca Viola	MUSEO CIVICO DI ROVERETO | PALAZZO PAROLARI	Collezione A. Galvagni	SCATOLA N. 773		ARTHROPODA	INSECTA	ORTHOPTERA	TETTIGONIIDAE	Anonconotus	sibyllinus				3	adulto	4	adulto	A SECCO	BUONO	1900		09/08/1954		A. Galvagni	F.M. Buzzetti	12/03/2018	Paratypus
ZOOLOGIA	INSETTI	3	Oedipoda cynthiae	EUROPA	ITALIA	PUGLIE			Manfredonia, Sciale Bartolomeo	MUSEO CIVICO DI ROVERETO | PALAZZO PAROLARI	Collezione A. Galvagni	SCATOLA N. 850		ARTHROPODA	INSECTA	ORTHOPTERA	ACRIDIDAE	Oedipoda	cynthiae						3	adulti	A SECCO	BUONO			12/09/1972		A. Galvagni	F.M. Buzzetti	17/06/2019	Paratypus
ZOOLOGIA	INSETTI	7	Pamphagus ortolanii	EUROPA	ITALIA	SICILIA	AGRIGENTO		Isole Pelagie, Lampedusa	MUSEO CIVICO DI ROVERETO | PALAZZO PAROLARI	Collezione A. Galvagni	SCATOLA N. 802		ARTHROPODA	INSECTA	ORTHOPTERA	PAMPHAGIDAE	Pamphagus	ortolanii				3	adulto	4	adulto	A SECCO	BUONO			05/06/1975		B. Massa	F.M. Buzzetti	06/06/2018	Paratypus
ZOOLOGIA	INSETTI	2	Oedipoda cynthiae	EUROPA	ITALIA	PUGLIE			Alessano	MUSEO CIVICO DI ROVERETO | PALAZZO PAROLARI	Collezione A. Galvagni	SCATOLA N. 850		ARTHROPODA	INSECTA	ORTHOPTERA	ACRIDIDAE	Oedipoda	cynthiae				1	adulti	1	adulti	A SECCO	BUONO			26/09/1948		Conci e Ruffo	F.M. Buzzetti	17/06/2019	Paratypus
ZOOLOGIA	INSETTI	1	Paranocaracris bulgaricus flavotibialis	EUROPA	GRECIA				Hellas, Olympus Ori, sopra Sparmos (Rifugio B)	MUSEO CIVICO DI ROVERETO | PALAZZO PAROLARI	Collezione A. Galvagni	SCATOLA N. 803		ARTHROPODA	INSECTA	ORTHOPTERA	PAMPHAGIDAE	Paranocaracris	bulgaricus		flavotibialis		1	adulto			A SECCO	BUONO	1800	2300	29/07/1972		F. Willemse	F.M. Buzzetti	06/06/2018	Paratypus
ZOOLOGIA	INSETTI	1	Paranocaracris bulgaricus flavotibialis	EUROPA	GRECIA				Hellas, Olympus Ori, sopra Sparmos (Rifugio B)	MUSEO CIVICO DI ROVERETO | PALAZZO PAROLARI	Collezione A. Galvagni	SCATOLA N. 803		ARTHROPODA	INSECTA	ORTHOPTERA	PAMPHAGIDAE	Paranocaracris	bulgaricus		flavotibialis			adulto	1	adulto	A SECCO	BUONO	1800	1900	14/08/1966		F. Willemse	F.M. Buzzetti	06/06/2018	Paratypus
ZOOLOGIA	INSETTI	6	Peripodisma tymphii	EUROPA	GRECIA				Hellas, Pindos Ori, Tymfl (above Papikon)	MUSEO CIVICO DI ROVERETO | PALAZZO PAROLARI	Collezione A. Galvagni	SCATOLA N. 814		ARTHROPODA	INSECTA	ORTHOPTERA	ACRIDIDAE	Peripodisma	tymphii				3	adulto	3	adulto	A SECCO	BUONO	1800	2100	01/08/1971		F. Willemse	F.M. Buzzetti	25/06/2018	Paratypus
ZOOLOGIA	INSETTI	1	Acinipe hesperica	EUROPA	ITALIA	SICILIA	TRAPANI		Isole Egadi, Isola di Marettimo	MUSEO CIVICO DI ROVERETO | PALAZZO PAROLARI	Collezione A. Galvagni	SCATOLA N. 802		ARTHROPODA	INSECTA	ORTHOPTERA	PAMPHAGIDAE	Acinipe	hesperica					adulto	1	adulto	A SECCO	BUONO			27/02/1971		G. Cusimano	F.M. Buzzetti	06/06/2018	Paratypus
ZOOLOGIA	INSETTI	1	Pseudoyersinia andreae	EUROPA	ITALIA	SARDEGNA	OLBIA-TEMPIO	Tempio Pausania	Monte Limbara	MUSEO CIVICO DI ROVERETO | PALAZZO PAROLARI	Collezione A. Galvagni			ARTHROPODA	INSECTA	MANTODEA	MANTIDAE	Pseudoyersinia	andreae						1	adulto	A SECCO	BUONO	1600	1750	03/09/1974		Galvagni A.	F.M. Buzzetti	06/12/2016	Paratypus
ZOOLOGIA	INSETTI	1	Pterolepis nadigi							MUSEO CIVICO DI ROVERETO | PALAZZO PAROLARI	Collezione A. Galvagni	SCATOLA N. 779		ARTHROPODA	INSECTA	ORTHOPTERA	TETTIGONIIDAE	Pterolepis	nadigi				1	adulto		adulto	A SECCO	BUONO	200		03/07/1976		Nadig	F.M. Buzzetti	19/03/2018	Paratypus
ZOOLOGIA	INSETTI	3	Pterolepis nevadensis	EUROPA						MUSEO CIVICO DI ROVERETO | PALAZZO PAROLARI	Collezione A. Galvagni	SCATOLA N. 779		ARTHROPODA	INSECTA	ORTHOPTERA	TETTIGONIIDAE	Pterolepis	nevadensis				2	adulto	1	adulto	A SECCO	BUONO	1000	1200	19/07/1976		Nadig	F.M. Buzzetti	19/03/2018	Paratypus
ZOOLOGIA	INSETTI	2	Rhacocleis adolphorum	AFRICA	MAROCCO					MUSEO CIVICO DI ROVERETO | PALAZZO PAROLARI	Collezione A. Galvagni	SCATOLA N. 777		ARTHROPODA	INSECTA	ORTHOPTERA	TETTIGONIIDAE	Rhacocleis	adolphorum				1	adulto	1	adulto	A SECCO	BUONO	800	1000	29/07/1970	02/08/1970	Nadig	F.M. Buzzetti	19/03/2018	Paratypus
ZOOLOGIA	INSETTI	2	Rhacocleis adolphorum	AFRICA	MAROCCO					MUSEO CIVICO DI ROVERETO | PALAZZO PAROLARI	Collezione A. Galvagni	SCATOLA N. 777		ARTHROPODA	INSECTA	ORTHOPTERA	TETTIGONIIDAE	Rhacocleis	adolphorum				1	adulto	1	adulto	A SECCO	BUONO	800	1000	29/07/1970	02/08/1970	Nadig	F.M. Buzzetti	19/03/2018	Paratypus
ZOOLOGIA	INSETTI	2	Rhacocleis augustini	AFRICA	ALGERIA					MUSEO CIVICO DI ROVERETO | PALAZZO PAROLARI	Collezione A. Galvagni	SCATOLA N. 777		ARTHROPODA	INSECTA	ORTHOPTERA	TETTIGONIIDAE	Rhacocleis	augustini				1	adulto	1	adulto	A SECCO	BUONO			10/07/1979		Nadig	F.M. Buzzetti	19/03/2018	Paratypus
ZOOLOGIA	INSETTI	1	Rhacocleis claudiae	AFRICA	MAROCCO					MUSEO CIVICO DI ROVERETO | PALAZZO PAROLARI	Collezione A. Galvagni	SCATOLA N. 777		ARTHROPODA	INSECTA	ORTHOPTERA	TETTIGONIIDAE	Rhacocleis	claudiae					adulto	1	adulto	A SECCO	BUONO			15/08/1968		Nadig	F.M. Buzzetti	19/03/2018	Paratypus
ZOOLOGIA	INSETTI	3	Rhacocleis moralesi	AFRICA	MAROCCO					MUSEO CIVICO DI ROVERETO | PALAZZO PAROLARI	Collezione A. Galvagni	SCATOLA N. 777		ARTHROPODA	INSECTA	ORTHOPTERA	TETTIGONIIDAE	Rhacocleis	moralesi					adulto	3	adulto	A SECCO	BUONO	200		21/07/1970		Nadig	F.M. Buzzetti	19/03/2018	Paratypus
ZOOLOGIA	INSETTI	2	Rhacocleis silviarum	AFRICA	ALGERIA					MUSEO CIVICO DI ROVERETO | PALAZZO PAROLARI	Collezione A. Galvagni	SCATOLA N. 777		ARTHROPODA	INSECTA	ORTHOPTERA	TETTIGONIIDAE	Rhacocleis	silviarum				2	adulto	1	adulto	A SECCO	BUONO	1495		06/07/1979		Nadig	F.M. Buzzetti	19/03/2018	Paratypus
ZOOLOGIA	INSETTI	14	Anonconotus mercantouri	EUROPA	FRANCIA				St. Martin Vesuble lacs de Prals, Vallon du Ponset	MUSEO CIVICO DI ROVERETO | PALAZZO PAROLARI	Collezione A. Galvagni	SCATOLA N. 773		ARTHROPODA	INSECTA	ORTHOPTERA	TETTIGONIIDAE	Anonconotus	mercantouri				8	adulto	6	adulto	A SECCO	BUONO	2020	2284	24/08/2003		Paolo Fontana	F.M. Buzzetti	12/03/2018	Paratypus
ZOOLOGIA	INSETTI	1	Ectobius minutus	EUROPA	ITALIA	LAZIO	LATINA		Isola di Palmarola	MUSEO CIVICO DI ROVERETO | PALAZZO PAROLARI	Collezione A. Galvagni	SCATOLA N. 714		ARTHROPODA	INSECTA	BLATTODEA	ECTOBIIDAE	Ectobius	minutus				1	adulto			A SECCO	BUONO			15/11/1966		R. Argano	F.M. Buzzetti	28/09/2017	Paratypus
ZOOLOGIA	INSETTI	1	Ectobius minutus	EUROPA	ITALIA	LAZIO	LATINA		Isola di Palmarola	MUSEO CIVICO DI ROVERETO | PALAZZO PAROLARI	Collezione A. Galvagni	SCATOLA N. 714		ARTHROPODA	INSECTA	BLATTODEA	ECTOBIIDAE	Ectobius	minutus				1	adulto			A SECCO	BUONO			03/11/1965		R. Argano	F.M. Buzzetti	28/09/2017	Paratypus
ZOOLOGIA	INSETTI	1	Ectobius tyrrenicus	EUROPA	ITALIA	TOSCANA			Isola di Montecristo	MUSEO CIVICO DI ROVERETO | PALAZZO PAROLARI	Collezione A. Galvagni	SCATOLA N. 714		ARTHROPODA	INSECTA	BLATTODEA	ECTOBIIDAE	Ectobius	tyrrenicus						1	adulto	A SECCO	BUONO			05/05/1976		R. Poggi	F.M. Buzzetti	28/09/2017	Paratypus
ZOOLOGIA	INSETTI	2	Podisma sapporensis	EUROPA	RUSSIA					MUSEO CIVICO DI ROVERETO | PALAZZO PAROLARI	Collezione A. Galvagni	SCATOLA N. 814		ARTHROPODA	INSECTA	ORTHOPTERA	ACRIDIDAE	Podisma	sapporensis		krylonensis		1	adulto	1	adulto	A SECCO	BUONO			26/08/1979		S. Stororhenko	F.M. Buzzetti	25/06/2018	Paratypus
ZOOLOGIA	INSETTI	1	Acinipe hesperica	EUROPA	ITALIA	SICILIA	TRAPANI		Isole Egadi, Isola di Favignana	MUSEO CIVICO DI ROVERETO | PALAZZO PAROLARI	Collezione A. Galvagni	SCATOLA N. 802		ARTHROPODA	INSECTA	ORTHOPTERA	PAMPHAGIDAE	Acinipe	hesperica				1	adulto		adulto	A SECCO	BUONO			25/03/1979			F.M. Buzzetti	06/06/2018	Paratypus
ZOOLOGIA	INSETTI	2	Podisma ignatii	EUROPA					Picos Europa	MUSEO CIVICO DI ROVERETO | PALAZZO PAROLARI	Collezione A. Galvagni	SCATOLA N. 814	VECCHIO INVENTARIO ENTOMOLOGICO DEL MUSEO	ARTHROPODA	INSECTA	ORTHOPTERA	ACRIDIDAE	Podisma	ignatii				1	adulto	1	adulto	A SECCO	BUONO						F.M. Buzzetti	25/06/2018	Paratypus
ZOOLOGIA	INSETTI	4	Podisma ignatii	EUROPA					Valle del Lago, Somiedo (Oviedo)	MUSEO CIVICO DI ROVERETO | PALAZZO PAROLARI	Collezione A. Galvagni	SCATOLA N. 814		ARTHROPODA	INSECTA	ORTHOPTERA	ACRIDIDAE	Podisma	ignatii		carpetana		2	adulto	2	adulto	A SECCO	BUONO	565					F.M. Buzzetti	25/06/2018	Paratypus
ZOOLOGIA	INSETTI	4	Ectobius caprai	EUROPA	ITALIA	MARCHE	ASCOLIPICENO	Montemonaco	Monte Sibillini, Montemonaco	MUSEO CIVICO DI ROVERETO | PALAZZO PAROLARI	Collezione A. Galvagni	SCATOLA N. 709		ARTHROPODA	INSECTA	BLATTODEA	ECTOBIIDAE	Ectobius	caprai				4	adulto			A SECCO	BUONO			03/08/1955		A. Galvagni	F.M. Buzzetti	26/09/2017	Paratypus Ectobius rammei A.Galvagni 1958
ZOOLOGIA	INSETTI	9	Ectobius caprai	EUROPA	ITALIA	MARCHE	MACERATA	Bolognola	Monti Sibillini, Pintura Bolognola	MUSEO CIVICO DI ROVERETO | PALAZZO PAROLARI	Collezione A. Galvagni	SCATOLA N. 709		ARTHROPODA	INSECTA	BLATTODEA	ECTOBIIDAE	Ectobius	caprai				7	adulto	2	adulto	A SECCO	BUONO	1330		31/07/1955		A. Galvagni	F.M. Buzzetti	26/09/2017	Paratypus Ectobius rammei A.Galvagni 1958
ZOOLOGIA	INSETTI	3	Ectobius caprai	EUROPA	ITALIA	MARCHE	MACERATA	Bolognola	Monti Sibillini, Val Bolognola	MUSEO CIVICO DI ROVERETO | PALAZZO PAROLARI	Collezione A. Galvagni	SCATOLA N. 709		ARTHROPODA	INSECTA	BLATTODEA	ECTOBIIDAE	Ectobius	caprai				3	adulto			A SECCO	BUONO			26/06/1955		A. Galvagni	F.M. Buzzetti	26/09/2017	Paratypus Ectobius rammei A.Galvagni 1958
ZOOLOGIA	INSETTI	6	Ectobius caprai	EUROPA	ITALIA	MARCHE	ASCOLIPICENO		Monti Sibillini, Valle Lago Pilato	MUSEO CIVICO DI ROVERETO | PALAZZO PAROLARI	Collezione A. Galvagni	SCATOLA N. 709		ARTHROPODA	INSECTA	BLATTODEA	ECTOBIIDAE	Ectobius	caprai				5	adulto	1	adulto	A SECCO	BUONO	1200		30/06/1955		A. Galvagni	F.M. Buzzetti	26/09/2017	Paratypus Ectobius rammei A.Galvagni 1958
ZOOLOGIA	INSETTI	1	Ectobius caprai	EUROPA	ITALIA	MARCHE	ASCOLIPICENO		Monti Sibillini, Valle Lago Pilato	MUSEO CIVICO DI ROVERETO | PALAZZO PAROLARI	Collezione A. Galvagni	SCATOLA N. 709		ARTHROPODA	INSECTA	BLATTODEA	ECTOBIIDAE	Ectobius	caprai				1	adulto			A SECCO	BUONO	1200		30/06/1955		L. Tamanini	F.M. Buzzetti	26/09/2017	Paratypus Ectobius rammei A.Galvagni 1958
ZOOLOGIA	INSETTI	2	Capraiellus tamaninii	EUROPA	ITALIA	TRENTINO ALTO ADIGE	TRENTO		Cengia alta	MUSEO CIVICO DI ROVERETO | PALAZZO PAROLARI	Collezione A. Galvagni	SCATOLA N. 704		ARTHROPODA	INSECTA	BLATTODEA	ECTOBIIDAE	Capraiellus	tamaninii				2	adulto			A SECCO	BUONO	500		19/09/1954		A. Galvagni	F.M. Buzzetti	25/09/2017	Paratypus Galvagni A. 1972
ZOOLOGIA	INSETTI	2	Capraiellus tamaninii	EUROPA	ITALIA	TRENTINO ALTO ADIGE	TRENTO	Trento	Dintorni di Trento	MUSEO CIVICO DI ROVERETO | PALAZZO PAROLARI	Collezione A. Galvagni	SCATOLA N. 704		ARTHROPODA	INSECTA	BLATTODEA	ECTOBIIDAE	Capraiellus	tamaninii				1	adulto	1	adulto	A SECCO	BUONO			08/09/1948		A. Galvagni	F.M. Buzzetti	25/09/2017	Paratypus Galvagni A. 1972
ZOOLOGIA	INSETTI	1	Capraiellus tamaninii	EUROPA	ITALIA	TRENTINO ALTO ADIGE	TRENTO	Rovereto	Vallunga - 0132/1	MUSEO CIVICO DI ROVERETO | PALAZZO PAROLARI	Collezione A. Galvagni	SCATOLA N. 704		ARTHROPODA	INSECTA	BLATTODEA	ECTOBIIDAE	Capraiellus	tamaninii						1	adulto	A SECCO	BUONO			19/10/1965		A. Galvagni	F.M. Buzzetti	25/09/2017	Paratypus Galvagni A. 1972
ZOOLOGIA	INSETTI	8	Pterolepis pedata elymica	EUROPA	ITALIA	SICILIA	TRAPANI		Foce Birgs	MUSEO CIVICO DI ROVERETO | PALAZZO PAROLARI	Collezione A. Galvagni	SCATOLA N. 779		ARTHROPODA	INSECTA	ORTHOPTERA	TETTIGONIIDAE	Pterolepis	pedata		elymica		7	adulto	1	adulto	A SECCO	BUONO			15/10/1978		B. Massa	F.M. Buzzetti	19/03/2018	Paratypus, Allotypus
ZOOLOGIA	INSETTI	2	Rhacocleis thyrrhenica	EUROPA	ITALIA	SARDEGNA	SASSARI	Tempio Pausania	Monte Limbara	MUSEO CIVICO DI ROVERETO | PALAZZO PAROLARI	Collezione A. Galvagni	SCATOLA n.1008		ARTHROPODA	INSECTA	ORTHOPTERA	TETTIGONIIDAE	Rhacocleis	thyrrhenica						2	adulto	A SECCO	BUONO	1300		03/09/1974		A. Galvagni	F.M. Buzzetti	12/07/2017	Paratypus, gli esemplari sono determinati come Rhacocleis baccettii
ZOOLOGIA	INSETTI	1	Rhacocleis thyrrhenica	EUROPA	ITALIA	SARDEGNA	NUORO	Desulo	Gennargentu, Br.cu Spina	MUSEO CIVICO DI ROVERETO | PALAZZO PAROLARI	Collezione A. Galvagni	SCATOLA n.1008		ARTHROPODA	INSECTA	ORTHOPTERA	TETTIGONIIDAE	Rhacocleis	thyrrhenica						1	adulto	A SECCO	BUONO	1600	1700	06/09/1974		A. Galvagni	F.M. Buzzetti	12/07/2017	Paratypus, l'esemplare determinato come Rhacocleis baccettii
ZOOLOGIA	INSETTI	1	Rhacocleis thyrrhenica	EUROPA	ITALIA	SARDEGNA	ORISTANO	Santu Lussurgiu	Monte Ferru	MUSEO CIVICO DI ROVERETO | PALAZZO PAROLARI	Collezione A. Galvagni	SCATOLA n.1008		ARTHROPODA	INSECTA	ORTHOPTERA	TETTIGONIIDAE	Rhacocleis	thyrrhenica				1	adulto			A SECCO	BUONO	950	1000	11/09/1974		A. Galvagni	F.M. Buzzetti	12/07/2017	Paratypus, l'esemplare determinato come Rhacocleis baccettii
ZOOLOGIA	INSETTI	1	Meconema thalassinum	EUROPA	ITALIA	TRENTINO ALTO ADIGE	TRENTO		Val Genova	MUSEO CIVICO DI ROVERETO | PALAZZO PAROLARI	Collezione A. Galvagni	SCATOLA n.1007		ARTHROPODA	INSECTA	ORTHOPTERA	TETTIGONIIDAE	Meconema	thalassinum						1	adulto	A SECCO	BUONO			01/01/1947		A. Galvagni	F.M. Buzzetti	11/07/2017	Raccolto nell' estate del 1947
ZOOLOGIA	INSETTI	17	Metrioptera caprai baccettii	EUROPA	ITALIA	MARCHE	MACERATA	Bolognola	Monti Sibillini, Fonte Bassette	MUSEO CIVICO DI ROVERETO | PALAZZO PAROLARI	Collezione A. Galvagni	SCATOLA N. 754		ARTHROPODA	INSECTA	ORTHOPTERA	TETTIGONIIDAE	Metrioptera	caprai		baccettii		6	adulto	11	adulto	A SECCO	BUONO	1500	1850	02/08/1955	26/08/1981	A. Galvagni	F.M. Buzzetti	07/03/2018	Serie di Paratypi
ZOOLOGIA	INSETTI	3	Platycleis intermedia	EUROPA	ITALIA	SARDEGNA	NUORO	Oliena		MUSEO CIVICO DI ROVERETO | PALAZZO PAROLARI	Collezione A. Galvagni	SCATOLA N. 748		ARTHROPODA	INSECTA	ORTHOPTERA	TETTIGONIIDAE	Platycleis	intermedia		intermedia		1	adulto	2	adulto	A SECCO	BUONO	424		04/09/2006		D. Avesani, M. Bardiani, D. Birtele, G. Nardi	F.M. Buzzetti	06/03/2018	Serie di Paratypi
ZOOLOGIA	INSETTI	1	Platycleis albopunctata	EUROPA	ITALIA	PIEMONTE			Col di Tenda	MUSEO CIVICO DI ROVERETO | PALAZZO PAROLARI	Collezione A. Galvagni	SCATOLA N. 747		ARTHROPODA	INSECTA	ORTHOPTERA	TETTIGONIIDAE	Platycleis	albopunctata					adulto	1	adulto	A SECCO	BUONO	1800	1900	29/09/1957		Ferraris	F.M. Buzzetti	06/03/2018	Serie di Paratypi
ZOOLOGIA	INSETTI	1	Platycleis romana	EUROPA	ITALIA	LIGURIA	GENOVA			MUSEO CIVICO DI ROVERETO | PALAZZO PAROLARI	Collezione A. Galvagni	SCATOLA N. 748		ARTHROPODA	INSECTA	ORTHOPTERA	TETTIGONIIDAE	Platycleis	romana					adulto	1	adulto	A SECCO	BUONO			01/10/1927		G. Mancini	F.M. Buzzetti	06/03/2018	Serie di Paratypi
ZOOLOGIA	INSETTI	6	Platycleis romana	EUROPA	ITALIA	LIGURIA	GENOVA	Mignanego	Appennino di Genova, Santuario Nostra Signora della Vittoria	MUSEO CIVICO DI ROVERETO | PALAZZO PAROLARI	Collezione A. Galvagni	SCATOLA N. 748		ARTHROPODA	INSECTA	ORTHOPTERA	TETTIGONIIDAE	Platycleis	romana				4	adulto	2	adulto	A SECCO	BUONO			04/07/1942		G. Mantero	F.M. Buzzetti	06/03/2018	Serie di Paratypi
ZOOLOGIA	INSETTI	3	Platycleis romana	EUROPA	ITALIA	LIGURIA	GENOVA	Mignanego	Appennino di Genova, Santuario Nostra Signora della Vittoria	MUSEO CIVICO DI ROVERETO | PALAZZO PAROLARI	Collezione A. Galvagni	SCATOLA N. 748		ARTHROPODA	INSECTA	ORTHOPTERA	TETTIGONIIDAE	Platycleis	romana				1	adulto	2	adulto	A SECCO	BUONO			01/09/1930		G. Mantero	F.M. Buzzetti	06/03/2018	Serie di Paratypi
ZOOLOGIA	INSETTI	1	Platycleis intermedia	EUROPA	ITALIA	SICILIA	MESSINA	Lipari	Isola di Panarea	MUSEO CIVICO DI ROVERETO | PALAZZO PAROLARI	Collezione A. Galvagni	SCATOLA N. 748		ARTHROPODA	INSECTA	ORTHOPTERA	TETTIGONIIDAE	Platycleis	intermedia		intermedia		1	adulto		adulto	A SECCO	BUONO			28/07/1968		L. Tamanini	F.M. Buzzetti	06/03/2018	Serie di Paratypi
ZOOLOGIA	INSETTI	1	Montana montana	EUROPA	AUSTRIA					MUSEO CIVICO DI ROVERETO | PALAZZO PAROLARI	Collezione A. Galvagni	SCATOLA N. 750		ARTHROPODA	INSECTA	ORTHOPTERA	TETTIGONIIDAE	Montana	montana					adulto	1	adulto	A SECCO	BUONO						F.M. Buzzetti	06/03/2018	Serie di Paratypi
ZOOLOGIA	INSETTI	2	Montana montana	EUROPA	SLOVENIA					MUSEO CIVICO DI ROVERETO | PALAZZO PAROLARI	Collezione A. Galvagni	SCATOLA N. 750		ARTHROPODA	INSECTA	ORTHOPTERA	TETTIGONIIDAE	Montana	montana				1	adulto	1	adulto	A SECCO	BUONO						F.M. Buzzetti	06/03/2018	Serie di Paratypi
ZOOLOGIA	INSETTI	2	Platycleis escalerai	EUROPA						MUSEO CIVICO DI ROVERETO | PALAZZO PAROLARI	Collezione A. Galvagni	SCATOLA N. 749		ARTHROPODA	INSECTA	ORTHOPTERA	TETTIGONIIDAE	Platycleis	escalerai		escalerai		1	adulto	1	adulto	A SECCO	BUONO						F.M. Buzzetti	06/03/2018	Serie di Paratypi
ZOOLOGIA	INSETTI	4	Platycleis falx laticauda	EUROPA	SLOVENIA				Chotin, Cejchan	MUSEO CIVICO DI ROVERETO | PALAZZO PAROLARI	Collezione A. Galvagni	SCATOLA N. 749		ARTHROPODA	INSECTA	ORTHOPTERA	TETTIGONIIDAE	Platycleis	falx		laticauda		2	adulto	2	adulto	A SECCO	BUONO			22/07/1960			F.M. Buzzetti	06/03/2018	Serie di Paratypi
ZOOLOGIA	INSETTI	6	Platycleis intermedia	EUROPA	ITALIA	SARDEGNA	NUORO	Ottana	Ottana	MUSEO CIVICO DI ROVERETO | PALAZZO PAROLARI	Collezione A. Galvagni	SCATOLA N. 748		ARTHROPODA	INSECTA	ORTHOPTERA	TETTIGONIIDAE	Platycleis	intermedia		intermedia		4	adulto	3	adulto	A SECCO	BUONO			27/06/1975			F.M. Buzzetti	06/03/2018	Serie di Paratypi
ZOOLOGIA	INSETTI	3	Platycleis intermedia	EUROPA	ITALIA	SICILIA	CATANIA			MUSEO CIVICO DI ROVERETO | PALAZZO PAROLARI	Collezione A. Galvagni	SCATOLA N. 748		ARTHROPODA	INSECTA	ORTHOPTERA	TETTIGONIIDAE	Platycleis	intermedia		intermedia		2	adulto	1	adulto	A SECCO	BUONO			18/08/1946			F.M. Buzzetti	06/03/2018	Serie di Paratypi
ZOOLOGIA	INSETTI	2	Platycleis intermedia	EUROPA	ITALIA	TOSCANA	FIRENZE			MUSEO CIVICO DI ROVERETO | PALAZZO PAROLARI	Collezione A. Galvagni	SCATOLA N. 748		ARTHROPODA	INSECTA	ORTHOPTERA	TETTIGONIIDAE	Platycleis	intermedia		intermedia		1	adulto	1	adulto	A SECCO	BUONO			20/07/1946			F.M. Buzzetti	06/03/2018	Serie di Paratypi
ZOOLOGIA	INSETTI	2	Platycleis romana	EUROPA	ITALIA	TOSCANA				MUSEO CIVICO DI ROVERETO | PALAZZO PAROLARI	Collezione A. Galvagni	SCATOLA N. 748		ARTHROPODA	INSECTA	ORTHOPTERA	TETTIGONIIDAE	Platycleis	romana					adulto	2	adulto	A SECCO	BUONO			28/07/1946			F.M. Buzzetti	06/03/2018	Serie di Paratypi
ZOOLOGIA	INSETTI	34	Platycleis albopunctata	EUROPA	FRANCIA				Col di Tenda	MUSEO CIVICO DI ROVERETO | PALAZZO PAROLARI	Collezione A. Galvagni	SCATOLA N. 747		ARTHROPODA	INSECTA	ORTHOPTERA	TETTIGONIIDAE	Platycleis	albopunctata				17	adulto	18	adulto	A SECCO	BUONO	900		13/08/1973		A. Galvagni	F.M. Buzzetti	06/03/2018	Serie di Paratypi
ZOOLOGIA	INSETTI	1	Platycleis albopunctata	EUROPA	ITALIA	PIEMONTE	CUNEO	Frabosa Soprana	Monte Moro	MUSEO CIVICO DI ROVERETO | PALAZZO PAROLARI	Collezione A. Galvagni	SCATOLA N. 747		ARTHROPODA	INSECTA	ORTHOPTERA	TETTIGONIIDAE	Platycleis	albopunctata				1	adulto		adulto	A SECCO	BUONO	1100		09/08/1973		A. Galvagni	F.M. Buzzetti	06/03/2018	Serie di Paratypi
ZOOLOGIA	INSETTI	16	Platycleis concii	EUROPA	ITALIA	SICILIA	PALERMO	Collesano	Madonie, Valle Madonie	MUSEO CIVICO DI ROVERETO | PALAZZO PAROLARI	Collezione A. Galvagni	SCATOLA N. 747		ARTHROPODA	INSECTA	ORTHOPTERA	TETTIGONIIDAE	Platycleis	concii				9	adulto	7	adulto	A SECCO	BUONO	1200		24/07/1959		A. Galvagni	F.M. Buzzetti	06/03/2018	Serie di Paratypi
ZOOLOGIA	INSETTI	1	Platycleis falx laticauda	EUROPA	ITALIA	VENETO	VENEZIA	Chioggia	Rosolina Mare	MUSEO CIVICO DI ROVERETO | PALAZZO PAROLARI	Collezione A. Galvagni	SCATOLA N. 749		ARTHROPODA	INSECTA	ORTHOPTERA	TETTIGONIIDAE	Platycleis	falx		laticauda			adulto	1	adulto	A SECCO	BUONO			29/07/1997		A. Galvagni	F.M. Buzzetti	06/03/2018	Serie di Paratypi
ZOOLOGIA	INSETTI	3	Platycleis intermedia	EUROPA	ITALIA	SARDEGNA	NUORO	Fonni	Fonte Monte Spada	MUSEO CIVICO DI ROVERETO | PALAZZO PAROLARI	Collezione A. Galvagni	SCATOLA N. 748		ARTHROPODA	INSECTA	ORTHOPTERA	TETTIGONIIDAE	Platycleis	intermedia		intermedia		3	adulto		adulto	A SECCO	BUONO	1300		05/09/1974		A. Galvagni	F.M. Buzzetti	06/03/2018	Serie di Paratypi
ZOOLOGIA	INSETTI	1	Platycleis intermedia	EUROPA	ITALIA	SARDEGNA	NUORO	Mamoiada	Mamoiada	MUSEO CIVICO DI ROVERETO | PALAZZO PAROLARI	Collezione A. Galvagni	SCATOLA N. 748		ARTHROPODA	INSECTA	ORTHOPTERA	TETTIGONIIDAE	Platycleis	intermedia		intermedia			adulto	1	adulto	A SECCO	BUONO	600		06/09/1974		A. Galvagni	F.M. Buzzetti	06/03/2018	Serie di Paratypi
ZOOLOGIA	INSETTI	2	Platycleis intermedia	EUROPA	ITALIA	SARDEGNA	SASSARI	Villanova Monteleone	Monte Cubaddu	MUSEO CIVICO DI ROVERETO | PALAZZO PAROLARI	Collezione A. Galvagni	SCATOLA N. 748		ARTHROPODA	INSECTA	ORTHOPTERA	TETTIGONIIDAE	Platycleis	intermedia		intermedia		1	adulto	1	adulto	A SECCO	BUONO	300		26/08/1974		A. Galvagni	F.M. Buzzetti	06/03/2018	Serie di Paratypi
ZOOLOGIA	INSETTI	3	Platycleis intermedia	EUROPA	ITALIA	SARDEGNA	SASSARI	Alghero	Monte Doglia	MUSEO CIVICO DI ROVERETO | PALAZZO PAROLARI	Collezione A. Galvagni	SCATOLA N. 748		ARTHROPODA	INSECTA	ORTHOPTERA	TETTIGONIIDAE	Platycleis	intermedia		intermedia			adulto	3	adulto	A SECCO	BUONO	100		26/08/1964		A. Galvagni	F.M. Buzzetti	06/03/2018	Serie di Paratypi
ZOOLOGIA	INSETTI	1	Platycleis intermedia	EUROPA	ITALIA	SARDEGNA	ORISTANO	Santu Lussurgiu	Monte Ferru	MUSEO CIVICO DI ROVERETO | PALAZZO PAROLARI	Collezione A. Galvagni	SCATOLA N. 748		ARTHROPODA	INSECTA	ORTHOPTERA	TETTIGONIIDAE	Platycleis	intermedia		intermedia		1	adulto		adulto	A SECCO	BUONO	950	1000	11/09/1974		A. Galvagni	F.M. Buzzetti	06/03/2018	Serie di Paratypi
ZOOLOGIA	INSETTI	3	Platycleis intermedia	EUROPA	ITALIA	SARDEGNA	SASSARI	Ploaghe	Ploaghe	MUSEO CIVICO DI ROVERETO | PALAZZO PAROLARI	Collezione A. Galvagni	SCATOLA N. 748		ARTHROPODA	INSECTA	ORTHOPTERA	TETTIGONIIDAE	Platycleis	intermedia		intermedia		2	adulto	1	adulto	A SECCO	BUONO	300	500	27/08/1974		A. Galvagni	F.M. Buzzetti	06/03/2018	Serie di Paratypi
ZOOLOGIA	INSETTI	13	Platycleis romana	EUROPA	ITALIA	FRIULI VENEZIA GIULIA	TRIESTE	Sgonico	Gabrovizza San Primo	MUSEO CIVICO DI ROVERETO | PALAZZO PAROLARI	Collezione A. Galvagni	SCATOLA N. 748		ARTHROPODA	INSECTA	ORTHOPTERA	TETTIGONIIDAE	Platycleis	romana				3	adulto	10	adulto	A SECCO	BUONO	235		25/07/1996		A. Galvagni	F.M. Buzzetti	06/03/2018	Serie di Paratypi
ZOOLOGIA	INSETTI	1	Platycleis romana	EUROPA	ITALIA	FRIULI VENEZIA GIULIA	UDINE		Lago di Dorbedò	MUSEO CIVICO DI ROVERETO | PALAZZO PAROLARI	Collezione A. Galvagni	SCATOLA N. 748		ARTHROPODA	INSECTA	ORTHOPTERA	TETTIGONIIDAE	Platycleis	romana					adulto	1	adulto	A SECCO	BUONO	85		27/07/1996		A. Galvagni	F.M. Buzzetti	06/03/2018	Serie di Paratypi
ZOOLOGIA	INSETTI	1	Platycleis romana	EUROPA	ITALIA	LAZIO	RIETI		Lago Lungo	MUSEO CIVICO DI ROVERETO | PALAZZO PAROLARI	Collezione A. Galvagni	SCATOLA N. 748		ARTHROPODA	INSECTA	ORTHOPTERA	TETTIGONIIDAE	Platycleis	romana					adulto	1	adulto	A SECCO	BUONO	371		28/08/1981		A. Galvagni	F.M. Buzzetti	06/03/2018	Serie di Paratypi
ZOOLOGIA	INSETTI	5	Platycleis romana	EUROPA	JUGOSLAVIA					MUSEO CIVICO DI ROVERETO | PALAZZO PAROLARI	Collezione A. Galvagni	SCATOLA N. 748		ARTHROPODA	INSECTA	ORTHOPTERA	TETTIGONIIDAE	Platycleis	romana					adulto	5	adulto	A SECCO	BUONO			03/09/1969		A. Galvagni	F.M. Buzzetti	06/03/2018	Serie di Paratypi
ZOOLOGIA	INSETTI	3	Pholidoptera frivaldskyi	EUROPA	SLOVENIA				Simonka	MUSEO CIVICO DI ROVERETO | PALAZZO PAROLARI	Collezione A. Galvagni	SCATOLA n.1024		ARTHROPODA	INSECTA	ORTHOPTERA	TETTIGONIIDAE	Pholidoptera	frivaldskyi				2	adulto	1	adulto	A SECCO	BUONO			08/08/1957		A. Cejchan	F.M. Buzzetti	13/09/2017
ZOOLOGIA	INSETTI	2	Pholidoptera transylvanica	EUROPA	SLOVENIA				Zlata Bana	MUSEO CIVICO DI ROVERETO | PALAZZO PAROLARI	Collezione A. Galvagni	SCATOLA n.1024		ARTHROPODA	INSECTA	ORTHOPTERA	TETTIGONIIDAE	Pholidoptera	transylvanica				1	adulto	1	adulto	A SECCO	BUONO			08/08/1957		A. Cejchan	F.M. Buzzetti	13/09/2017
ZOOLOGIA	INSETTI	6	Podisma pedestris	EUROPA	SLOVENIA					MUSEO CIVICO DI ROVERETO | PALAZZO PAROLARI	Collezione A. Galvagni	SCATOLA N. 806		ARTHROPODA	INSECTA	ORTHOPTERA	ACRIDIDAE	Podisma	pedestris				3	adulto	2	adulto	A SECCO	BUONO					A. Cejchan	F.M. Buzzetti	08/06/2018
ZOOLOGIA	INSETTI	1	Tessellana vittata	EUROPA	SLOVENIA					MUSEO CIVICO DI ROVERETO | PALAZZO PAROLARI	Collezione A. Galvagni	Scatola n. 752	N. 411442	ARTHROPODA	INSECTA	ORTHOPTERA	TETTIGONIIDAE	Tessellana	vittata								A SECCO	BUONO			22/07/1960		A. Cejchan	F.M. Buzzetti	07/03/2018
ZOOLOGIA	INSETTI	2	Tessellana vittata	EUROPA	SLOVENIA					MUSEO CIVICO DI ROVERETO | PALAZZO PAROLARI	Collezione A. Galvagni	SCATOLA N. 752		ARTHROPODA	INSECTA	ORTHOPTERA	TETTIGONIIDAE	Tessellana	vittata				1	adulto	1	adulto	A SECCO	BUONO			22/07/1960		A. Cejchan	F.M. Buzzetti	07/03/2018
ZOOLOGIA	INSETTI	2	Zubovskya parvula	EUROPA	RUSSIA				USSR, Primorskij	MUSEO CIVICO DI ROVERETO | PALAZZO PAROLARI	Collezione A. Galvagni	SCATOLA N. 832		ARTHROPODA	INSECTA	ORTHOPTERA	ACRIDIDAE	Zubovskya	parvula				1	adulto	1	adulto	A SECCO	BUONO			12/09/1926		A. Djakonov	F.M. Buzzetti	02/07/2018
ZOOLOGIA	INSETTI	10	Acinipe calabra	EUROPA	ITALIA	SICILIA	MESSINA	San Fratello	Monti Nebroidi, Passo dei tre	MUSEO CIVICO DI ROVERETO | PALAZZO PAROLARI	Collezione A. Galvagni	SCATOLA N. 802		ARTHROPODA	INSECTA	ORTHOPTERA	PAMPHAGIDAE	Acinipe	calabra				4	adulto	6	adulto	A SECCO	BUONO	782		24/05/1959		A. Galvagni	F.M. Buzzetti	06/06/2018
ZOOLOGIA	INSETTI	7	Acrida bicolor mediterranea	EUROPA	ITALIA	SARDEGNA	SASSARI		Alghero	MUSEO CIVICO DI ROVERETO | PALAZZO PAROLARI	Collezione A. Galvagni	SCATOLA N. 842		ARTHROPODA	INSECTA	ORTHOPTERA	ACRIDIDAE	Acrida	bicolor		mediterranea		7	adulti			A SECCO	BUONO			22/08/1974		A. Galvagni	F.M. Buzzetti	05/10/2018
ZOOLOGIA	INSETTI	10	Acrida bicolor mediterranea	EUROPA	ITALIA	SARDEGNA	SASSARI		Alghero, Lido S. Giovanni	MUSEO CIVICO DI ROVERETO | PALAZZO PAROLARI	Collezione A. Galvagni	SCATOLA N. 842		ARTHROPODA	INSECTA	ORTHOPTERA	ACRIDIDAE	Acrida	bicolor		mediterranea		7	adulti	3	adulti	A SECCO	BUONO			09/09/1974		A. Galvagni	F.M. Buzzetti	05/10/2018
ZOOLOGIA	INSETTI	8	Acrida bicolor mediterranea	EUROPA	ITALIA	SARDEGNA	SASSARI		Alghero, Stagno di Calich	MUSEO CIVICO DI ROVERETO | PALAZZO PAROLARI	Collezione A. Galvagni	SCATOLA N. 842		ARTHROPODA	INSECTA	ORTHOPTERA	ACRIDIDAE	Acrida	bicolor		mediterranea		8	adulti			A SECCO	BUONO			04/09/1974		A. Galvagni	F.M. Buzzetti	05/10/2018
ZOOLOGIA	INSETTI	5	Acrida bicolor mediterranea	EUROPA	ITALIA	ABRUZZO			Atri	MUSEO CIVICO DI ROVERETO | PALAZZO PAROLARI	Collezione A. Galvagni	SCATOLA N. 842		ARTHROPODA	INSECTA	ORTHOPTERA	ACRIDIDAE	Acrida	bicolor		mediterranea		3	adulti	2	adulti	A SECCO	BUONO	250		29/08/1971		A. Galvagni	F.M. Buzzetti	05/10/2018
ZOOLOGIA	INSETTI	4	Acrida bicolor mediterranea	EUROPA	ITALIA	SARDEGNA			Cabras, Stagno di Mistras	MUSEO CIVICO DI ROVERETO | PALAZZO PAROLARI	Collezione A. Galvagni	SCATOLA N. 842		ARTHROPODA	INSECTA	ORTHOPTERA	ACRIDIDAE	Acrida	bicolor		mediterranea		4	adulti			A SECCO	BUONO			24/08/1977		A. Galvagni	F.M. Buzzetti	06/10/2018
ZOOLOGIA	INSETTI	4	Acrida bicolor mediterranea	EUROPA	ITALIA	EMILIA ROMAGNA			Codigoro, Pomposa	MUSEO CIVICO DI ROVERETO | PALAZZO PAROLARI	Collezione A. Galvagni	SCATOLA N. 841		ARTHROPODA	INSECTA	ORTHOPTERA	ACRIDIDAE	Acrida	bicolor		mediterranea		4	adulti			A SECCO	BUONO			27/08/1966		A. Galvagni	F.M. Buzzetti	05/10/2018
ZOOLOGIA	INSETTI	6	Acrida bicolor mediterranea	EUROPA	ITALIA	VENETO	PADOVA		Colli Euganei, M. Galbarina	MUSEO CIVICO DI ROVERETO | PALAZZO PAROLARI	Collezione A. Galvagni	SCATOLA N. 841		ARTHROPODA	INSECTA	ORTHOPTERA	ACRIDIDAE	Acrida	bicolor		mediterranea		1	adulti	5	adulti	A SECCO	BUONO	90		09/09/1956		A. Galvagni	F.M. Buzzetti	05/10/2018
ZOOLOGIA	INSETTI	1	Acrida bicolor mediterranea	EUROPA	ITALIA	EMILIA ROMAGNA			Coriano	MUSEO CIVICO DI ROVERETO | PALAZZO PAROLARI	Collezione A. Galvagni	SCATOLA N. 841		ARTHROPODA	INSECTA	ORTHOPTERA	ACRIDIDAE	Acrida	bicolor		mediterranea		1	adulti			A SECCO	BUONO	100		29/08/1966		A. Galvagni	F.M. Buzzetti	05/10/2018
ZOOLOGIA	INSETTI	2	Acrida bicolor mediterranea	EUROPA	ITALIA	PUGLIE	FOGGIA		Gargano, Lago di Lesina	MUSEO CIVICO DI ROVERETO | PALAZZO PAROLARI	Collezione A. Galvagni	SCATOLA N. 842		ARTHROPODA	INSECTA	ORTHOPTERA	ACRIDIDAE	Acrida	bicolor		mediterranea		2	adulti			A SECCO	BUONO			04/09/1972		A. Galvagni	F.M. Buzzetti	05/10/2018
ZOOLOGIA	INSETTI	7	Acrida bicolor mediterranea	EUROPA	ITALIA	PUGLIE	FOGGIA		Gargano, Peschici	MUSEO CIVICO DI ROVERETO | PALAZZO PAROLARI	Collezione A. Galvagni	SCATOLA N. 842		ARTHROPODA	INSECTA	ORTHOPTERA	ACRIDIDAE	Acrida	bicolor		mediterranea		5	adulti	2	adulti	A SECCO	BUONO			05/09/1972		A. Galvagni	F.M. Buzzetti	05/10/2018
ZOOLOGIA	INSETTI	5	Acrida bicolor mediterranea	EUROPA	ITALIA	SARDEGNA			Isola San Pietro, Carloforte	MUSEO CIVICO DI ROVERETO | PALAZZO PAROLARI	Collezione A. Galvagni	SCATOLA N. 842		ARTHROPODA	INSECTA	ORTHOPTERA	ACRIDIDAE	Acrida	bicolor		mediterranea		5	adulti			A SECCO	BUONO			02/09/1977		A. Galvagni	F.M. Buzzetti	06/10/2018
ZOOLOGIA	INSETTI	5	Acrida bicolor mediterranea	EUROPA	ITALIA	SARDEGNA			Isola San Pietro, Carloforte	MUSEO CIVICO DI ROVERETO | PALAZZO PAROLARI	Collezione A. Galvagni	SCATOLA N. 842		ARTHROPODA	INSECTA	ORTHOPTERA	ACRIDIDAE	Acrida	bicolor		mediterranea		5	adulti			A SECCO	BUONO			02/09/1977		A. Galvagni	F.M. Buzzetti	06/10/2018
ZOOLOGIA	INSETTI	8	Acrida bicolor mediterranea	EUROPA	JUGOSLAVIA				Istria, Parenzo dintorni	MUSEO CIVICO DI ROVERETO | PALAZZO PAROLARI	Collezione A. Galvagni	SCATOLA N. 841		ARTHROPODA	INSECTA	ORTHOPTERA	ACRIDIDAE	Acrida	bicolor		mediterranea		7	adulti	1	adulti	A SECCO	BUONO			05/09/1969		A. Galvagni	F.M. Buzzetti	05/10/2018
ZOOLOGIA	INSETTI	2	Acrida bicolor mediterranea	EUROPA	JUGOSLAVIA				Istria, Umago	MUSEO CIVICO DI ROVERETO | PALAZZO PAROLARI	Collezione A. Galvagni	SCATOLA N. 842		ARTHROPODA	INSECTA	ORTHOPTERA	ACRIDIDAE	Acrida	bicolor		mediterranea		2	adulti			A SECCO	BUONO			03/09/1969		A. Galvagni	F.M. Buzzetti	05/10/2018
ZOOLOGIA	INSETTI	2	Acrida bicolor mediterranea	EUROPA	ITALIA	PUGLIE	FOGGIA		Manfredonia, Sciale Bartolomeo	MUSEO CIVICO DI ROVERETO | PALAZZO PAROLARI	Collezione A. Galvagni	SCATOLA N. 842		ARTHROPODA	INSECTA	ORTHOPTERA	ACRIDIDAE	Acrida	bicolor		mediterranea				2	adulti	A SECCO	BUONO			12/09/1972		A. Galvagni	F.M. Buzzetti	05/10/2018
ZOOLOGIA	INSETTI	21	Acrida bicolor mediterranea	EUROPA	ITALIA	EMILIA ROMAGNA			Milano Adriatico, foce Torrente Conca	MUSEO CIVICO DI ROVERETO | PALAZZO PAROLARI	Collezione A. Galvagni	SCATOLA N. 841		ARTHROPODA	INSECTA	ORTHOPTERA	ACRIDIDAE	Acrida	bicolor		mediterranea		15	adulti	6	adulti	A SECCO	BUONO			04/09/1966		A. Galvagni	F.M. Buzzetti	05/10/2018
ZOOLOGIA	INSETTI	5	Acrida bicolor mediterranea	EUROPA	ITALIA	MARCHE			Monte Conero, Poggio	MUSEO CIVICO DI ROVERETO | PALAZZO PAROLARI	Collezione A. Galvagni	SCATOLA N. 841		ARTHROPODA	INSECTA	ORTHOPTERA	ACRIDIDAE	Acrida	bicolor		mediterranea		3	adulti	2	adulti	A SECCO	BUONO	250		09/09/1970		A. Galvagni	F.M. Buzzetti	05/10/2018
ZOOLOGIA	INSETTI	2	Acrida bicolor mediterranea	EUROPA	ITALIA	VENETO	VICENZA		Montebello Vicentino	MUSEO CIVICO DI ROVERETO | PALAZZO PAROLARI	Collezione A. Galvagni	SCATOLA N. 841		ARTHROPODA	INSECTA	ORTHOPTERA	ACRIDIDAE	Acrida	bicolor		mediterranea		1	adulti	1	adulti	A SECCO	BUONO	60		06/10/1963		A. Galvagni	F.M. Buzzetti	05/10/2018
ZOOLOGIA	INSETTI	1	Acrida bicolor mediterranea	EUROPA	ITALIA	MARCHE			Numana, foce Fiume Musone	MUSEO CIVICO DI ROVERETO | PALAZZO PAROLARI	Collezione A. Galvagni	SCATOLA N. 841		ARTHROPODA	INSECTA	ORTHOPTERA	ACRIDIDAE	Acrida	bicolor		mediterranea				1	adulti	A SECCO	BUONO			01/09/1970		A. Galvagni	F.M. Buzzetti	05/10/2018
ZOOLOGIA	INSETTI	2	Acrida bicolor mediterranea	EUROPA	ITALIA	SARDEGNA			Ogliastra, Simaxis, Fiume Tirso	MUSEO CIVICO DI ROVERETO | PALAZZO PAROLARI	Collezione A. Galvagni	SCATOLA N. 842		ARTHROPODA	INSECTA	ORTHOPTERA	ACRIDIDAE	Acrida	bicolor		mediterranea				2	adulti	A SECCO	BUONO			24/08/1977		A. Galvagni	F.M. Buzzetti	06/10/2018
ZOOLOGIA	INSETTI	1	Acrida bicolor mediterranea	EUROPA	ITALIA	PUGLIE	FOGGIA		Peschici, La Maca Pastinetta	MUSEO CIVICO DI ROVERETO | PALAZZO PAROLARI	Collezione A. Galvagni	SCATOLA N. 842		ARTHROPODA	INSECTA	ORTHOPTERA	ACRIDIDAE	Acrida	bicolor		mediterranea		1	adulti			A SECCO	BUONO			06/09/1972		A. Galvagni	F.M. Buzzetti	05/10/2018
ZOOLOGIA	INSETTI	4	Acrida bicolor mediterranea	EUROPA	ITALIA	PUGLIE	FOGGIA		Peschici, Palude di Sfinale	MUSEO CIVICO DI ROVERETO | PALAZZO PAROLARI	Collezione A. Galvagni	SCATOLA N. 842		ARTHROPODA	INSECTA	ORTHOPTERA	ACRIDIDAE	Acrida	bicolor		mediterranea		3	adulti	1	adulti	A SECCO	BUONO			09/09/1972		A. Galvagni	F.M. Buzzetti	05/10/2018
ZOOLOGIA	INSETTI	1	Acrida bicolor mediterranea	EUROPA	ITALIA	SARDEGNA			Ploaghe	MUSEO CIVICO DI ROVERETO | PALAZZO PAROLARI	Collezione A. Galvagni	SCATOLA N. 842		ARTHROPODA	INSECTA	ORTHOPTERA	ACRIDIDAE	Acrida	bicolor		mediterranea				1	adulti	A SECCO	BUONO			27/08/1974		A. Galvagni	F.M. Buzzetti	05/10/2018
ZOOLOGIA	INSETTI	9	Acrida bicolor mediterranea	EUROPA	ITALIA	SARDEGNA			Portoscuso, Bruncu Teula	MUSEO CIVICO DI ROVERETO | PALAZZO PAROLARI	Collezione A. Galvagni	SCATOLA N. 842		ARTHROPODA	INSECTA	ORTHOPTERA	ACRIDIDAE	Acrida	bicolor		mediterranea		9	adulti			A SECCO	BUONO	2	30	29/08/1977		A. Galvagni	F.M. Buzzetti	06/10/2018
ZOOLOGIA	INSETTI	2	Acrida bicolor mediterranea	EUROPA	ITALIA	SICILIA			Randazzo, Balze sottane	MUSEO CIVICO DI ROVERETO | PALAZZO PAROLARI	Collezione A. Galvagni	SCATOLA N. 841		ARTHROPODA	INSECTA	ORTHOPTERA	ACRIDIDAE	Acrida	bicolor		mediterranea		1	adulti	1	adulti	A SECCO	BUONO	500		21/08/1958		A. Galvagni	F.M. Buzzetti	05/10/2018
ZOOLOGIA	INSETTI	10	Acrida bicolor mediterranea	EUROPA	ITALIA	EMILIA ROMAGNA			Riccione	MUSEO CIVICO DI ROVERETO | PALAZZO PAROLARI	Collezione A. Galvagni	SCATOLA N. 841		ARTHROPODA	INSECTA	ORTHOPTERA	ACRIDIDAE	Acrida	bicolor		mediterranea		11	adulti			A SECCO	BUONO			29/08/1967		A. Galvagni	F.M. Buzzetti	05/10/2018
ZOOLOGIA	INSETTI	2	Acrida bicolor mediterranea	EUROPA	ITALIA	EMILIA ROMAGNA			Rimini, Fiume Marecchia	MUSEO CIVICO DI ROVERETO | PALAZZO PAROLARI	Collezione A. Galvagni	SCATOLA N. 841		ARTHROPODA	INSECTA	ORTHOPTERA	ACRIDIDAE	Acrida	bicolor		mediterranea				2	adulti	A SECCO	BUONO			31/08/1967		A. Galvagni	F.M. Buzzetti	05/10/2018
ZOOLOGIA	INSETTI	1	Acrida bicolor mediterranea	EUROPA	ITALIA	EMILIA ROMAGNA			San Leo, Agenzia, Torrente Mazzocco	MUSEO CIVICO DI ROVERETO | PALAZZO PAROLARI	Collezione A. Galvagni	SCATOLA N. 841		ARTHROPODA	INSECTA	ORTHOPTERA	ACRIDIDAE	Acrida	bicolor		mediterranea		1	adulti			A SECCO	BUONO			06/09/1966		A. Galvagni	F.M. Buzzetti	05/10/2018
ZOOLOGIA	INSETTI	3	Acrida bicolor mediterranea	EUROPA	ITALIA	SARDEGNA	SASSARI		Sassari, Stintino	MUSEO CIVICO DI ROVERETO | PALAZZO PAROLARI	Collezione A. Galvagni	SCATOLA N. 842		ARTHROPODA	INSECTA	ORTHOPTERA	ACRIDIDAE	Acrida	bicolor		mediterranea		3	adulti			A SECCO	BUONO			28/08/1974		A. Galvagni	F.M. Buzzetti	05/10/2018
ZOOLOGIA	INSETTI	1	Acrida bicolor mediterranea	EUROPA	ITALIA	SARDEGNA	SASSARI		Sassari, Stintino, Nodiggheddu	MUSEO CIVICO DI ROVERETO | PALAZZO PAROLARI	Collezione A. Galvagni	SCATOLA N. 842		ARTHROPODA	INSECTA	ORTHOPTERA	ACRIDIDAE	Acrida	bicolor		mediterranea		1	adulti			A SECCO	BUONO			28/08/1974		A. Galvagni	F.M. Buzzetti	05/10/2018
ZOOLOGIA	INSETTI	5	Acrida bicolor mediterranea	EUROPA	ITALIA	MARCHE			Sirolo, Monte Conero, Badia S. Pietro	MUSEO CIVICO DI ROVERETO | PALAZZO PAROLARI	Collezione A. Galvagni	SCATOLA N. 841		ARTHROPODA	INSECTA	ORTHOPTERA	ACRIDIDAE	Acrida	bicolor		mediterranea				1	adulti	A SECCO	BUONO			28/08/1970		A. Galvagni	F.M. Buzzetti	05/10/2018
ZOOLOGIA	INSETTI	6	Acrida bicolor mediterranea	EUROPA	ITALIA	PUGLIE	FOGGIA		Vieste, Gattarella	MUSEO CIVICO DI ROVERETO | PALAZZO PAROLARI	Collezione A. Galvagni	SCATOLA N. 842		ARTHROPODA	INSECTA	ORTHOPTERA	ACRIDIDAE	Acrida	bicolor		mediterranea		3	adulti	3	adulti	A SECCO	BUONO	10	70	30/08/1972		A. Galvagni	F.M. Buzzetti	05/10/2018
ZOOLOGIA	INSETTI	2	Acrometopa macropoda italica	EUROPA	ITALIA	SICILIA	CATANIA	Randazzo	Randazzo	MUSEO CIVICO DI ROVERETO | PALAZZO PAROLARI	Collezione A. Galvagni	SCATOLA n.1011		ARTHROPODA	INSECTA	ORTHOPTERA	TETTIGONIIDAE	Acrometopa	macropoda		italica				2	adulto	A SECCO	BUONO			18/07/1948		A. Galvagni	F.M. Buzzetti	24/07/2017
ZOOLOGIA	INSETTI	3	Acrotylus insubricus	EUROPA	ITALIA	SARDEGNA			Alghero, Lago Baratz	MUSEO CIVICO DI ROVERETO | PALAZZO PAROLARI	Collezione A. Galvagni	SCATOLA N. 854		ARTHROPODA	INSECTA	ORTHOPTERA	ACRIDIDAE	Acrotylus	insubricus				2	adulti	1	adulti	A SECCO	BUONO			24/08/1974		A. Galvagni	F.M. Buzzetti	08/10/2018
ZOOLOGIA	INSETTI	14	Acrotylus insubricus	EUROPA	ITALIA	SARDEGNA			Sorgente Fiume Sillis	MUSEO CIVICO DI ROVERETO | PALAZZO PAROLARI	Collezione A. Galvagni	SCATOLA N. 854		ARTHROPODA	INSECTA	ORTHOPTERA	ACRIDIDAE	Acrotylus	insubricus				7	adulti	7	adulti	A SECCO	BUONO			07/09/1974		A. Galvagni	F.M. Buzzetti	08/10/2018
ZOOLOGIA	INSETTI	2	Acrotylus insubricus	EUROPA	ITALIA	SARDEGNA			Valledoria, Foce fiume Coghinas	MUSEO CIVICO DI ROVERETO | PALAZZO PAROLARI	Collezione A. Galvagni	SCATOLA N. 854		ARTHROPODA	INSECTA	ORTHOPTERA	ACRIDIDAE	Acrotylus	insubricus				2	adulti			A SECCO	BUONO			03/09/1974		A. Galvagni	F.M. Buzzetti	08/10/2018
ZOOLOGIA	INSETTI	2	Acrotylus insubricus	EUROPA	ITALIA	SARDEGNA			Valledoria, Foce fiume Coghinas	MUSEO CIVICO DI ROVERETO | PALAZZO PAROLARI	Collezione A. Galvagni	SCATOLA N. 854		ARTHROPODA	INSECTA	ORTHOPTERA	ACRIDIDAE	Acrotylus	insubricus				2	adulti			A SECCO	BUONO			03/09/1974		A. Galvagni	F.M. Buzzetti	08/10/2018
ZOOLOGIA	INSETTI	1	Acrotylus patruelis	EUROPA	ITALIA	EMILIA ROMAGNA			Riccione	MUSEO CIVICO DI ROVERETO | PALAZZO PAROLARI	Collezione A. Galvagni	SCATOLA N. 854		ARTHROPODA	INSECTA	ORTHOPTERA	ACRIDIDAE	Acrotylus	patruelis				1	adulti							29/08/1967		A. Galvagni	F.M. Buzzetti	09/10/2018
ZOOLOGIA	INSETTI	1	Acrotylus patruelis	EUROPA	ITALIA	EMILIA ROMAGNA	RIMINI		Rimini, Fiume Marecchia	MUSEO CIVICO DI ROVERETO | PALAZZO PAROLARI	Collezione A. Galvagni	SCATOLA N. 854		ARTHROPODA	INSECTA	ORTHOPTERA	ACRIDIDAE	Acrotylus	patruelis						1	adulti					31/08/1967		A. Galvagni	F.M. Buzzetti	09/10/2018
ZOOLOGIA	INSETTI	27	Aeropedellus variegatus	EUROPA	ITALIA	TRENTINO ALTO ADIGE			Alpe di Pampeago, Pala di Santa	MUSEO CIVICO DI ROVERETO | PALAZZO PAROLARI	Collezione A. Galvagni	SCATOLA N. 886		ARTHROPODA	INSECTA	ORTHOPTERA	ACRIDIDAE	Aeropedellus	variegatus				8	adulti	19	adulti	A SECCO	BUONO	2400		23/08/1998		A. Galvagni	F.M. Buzzetti	15/01/2011
ZOOLOGIA	INSETTI	16	Aeropedellus variegatus	EUROPA	ITALIA	TRENTINO ALTO ADIGE	BOLZANO		Val Venosta, San Valentino	MUSEO CIVICO DI ROVERETO | PALAZZO PAROLARI	Collezione A. Galvagni	SCATOLA N. 886		ARTHROPODA	INSECTA	ORTHOPTERA	ACRIDIDAE	Aeropedellus	variegatus				5	adulti	11	adulti	A SECCO	BUONO	2450		01/09/1998		A. Galvagni	F.M. Buzzetti	15/01/2011
ZOOLOGIA	INSETTI	2	Aiolopus strepens	EUROPA	ITALIA	SARDEGNA			Alghero, M. Doglia	MUSEO CIVICO DI ROVERETO | PALAZZO PAROLARI	Collezione A. Galvagni	SCATOLA N. 855		ARTHROPODA	INSECTA	ORTHOPTERA	ACRIDIDAE	Aiolopus	strepens				1	adulti	1	adulti	A SECCO	BUONO			26/08/1974		A. Galvagni	F.M. Buzzetti	07/10/2018
ZOOLOGIA	INSETTI	10	Aiolopus strepens	EUROPA	ITALIA	SARDEGNA			Alghero, Stagno di Calich	MUSEO CIVICO DI ROVERETO | PALAZZO PAROLARI	Collezione A. Galvagni	SCATOLA N. 855		ARTHROPODA	INSECTA	ORTHOPTERA	ACRIDIDAE	Aiolopus	strepens						3	adulti	A SECCO	BUONO	300		26/08/1974		A. Galvagni	F.M. Buzzetti	07/10/2018
ZOOLOGIA	INSETTI	10	Aiolopus strepens	EUROPA	ITALIA	SARDEGNA			Alghero, Stagno di Calich	MUSEO CIVICO DI ROVERETO | PALAZZO PAROLARI	Collezione A. Galvagni	SCATOLA N. 855		ARTHROPODA	INSECTA	ORTHOPTERA	ACRIDIDAE	Aiolopus	strepens				6	adulti	4	adulti	A SECCO	BUONO			04/09/2018		A. Galvagni	F.M. Buzzetti	07/10/2018
ZOOLOGIA	INSETTI	7	Aiolopus strepens	EUROPA	ITALIA	ABRUZZO			Atri	MUSEO CIVICO DI ROVERETO | PALAZZO PAROLARI	Collezione A. Galvagni	SCATOLA N. 855		ARTHROPODA	INSECTA	ORTHOPTERA	ACRIDIDAE	Aiolopus	strepens				4	adulti	3	adulti	A SECCO	BUONO	250		29/08/1971		A. Galvagni	F.M. Buzzetti	06/10/2018
ZOOLOGIA	INSETTI	5	Aiolopus strepens	EUROPA	ITALIA	LOMBARDIA	BRESCIA		Brescia, M. Maddalena	MUSEO CIVICO DI ROVERETO | PALAZZO PAROLARI	Collezione A. Galvagni	SCATOLA N. 855		ARTHROPODA	INSECTA	ORTHOPTERA	ACRIDIDAE	Aiolopus	strepens				2	adulti	3	adulti	A SECCO	BUONO	850		22/09/1963		A. Galvagni	F.M. Buzzetti	06/10/2018
ZOOLOGIA	INSETTI	2	Aiolopus strepens	EUROPA	ITALIA	SARDEGNA			Fonni, Monte Spada	MUSEO CIVICO DI ROVERETO | PALAZZO PAROLARI	Collezione A. Galvagni	SCATOLA N. 855		ARTHROPODA	INSECTA	ORTHOPTERA	ACRIDIDAE	Aiolopus	strepens				1	adulti	1	adulti	A SECCO	BUONO			06/09/1974		A. Galvagni	F.M. Buzzetti	07/10/2018
ZOOLOGIA	INSETTI	2	Aiolopus strepens	EUROPA	ITALIA	SARDEGNA			Fonni, Monte Spada	MUSEO CIVICO DI ROVERETO | PALAZZO PAROLARI	Collezione A. Galvagni	SCATOLA N. 855		ARTHROPODA	INSECTA	ORTHOPTERA	ACRIDIDAE	Aiolopus	strepens				1	adulti	1	adulti	A SECCO	BUONO			06/09/1974		A. Galvagni	F.M. Buzzetti	07/10/2018
ZOOLOGIA	INSETTI	2	Aiolopus strepens	EUROPA	ITALIA	SARDEGNA			Gesturi, Planu sa Giara	MUSEO CIVICO DI ROVERETO | PALAZZO PAROLARI	Collezione A. Galvagni	SCATOLA N. 855		ARTHROPODA	INSECTA	ORTHOPTERA	ACRIDIDAE	Aiolopus	strepens				1	adulti	1	adulti	A SECCO	BUONO			22/08/1977		A. Galvagni	F.M. Buzzetti	08/10/2018
ZOOLOGIA	INSETTI	6	Aiolopus strepens	EUROPA	ITALIA	SARDEGNA			Isola San Pietro, Carloforte	MUSEO CIVICO DI ROVERETO | PALAZZO PAROLARI	Collezione A. Galvagni	SCATOLA N. 855		ARTHROPODA	INSECTA	ORTHOPTERA	ACRIDIDAE	Aiolopus	strepens				4	adulti	2	adulti	A SECCO	BUONO			02/09/1977		A. Galvagni	F.M. Buzzetti	07/10/2018
ZOOLOGIA	INSETTI	1	Aiolopus strepens	EUROPA	ITALIA	SARDEGNA			Isola San Pietro, La Punta	MUSEO CIVICO DI ROVERETO | PALAZZO PAROLARI	Collezione A. Galvagni	SCATOLA N. 855		ARTHROPODA	INSECTA	ORTHOPTERA	ACRIDIDAE	Aiolopus	strepens						1	adulti	A SECCO	BUONO			02/09/1977		A. Galvagni	F.M. Buzzetti	07/10/2018
ZOOLOGIA	INSETTI	4	Aiolopus strepens	EUROPA	ITALIA	SARDEGNA			Isola San Pietro, Valacca	MUSEO CIVICO DI ROVERETO | PALAZZO PAROLARI	Collezione A. Galvagni	SCATOLA N. 855		ARTHROPODA	INSECTA	ORTHOPTERA	ACRIDIDAE	Aiolopus	strepens				3	adulti	1	adulti	A SECCO	BUONO			02/09/1977		A. Galvagni	F.M. Buzzetti	07/10/2018
ZOOLOGIA	INSETTI	1	Aiolopus strepens	EUROPA	CROAZIA				Istria, Cittanova, Antenale	MUSEO CIVICO DI ROVERETO | PALAZZO PAROLARI	Collezione A. Galvagni	SCATOLA N. 855		ARTHROPODA	INSECTA	ORTHOPTERA	ACRIDIDAE	Aiolopus	strepens				1	adulti			A SECCO	BUONO			09/09/1969		A. Galvagni	F.M. Buzzetti	07/10/2018
ZOOLOGIA	INSETTI	1	Aiolopus strepens	EUROPA	JUGOSLAVIA				Istria, Umago	MUSEO CIVICO DI ROVERETO | PALAZZO PAROLARI	Collezione A. Galvagni	SCATOLA N. 855		ARTHROPODA	INSECTA	ORTHOPTERA	ACRIDIDAE	Aiolopus	strepens				1	adulti			A SECCO	BUONO			03/09/1969		A. Galvagni	F.M. Buzzetti	06/10/2018
ZOOLOGIA	INSETTI	1	Aiolopus strepens	EUROPA	ITALIA	TRENTINO ALTO ADIGE	TRENTO		Lago di Caldonazzo	MUSEO CIVICO DI ROVERETO | PALAZZO PAROLARI	Collezione A. Galvagni	SCATOLA N. 855		ARTHROPODA	INSECTA	ORTHOPTERA	ACRIDIDAE	Aiolopus	strepens						1	adulti	A SECCO	BUONO			11/09/1945		A. Galvagni	F.M. Buzzetti	06/10/2018
ZOOLOGIA	INSETTI	2	Aiolopus strepens	EUROPA	ITALIA	EMILIA ROMAGNA			Milano Adriatico, foce Torrente Conca	MUSEO CIVICO DI ROVERETO | PALAZZO PAROLARI	Collezione A. Galvagni	SCATOLA N. 855		ARTHROPODA	INSECTA	ORTHOPTERA	ACRIDIDAE	Aiolopus	strepens				1	adulti	1	adulti	A SECCO	BUONO			04/09/1966		A. Galvagni	F.M. Buzzetti	06/10/2018
ZOOLOGIA	INSETTI	2	Aiolopus strepens	EUROPA	ITALIA	MARCHE			Osimo, Fiume Musone	MUSEO CIVICO DI ROVERETO | PALAZZO PAROLARI	Collezione A. Galvagni	SCATOLA N. 855		ARTHROPODA	INSECTA	ORTHOPTERA	ACRIDIDAE	Aiolopus	strepens				2	adulti			A SECCO	BUONO			08/09/1970		A. Galvagni	F.M. Buzzetti	06/10/2018
ZOOLOGIA	INSETTI	2	Aiolopus strepens	EUROPA	ITALIA	TRENTINO ALTO ADIGE			Paludi di Volano	MUSEO CIVICO DI ROVERETO | PALAZZO PAROLARI	Collezione A. Galvagni	SCATOLA N. 855		ARTHROPODA	INSECTA	ORTHOPTERA	ACRIDIDAE	Aiolopus	strepens				2	adulti			A SECCO	BUONO			19/05/1946		A. Galvagni	F.M. Buzzetti	06/10/2018
ZOOLOGIA	INSETTI	4	Aiolopus strepens	EUROPA	ITALIA	TRENTINO ALTO ADIGE	TRENTO		Paludi di Volano	MUSEO CIVICO DI ROVERETO | PALAZZO PAROLARI	Collezione A. Galvagni	SCATOLA N. 855		ARTHROPODA	INSECTA	ORTHOPTERA	ACRIDIDAE	Aiolopus	strepens				2	adulti	2	adulti	A SECCO	BUONO			19/05/1946		A. Galvagni	F.M. Buzzetti	06/10/2018
ZOOLOGIA	INSETTI	6	Aiolopus strepens	EUROPA	ITALIA	SARDEGNA			Quartu S. Elena, Stagno Simbirizzi	MUSEO CIVICO DI ROVERETO | PALAZZO PAROLARI	Collezione A. Galvagni	SCATOLA N. 855		ARTHROPODA	INSECTA	ORTHOPTERA	ACRIDIDAE	Aiolopus	strepens				3	adulti	3	adulti	A SECCO	BUONO			04/09/1977		A. Galvagni	F.M. Buzzetti	07/10/2018
ZOOLOGIA	INSETTI	2	Aiolopus strepens	EUROPA	ITALIA	SICILIA			Randazzo, Balze sottane	MUSEO CIVICO DI ROVERETO | PALAZZO PAROLARI	Collezione A. Galvagni	SCATOLA N. 855		ARTHROPODA	INSECTA	ORTHOPTERA	ACRIDIDAE	Aiolopus	strepens				1	adulti	1	adulti	A SECCO	BUONO	800		24/08/1958		A. Galvagni	F.M. Buzzetti	06/10/2018
ZOOLOGIA	INSETTI	9	Aiolopus strepens	EUROPA	ITALIA	LAZIO	RIETI		Rieti, Lago Lungo	MUSEO CIVICO DI ROVERETO | PALAZZO PAROLARI	Collezione A. Galvagni	SCATOLA N. 855		ARTHROPODA	INSECTA	ORTHOPTERA	ACRIDIDAE	Aiolopus	strepens				6	adulti	3	adulti	A SECCO	BUONO	371		28/08/1981		A. Galvagni	F.M. Buzzetti	08/10/2018
ZOOLOGIA	INSETTI	2	Aiolopus strepens	EUROPA	ITALIA	EMILIA ROMAGNA	RIMINI		Rimini, Fiume Marecchia	MUSEO CIVICO DI ROVERETO | PALAZZO PAROLARI	Collezione A. Galvagni	SCATOLA N. 855		ARTHROPODA	INSECTA	ORTHOPTERA	ACRIDIDAE	Aiolopus	strepens				1	adulti	1	adulti	A SECCO	BUONO			31/08/1967		A. Galvagni	F.M. Buzzetti	06/10/2018
ZOOLOGIA	INSETTI	2	Aiolopus strepens	EUROPA	ITALIA	EMILIA ROMAGNA	RIMINI		Rimini, Fiume Marecchia	MUSEO CIVICO DI ROVERETO | PALAZZO PAROLARI	Collezione A. Galvagni	SCATOLA N. 855		ARTHROPODA	INSECTA	ORTHOPTERA	ACRIDIDAE	Aiolopus	strepens				1	adulti	1	adulti	A SECCO	BUONO			31/08/1967		A. Galvagni	F.M. Buzzetti	06/10/2018
ZOOLOGIA	INSETTI	2	Aiolopus strepens	EUROPA	SAN MARINO				San Marino	MUSEO CIVICO DI ROVERETO | PALAZZO PAROLARI	Collezione A. Galvagni	SCATOLA N. 855		ARTHROPODA	INSECTA	ORTHOPTERA	ACRIDIDAE	Aiolopus	strepens				1	adulti	1	adulti	A SECCO	BUONO			01/09/1966		A. Galvagni	F.M. Buzzetti	06/10/2018
ZOOLOGIA	INSETTI	2	Aiolopus strepens	EUROPA	ITALIA	VENETO	VERONA		San Zeno di Montagna	MUSEO CIVICO DI ROVERETO | PALAZZO PAROLARI	Collezione A. Galvagni	SCATOLA N. 855		ARTHROPODA	INSECTA	ORTHOPTERA	ACRIDIDAE	Aiolopus	strepens						2	adulti	A SECCO	BUONO	600		17/09/1965		A. Galvagni	F.M. Buzzetti	06/10/2018
ZOOLOGIA	INSETTI	3	Aiolopus strepens	EUROPA	ITALIA	SARDEGNA	SASSARI		Sassari, Stintino, Nodiggheddu	MUSEO CIVICO DI ROVERETO | PALAZZO PAROLARI	Collezione A. Galvagni	SCATOLA N. 855		ARTHROPODA	INSECTA	ORTHOPTERA	ACRIDIDAE	Aiolopus	strepens				2	adulti	1	adulti	A SECCO	BUONO			29/08/1974		A. Galvagni	F.M. Buzzetti	07/10/2018
ZOOLOGIA	INSETTI	1	Aiolopus strepens	EUROPA	ITALIA	TRENTINO ALTO ADIGE			Sasso, Villa Lagarina	MUSEO CIVICO DI ROVERETO | PALAZZO PAROLARI	Collezione A. Galvagni	SCATOLA N. 855		ARTHROPODA	INSECTA	ORTHOPTERA	ACRIDIDAE	Aiolopus	strepens						1	adulti	A SECCO	BUONO			07/09/1941		A. Galvagni	F.M. Buzzetti	06/10/2018
ZOOLOGIA	INSETTI	1	Aiolopus strepens	EUROPA	ITALIA	TRENTINO ALTO ADIGE			Sasso, Villa Lagarina	MUSEO CIVICO DI ROVERETO | PALAZZO PAROLARI	Collezione A. Galvagni	SCATOLA N. 855		ARTHROPODA	INSECTA	ORTHOPTERA	ACRIDIDAE	Aiolopus	strepens						1	adulti	A SECCO	BUONO			07/09/1941		A. Galvagni	F.M. Buzzetti	06/10/2018
ZOOLOGIA	INSETTI	28	Aiolopus strepens	EUROPA	ITALIA	SARDEGNA			Thiesi, Lago Bidighinzu	MUSEO CIVICO DI ROVERETO | PALAZZO PAROLARI	Collezione A. Galvagni	SCATOLA N. 855		ARTHROPODA	INSECTA	ORTHOPTERA	ACRIDIDAE	Aiolopus	strepens				16	adulti	13	adulti	A SECCO	BUONO	350		14/09/1974		A. Galvagni	F.M. Buzzetti	07/10/2018
ZOOLOGIA	INSETTI	2	Aiolopus strepens	EUROPA	ITALIA	SARDEGNA			Valledoria, Foce fiume Coghinas	MUSEO CIVICO DI ROVERETO | PALAZZO PAROLARI	Collezione A. Galvagni	SCATOLA N. 855		ARTHROPODA	INSECTA	ORTHOPTERA	ACRIDIDAE	Aiolopus	strepens						2	adulti	A SECCO	BUONO			03/09/1974		A. Galvagni	F.M. Buzzetti	07/10/2018
ZOOLOGIA	INSETTI	1	Aiolopus strepens	EUROPA	ITALIA	VENETO	VERONA		Valpolicella, Negrar	MUSEO CIVICO DI ROVERETO | PALAZZO PAROLARI	Collezione A. Galvagni	SCATOLA N. 855		ARTHROPODA	INSECTA	ORTHOPTERA	ACRIDIDAE	Aiolopus	strepens						1	adulti	A SECCO	BUONO	800		17/10/1965		A. Galvagni	F.M. Buzzetti	06/10/2018
ZOOLOGIA	INSETTI	3	Aiolopus strepens	EUROPA	ITALIA	SARDEGNA			Villanova, Monteleone, Monte Cubaddu	MUSEO CIVICO DI ROVERETO | PALAZZO PAROLARI	Collezione A. Galvagni	SCATOLA N. 855		ARTHROPODA	INSECTA	ORTHOPTERA	ACRIDIDAE	Aiolopus	strepens						3	adulti	A SECCO	BUONO	300		26/08/1974		A. Galvagni	F.M. Buzzetti	07/10/2018
ZOOLOGIA	INSETTI	3	Aiolopus strepens	EUROPA	ITALIA	SARDEGNA			Villanova, Monteleone, Monte Cubaddu	MUSEO CIVICO DI ROVERETO | PALAZZO PAROLARI	Collezione A. Galvagni	SCATOLA N. 855		ARTHROPODA	INSECTA	ORTHOPTERA	ACRIDIDAE	Aiolopus	strepens						3	adulti	A SECCO	BUONO	300		26/08/1974		A. Galvagni	F.M. Buzzetti	07/10/2018
ZOOLOGIA	INSETTI	2	Aiolopus strepens	EUROPA	ITALIA	TRENTINO ALTO ADIGE	TRENTO		Zambana	MUSEO CIVICO DI ROVERETO | PALAZZO PAROLARI	Collezione A. Galvagni	SCATOLA N. 855		ARTHROPODA	INSECTA	ORTHOPTERA	ACRIDIDAE	Aiolopus	strepens						2	adulti	A SECCO	BUONO			07/09/1947		A. Galvagni	F.M. Buzzetti	06/10/2018
ZOOLOGIA	INSETTI	11	Aiolopus thalassinus	EUROPA	ITALIA	EMILIA ROMAGNA			Milano Adriatico, foce Torrente Conca	MUSEO CIVICO DI ROVERETO | PALAZZO PAROLARI	Collezione A. Galvagni	SCATOLA N. 856		ARTHROPODA	INSECTA	ORTHOPTERA	ACRIDIDAE	Aiolopus	thalassinus				6	adulti	5	adulti	A SECCO	BUONO			04/09/1966		A. Galvagni	F.M. Buzzetti	10/10/2018
ZOOLOGIA	INSETTI	3	Aiolopus thalassinus	EUROPA	ITALIA	FRIULI VENEZIA GIULIA			Monfalcone, Foce Fiume Timavo	MUSEO CIVICO DI ROVERETO | PALAZZO PAROLARI	Collezione A. Galvagni	SCATOLA N. 856		ARTHROPODA	INSECTA	ORTHOPTERA	ACRIDIDAE	Aiolopus	thalassinus				3	adulti			A SECCO	BUONO			25/07/1996		A. Galvagni	F.M. Buzzetti	10/10/2018
ZOOLOGIA	INSETTI	2	Aiolopus thalassinus	EUROPA	ITALIA	SARDEGNA			Muravera, San Priamo	MUSEO CIVICO DI ROVERETO | PALAZZO PAROLARI	Collezione A. Galvagni	SCATOLA N. 856		ARTHROPODA	INSECTA	ORTHOPTERA	ACRIDIDAE	Aiolopus	thalassinus						2	adulti	A SECCO	BUONO			07/09/1977		A. Galvagni	F.M. Buzzetti	10/10/2018
ZOOLOGIA	INSETTI	2	Aiolopus thalassinus	EUROPA	ITALIA	SARDEGNA			Oristano, Riola Sardo	MUSEO CIVICO DI ROVERETO | PALAZZO PAROLARI	Collezione A. Galvagni	SCATOLA N. 856		ARTHROPODA	INSECTA	ORTHOPTERA	ACRIDIDAE	Aiolopus	thalassinus						2	adulti	A SECCO	BUONO			24/08/1977		A. Galvagni	F.M. Buzzetti	10/10/2018
ZOOLOGIA	INSETTI	7	Aiolopus thalassinus	EUROPA	ITALIA	MARCHE			Osimo, Fiume Musone	MUSEO CIVICO DI ROVERETO | PALAZZO PAROLARI	Collezione A. Galvagni	SCATOLA N. 856		ARTHROPODA	INSECTA	ORTHOPTERA	ACRIDIDAE	Aiolopus	thalassinus				5	adulti	2	adulti	A SECCO	BUONO			08/09/1970		A. Galvagni	F.M. Buzzetti	10/10/2018
ZOOLOGIA	INSETTI	4	Aiolopus thalassinus	EUROPA	ITALIA	TRENTINO ALTO ADIGE	TRENTO		Rovereto, laghetti di Marco - 0132/1	MUSEO CIVICO DI ROVERETO | PALAZZO PAROLARI	Collezione A. Galvagni	SCATOLA N. 856		ARTHROPODA	INSECTA	ORTHOPTERA	ACRIDIDAE	Aiolopus	thalassinus				1	adulti	3	adulti	A SECCO	BUONO			05/09/1942		A. Galvagni	F.M. Buzzetti	10/10/2018
ZOOLOGIA	INSETTI	37	Aiolopus thalassinus	EUROPA	ITALIA	SARDEGNA			Thiesi, Lago Bidighinzu	MUSEO CIVICO DI ROVERETO | PALAZZO PAROLARI	Collezione A. Galvagni	SCATOLA N. 856		ARTHROPODA	INSECTA	ORTHOPTERA	ACRIDIDAE	Aiolopus	thalassinus				29	adulti	8	adulti	A SECCO	BUONO	350		14/09/1974		A. Galvagni	F.M. Buzzetti	10/10/2018
ZOOLOGIA	INSETTI	2	Aiolopus thalassinus	EUROPA	ITALIA	SARDEGNA			Thiesi, Lago Bidighinzu	MUSEO CIVICO DI ROVERETO | PALAZZO PAROLARI	Collezione A. Galvagni	SCATOLA N. 856		ARTHROPODA	INSECTA	ORTHOPTERA	ACRIDIDAE	Aiolopus	thalassinus				2	adulti			A SECCO	BUONO	350		14/09/1974		A. Galvagni	F.M. Buzzetti	10/10/2018
ZOOLOGIA	INSETTI	1	Anacridium aegyptium	EUROPA	ITALIA	SARDEGNA	SASSARI	Alghero	Alghero	MUSEO CIVICO DI ROVERETO | PALAZZO PAROLARI	Collezione A. Galvagni	SCATOLA N. 840		ARTHROPODA	INSECTA	ORTHOPTERA	ACRIDIDAE	Anacridium	aegyptium				1	adulti			A SECCO	BUONO			24/08/1974		A. Galvagni	F.M. Buzzetti	05/10/2018
ZOOLOGIA	INSETTI	1	Anacridium aegyptium	EUROPA	ITALIA	SARDEGNA	SASSARI	Alghero	Alghero, Lago Baratz	MUSEO CIVICO DI ROVERETO | PALAZZO PAROLARI	Collezione A. Galvagni	SCATOLA N. 840		ARTHROPODA	INSECTA	ORTHOPTERA	ACRIDIDAE	Anacridium	aegyptium				1	adulti			A SECCO	BUONO			24/08/1974		A. Galvagni	F.M. Buzzetti	05/10/2018
ZOOLOGIA	INSETTI	1	Anacridium aegyptium	EUROPA	ITALIA	PUGLIE	FOGGIA	Apricena	Apricenza, Ingarano	MUSEO CIVICO DI ROVERETO | PALAZZO PAROLARI	Collezione A. Galvagni	SCATOLA N. 840		ARTHROPODA	INSECTA	ORTHOPTERA	ACRIDIDAE	Anacridium	aegyptium						1	adulti	A SECCO	BUONO	100	200	07/09/1972		A. Galvagni	F.M. Buzzetti	05/10/2018
ZOOLOGIA	INSETTI	1	Anacridium aegyptium	EUROPA	ITALIA	ABRUZZO	TERAMO		Atri, Fiume Vomano, pr. Fontanelle	MUSEO CIVICO DI ROVERETO | PALAZZO PAROLARI	Collezione A. Galvagni	SCATOLA N. 840		ARTHROPODA	INSECTA	ORTHOPTERA	ACRIDIDAE	Anacridium	aegyptium				1	juv			A SECCO	BUONO	59		24/08/1971		A. Galvagni	F.M. Buzzetti	05/10/2018
ZOOLOGIA	INSETTI	1	Anacridium aegyptium	EUROPA	ITALIA	EMILIA ROMAGNA	RIMINI		Riccione	MUSEO CIVICO DI ROVERETO | PALAZZO PAROLARI	Collezione A. Galvagni	SCATOLA N. 840		ARTHROPODA	INSECTA	ORTHOPTERA	ACRIDIDAE	Anacridium	aegyptium				1	adulti			A SECCO	BUONO			29/08/1967		A. Galvagni	F.M. Buzzetti	05/10/2018
ZOOLOGIA	INSETTI	1	Anacridium aegyptium	EUROPA	ITALIA	TRENTINO ALTO ADIGE	TRENTO	Rovereto	Rovereto - 0132/1	MUSEO CIVICO DI ROVERETO | PALAZZO PAROLARI	Collezione A. Galvagni	SCATOLA N. 840		ARTHROPODA	INSECTA	ORTHOPTERA	ACRIDIDAE	Anacridium	aegyptium						1	adulti	A SECCO	BUONO			20/09/1946		A. Galvagni	F.M. Buzzetti	05/10/2018
ZOOLOGIA	INSETTI	1	Anacridium aegyptium	EUROPA	ITALIA	TRENTINO ALTO ADIGE	TRENTO		Sasso, Villa Lagarina	MUSEO CIVICO DI ROVERETO | PALAZZO PAROLARI	Collezione A. Galvagni	SCATOLA N. 840		ARTHROPODA	INSECTA	ORTHOPTERA	ACRIDIDAE	Anacridium	aegyptium						1	adulti	A SECCO	BUONO	314		20/09/1946		A. Galvagni	F.M. Buzzetti	05/10/2018
ZOOLOGIA	INSETTI	1	Anonconotus alpinus	EUROPA	ITALIA	VALLE D'AOSTA	AOSTA		Colle di Picco San Bernardo	MUSEO CIVICO DI ROVERETO | PALAZZO PAROLARI	Collezione A. Galvagni	Scatola n.770	n. 411606	ARTHROPODA	INSECTA	ORTHOPTERA	TETTIGONIIDAE	Anonconotus	alpinus								A SECCO	BUONO			01/10/1987		A. Galvagni	F.M. Buzzetti	12/03/2018
ZOOLOGIA	INSETTI	28	Anonconotus alpinus alpinus	EUROPA	ITALIA	VALLE D'AOSTA	AOSTA		Colle di Picco San Bernardo	MUSEO CIVICO DI ROVERETO | PALAZZO PAROLARI	Collezione A. Galvagni	SCATOLA N. 770		ARTHROPODA	INSECTA	ORTHOPTERA	TETTIGONIIDAE	Anonconotus	alpinus		alpinus		18	adulto	10	adulto	A SECCO	BUONO	2100	2450	01/10/1987		A. Galvagni	F.M. Buzzetti	12/03/2018
ZOOLOGIA	INSETTI	37	Anonconotus baracunensis	EUROPA	ITALIA	PIEMONTE	TORINO	Bobbio Pellice	Rifugio Barbara	MUSEO CIVICO DI ROVERETO | PALAZZO PAROLARI	Collezione A. Galvagni	SCATOLA N. 773		ARTHROPODA	INSECTA	ORTHOPTERA	TETTIGONIIDAE	Anonconotus	baracunensis				28	adulto	9	adulto	A SECCO	BUONO	1750	1850	31/08/1988		A. Galvagni	F.M. Buzzetti	12/03/2018
ZOOLOGIA	INSETTI	1	Anonconotus baracunensis	EUROPA	ITALIA	PIEMONTE	TORINO		Bobbio Pellice, Rifugio Barbara	MUSEO CIVICO DI ROVERETO | PALAZZO PAROLARI	Collezione A. Galvagni	Scatola n. 773	n. 411630	ARTHROPODA	INSECTA	ORTHOPTERA	TETTIGONIIDAE	Anonconotus	baracunensis								A SECCO	BUONO			31/08/1988		A. Galvagni	F.M. Buzzetti	12/03/2018
ZOOLOGIA	INSETTI	69	Anonconotus ghilianii	EUROPA	ITALIA	PIEMONTE	TORINO	Pragelato	Grand Puy, Monte Genevris	MUSEO CIVICO DI ROVERETO | PALAZZO PAROLARI	Collezione A. Galvagni	SCATOLA N. 770		ARTHROPODA	INSECTA	ORTHOPTERA	TETTIGONIIDAE	Anonconotus	ghilianii				40	adulto	29		A SECCO	BUONO	2000	2350	04/09/1988	06/09/1988	A. Galvagni	F.M. Buzzetti	12/03/2018
ZOOLOGIA	INSETTI	1	Anonconotus ghilianii	EUROPA	ITALIA	PIEMONTE	TORINO		Pragelato, Grand Puy, Monte Genevris	MUSEO CIVICO DI ROVERETO | PALAZZO PAROLARI	Collezione A. Galvagni	Scatola n.770	n. 411602	ARTHROPODA	INSECTA	ORTHOPTERA	TETTIGONIIDAE	Anonconotus	ghilianii								A SECCO	BUONO			04/09/1988		A. Galvagni	F.M. Buzzetti	12/03/2018
ZOOLOGIA	INSETTI	1	Anonconotus ligustinus	EUROPA	ITALIA	PIEMONTE			Castelmagno, Colle del Mulo	MUSEO CIVICO DI ROVERETO | PALAZZO PAROLARI	Collezione A. Galvagni	Scatola n. 772	n. 411621	ARTHROPODA	INSECTA	ORTHOPTERA	TETTIGONIIDAE	Anonconotus	ligustinus								A SECCO	BUONO			24/08/1958		A. Galvagni	F.M. Buzzetti	12/03/2018
ZOOLOGIA	INSETTI	2	Anonconotus ligustinus	EUROPA	ITALIA	PIEMONTE			Castelmagno, Colle del Mulo	MUSEO CIVICO DI ROVERETO | PALAZZO PAROLARI	Collezione A. Galvagni	SCATOLA N. 772		ARTHROPODA	INSECTA	ORTHOPTERA	TETTIGONIIDAE	Anonconotus	ligustinus				1	adulto	1	adulto	A SECCO	BUONO	2200		24/08/1958		A. Galvagni	F.M. Buzzetti	12/03/2018
ZOOLOGIA	INSETTI	93	Anonconotus ligustinus	EUROPA	ITALIA	PIEMONTE	CUNEO	Vinadio	Colle della Lombarda, Vallone di S.Anna, Vallone Orgials	MUSEO CIVICO DI ROVERETO | PALAZZO PAROLARI	Collezione A. Galvagni	SCATOLA N. 772		ARTHROPODA	INSECTA	ORTHOPTERA	TETTIGONIIDAE	Anonconotus	ligustinus				56	adulto	37	adulto	A SECCO	BUONO	1700	2400	26/08/1986	29/08/1986	A. Galvagni	F.M. Buzzetti	12/03/2018
ZOOLOGIA	INSETTI	1	Anonconotus ligustinus	EUROPA	ITALIA	PIEMONTE			Colle di Tenda	MUSEO CIVICO DI ROVERETO | PALAZZO PAROLARI	Collezione A. Galvagni	Scatola n. 772	n. 411619	ARTHROPODA	INSECTA	ORTHOPTERA	TETTIGONIIDAE	Anonconotus	ligustinus								A SECCO	BUONO			29/09/1957		A. Galvagni	F.M. Buzzetti	12/03/2018
ZOOLOGIA	INSETTI	1	Anonconotus ligustinus	EUROPA	ITALIA	PIEMONTE			Colle di Tenda, Forte Giaura	MUSEO CIVICO DI ROVERETO | PALAZZO PAROLARI	Collezione A. Galvagni	Scatola n. 772	n. 411618	ARTHROPODA	INSECTA	ORTHOPTERA	TETTIGONIIDAE	Anonconotus	ligustinus								A SECCO	BUONO			01/08/1958		A. Galvagni	F.M. Buzzetti	12/03/2018
ZOOLOGIA	INSETTI	1	Anonconotus ligustinus	EUROPA	ITALIA	LIGURIA	IMPERIA		Imperia, Monte Saccarello	MUSEO CIVICO DI ROVERETO | PALAZZO PAROLARI	Collezione A. Galvagni	Scatola n. 772	n. 411620	ARTHROPODA	INSECTA	ORTHOPTERA	TETTIGONIIDAE	Anonconotus	ligustinus								A SECCO	BUONO			16/09/1962		A. Galvagni	F.M. Buzzetti	12/03/2018
ZOOLOGIA	INSETTI	1	Anonconotus ligustinus	EUROPA	ITALIA	LIGURIA	IMPERIA	Imperia	Monte Saccarello	MUSEO CIVICO DI ROVERETO | PALAZZO PAROLARI	Collezione A. Galvagni	SCATOLA N. 772		ARTHROPODA	INSECTA	ORTHOPTERA	TETTIGONIIDAE	Anonconotus	ligustinus					adulto	1	adulto	A SECCO	BUONO	2000		16/09/1962		A. Galvagni	F.M. Buzzetti	12/03/2018
ZOOLOGIA	INSETTI	1	Anonconotus ligustinus	EUROPA	ITALIA	PIEMONTE	CUNEO		Vinadio, Colle della Lombarda, Vallone di S.Anna, Vallone Orgials	MUSEO CIVICO DI ROVERETO | PALAZZO PAROLARI	Collezione A. Galvagni	Scatola n. 772	n. 411622	ARTHROPODA	INSECTA	ORTHOPTERA	TETTIGONIIDAE	Anonconotus	ligustinus								A SECCO	BUONO			26/08/1986		A. Galvagni	F.M. Buzzetti	12/03/2018
ZOOLOGIA	INSETTI	1	Anonconotus mercantouri	EUROPA	ITALIA	PIEMONTE	TORINO		Perrero, Verso Punta Cialancia, Lago Lausom	MUSEO CIVICO DI ROVERETO | PALAZZO PAROLARI	Collezione A. Galvagni	Scatola n. 773	n. 411627	ARTHROPODA	INSECTA	ORTHOPTERA	TETTIGONIIDAE	Anonconotus	mercantouri								A SECCO	BUONO			01/09/1988		A. Galvagni	F.M. Buzzetti	12/03/2018
ZOOLOGIA	INSETTI	1	Anonconotus mercantouri	EUROPA	ITALIA	PIEMONTE	TORINO		Prali, Punta Cialancia, 13 Laghi	MUSEO CIVICO DI ROVERETO | PALAZZO PAROLARI	Collezione A. Galvagni	Scatola n. 773	n. 411626	ARTHROPODA	INSECTA	ORTHOPTERA	TETTIGONIIDAE	Anonconotus	mercantouri								A SECCO	BUONO			03/09/1988		A. Galvagni	F.M. Buzzetti	12/03/2018
ZOOLOGIA	INSETTI	4	Anonconotus mercantouri	EUROPA	ITALIA	PIEMONTE	TORINO	Prali	Punta Cialancia, 13 Laghi	MUSEO CIVICO DI ROVERETO | PALAZZO PAROLARI	Collezione A. Galvagni	SCATOLA N. 773		ARTHROPODA	INSECTA	ORTHOPTERA	TETTIGONIIDAE	Anonconotus	mercantouri					adulto	11	adulto	A SECCO	BUONO	2500		03/09/1988		A. Galvagni	F.M. Buzzetti	12/03/2018
ZOOLOGIA	INSETTI	1	Anonconotus mercantouri	EUROPA	ITALIA	PIEMONTE	TORINO		Sestriere	MUSEO CIVICO DI ROVERETO | PALAZZO PAROLARI	Collezione A. Galvagni	Scatola n. 773	n. 411628	ARTHROPODA	INSECTA	ORTHOPTERA	TETTIGONIIDAE	Anonconotus	mercantouri								A SECCO	BUONO			06/09/1988		A. Galvagni	F.M. Buzzetti	12/03/2018
ZOOLOGIA	INSETTI	7	Anonconotus mercantouri	EUROPA	ITALIA	PIEMONTE	TORINO	Perrero	Verso Punta Cialancia, Lago Lausom	MUSEO CIVICO DI ROVERETO | PALAZZO PAROLARI	Collezione A. Galvagni	SCATOLA N. 773		ARTHROPODA	INSECTA	ORTHOPTERA	TETTIGONIIDAE	Anonconotus	mercantouri				2	adulto	5	adulto	A SECCO	BUONO	2000		01/09/1988		A. Galvagni	F.M. Buzzetti	12/03/2018
ZOOLOGIA	INSETTI	8	Anonconotus mercantouri	EUROPA	ITALIA	PIEMONTE	TORINO	Sestriere		MUSEO CIVICO DI ROVERETO | PALAZZO PAROLARI	Collezione A. Galvagni	SCATOLA N. 773		ARTHROPODA	INSECTA	ORTHOPTERA	TETTIGONIIDAE	Anonconotus	mercantouri				6	adulto	2	adulto	A SECCO	BUONO	2300		06/09/1988		A. Galvagni	F.M. Buzzetti	12/03/2018
ZOOLOGIA	INSETTI	1	Anonconotus occidentalis	EUROPA	ITALIA	PIEMONTE	CUNEO		Accaglio	MUSEO CIVICO DI ROVERETO | PALAZZO PAROLARI	Collezione A. Galvagni	Scatola n. 771	n. 411615	ARTHROPODA	INSECTA	ORTHOPTERA	TETTIGONIIDAE	Anonconotus	occidentalis								A SECCO	BUONO			11/09/1960		A. Galvagni	F.M. Buzzetti	12/03/2018
ZOOLOGIA	INSETTI	1	Anonconotus occidentalis	EUROPA	ITALIA	PIEMONTE	CUNEO		Argentera, Colle della Maddalena, Pista Vallonetto	MUSEO CIVICO DI ROVERETO | PALAZZO PAROLARI	Collezione A. Galvagni	Scatola n. 771	n. 411612	ARTHROPODA	INSECTA	ORTHOPTERA	TETTIGONIIDAE	Anonconotus	occidentalis								A SECCO	BUONO			28/08/1986		A. Galvagni	F.M. Buzzetti	12/03/2018
ZOOLOGIA	INSETTI	13	Anonconotus occidentalis	EUROPA	FRANCIA				Briancon, Le Laus	MUSEO CIVICO DI ROVERETO | PALAZZO PAROLARI	Collezione A. Galvagni	SCATOLA N. 771		ARTHROPODA	INSECTA	ORTHOPTERA	TETTIGONIIDAE	Anonconotus	occidentalis				9	adulto	4	adulto	A SECCO	BUONO	1700		05/09/1988		A. Galvagni	F.M. Buzzetti	12/03/2018
ZOOLOGIA	INSETTI	9	Anonconotus occidentalis	EUROPA	ITALIA	PIEMONTE	CUNEO	Argentera	Colle della Maddalena, Pista Vallonetto	MUSEO CIVICO DI ROVERETO | PALAZZO PAROLARI	Collezione A. Galvagni	SCATOLA N. 771		ARTHROPODA	INSECTA	ORTHOPTERA	TETTIGONIIDAE	Anonconotus	occidentalis				5	adulto	4	adulto	A SECCO	BUONO	2400		28/08/1986		A. Galvagni	F.M. Buzzetti	12/03/2018
ZOOLOGIA	INSETTI	1	Anonconotus occidentalis	EUROPA	ITALIA	PIEMONTE	CUNEO		Demonte, V.ne dell' Arma, Colle Sale	MUSEO CIVICO DI ROVERETO | PALAZZO PAROLARI	Collezione A. Galvagni	Scatola n. 771	n. 411614	ARTHROPODA	INSECTA	ORTHOPTERA	TETTIGONIIDAE	Anonconotus	occidentalis								A SECCO	BUONO			30/08/1986		A. Galvagni	F.M. Buzzetti	12/03/2018
ZOOLOGIA	INSETTI	33	Anonconotus occidentalis	EUROPA	ITALIA	PIEMONTE	TORINO	Pragelato	Monte Genevris	MUSEO CIVICO DI ROVERETO | PALAZZO PAROLARI	Collezione A. Galvagni	SCATOLA N. 771		ARTHROPODA	INSECTA	ORTHOPTERA	TETTIGONIIDAE	Anonconotus	occidentalis				23	adulto	10	adulto	A SECCO	BUONO	2350	2536	06/09/1988		A. Galvagni	F.M. Buzzetti	12/03/2018
ZOOLOGIA	INSETTI	1	Anonconotus occidentalis	EUROPA	ITALIA	PIEMONTE			Monte Mondole, La Balma	MUSEO CIVICO DI ROVERETO | PALAZZO PAROLARI	Collezione A. Galvagni	Scatola n. 771	n. 411610	ARTHROPODA	INSECTA	ORTHOPTERA	TETTIGONIIDAE	Anonconotus	occidentalis								A SECCO	BUONO			10/08/1973		A. Galvagni	F.M. Buzzetti	12/03/2018
ZOOLOGIA	INSETTI	1	Anonconotus occidentalis	EUROPA	ITALIA	PIEMONTE			Monte Mondole, La Balma	MUSEO CIVICO DI ROVERETO | PALAZZO PAROLARI	Collezione A. Galvagni	SCATOLA N. 771		ARTHROPODA	INSECTA	ORTHOPTERA	TETTIGONIIDAE	Anonconotus	occidentalis					adulto	1	adulto	A SECCO	BUONO	1850		10/08/1973		A. Galvagni	F.M. Buzzetti	12/03/2018
ZOOLOGIA	INSETTI	1	Anonconotus occidentalis	EUROPA	ITALIA	PIEMONTE	TORINO		Pragelato, Monte Genevris	MUSEO CIVICO DI ROVERETO | PALAZZO PAROLARI	Collezione A. Galvagni	Scatola n.771	n. 411608	ARTHROPODA	INSECTA	ORTHOPTERA	TETTIGONIIDAE	Anonconotus	occidentalis								A SECCO	BUONO			06/09/1988		A. Galvagni	F.M. Buzzetti	12/03/2018
ZOOLOGIA	INSETTI	1	Anonconotus occidentalis	EUROPA	ITALIA	PIEMONTE	TORINO		Prali, Punta Cialancia, 13 Laghi	MUSEO CIVICO DI ROVERETO | PALAZZO PAROLARI	Collezione A. Galvagni	Scatola n. 771	n. 411613	ARTHROPODA	INSECTA	ORTHOPTERA	TETTIGONIIDAE	Anonconotus	occidentalis								A SECCO	BUONO			03/09/1988		A. Galvagni	F.M. Buzzetti	12/03/2018
ZOOLOGIA	INSETTI	5	Anonconotus occidentalis	EUROPA	ITALIA	PIEMONTE	TORINO	Prali	Punta Cialancia, 13 Laghi	MUSEO CIVICO DI ROVERETO | PALAZZO PAROLARI	Collezione A. Galvagni	SCATOLA N. 771		ARTHROPODA	INSECTA	ORTHOPTERA	TETTIGONIIDAE	Anonconotus	occidentalis				4	adulto	1	adulto	A SECCO	BUONO	2650		03/09/1988		A. Galvagni	F.M. Buzzetti	12/03/2018
ZOOLOGIA	INSETTI	51	Anonconotus occidentalis	EUROPA	ITALIA	PIEMONTE	CUNEO	Demonte	V.ne dell' Arma, Colle Sale	MUSEO CIVICO DI ROVERETO | PALAZZO PAROLARI	Collezione A. Galvagni	SCATOLA N. 771		ARTHROPODA	INSECTA	ORTHOPTERA	TETTIGONIIDAE	Anonconotus	occidentalis				34	adulto	17	adulto	A SECCO	BUONO	1850	2500	30/08/1986		A. Galvagni	F.M. Buzzetti	12/03/2018
ZOOLOGIA	INSETTI	1	Anonconotus occidentalis	EUROPA	ITALIA	PIEMONTE	TORINO		Val Chisone, Col dell'Assetta	MUSEO CIVICO DI ROVERETO | PALAZZO PAROLARI	Collezione A. Galvagni	Scatola n. 771	n. 411611	ARTHROPODA	INSECTA	ORTHOPTERA	TETTIGONIIDAE	Anonconotus	occidentalis								A SECCO	BUONO			05/08/1962		A. Galvagni	F.M. Buzzetti	12/03/2018
ZOOLOGIA	INSETTI	2	Anonconotus occidentalis	EUROPA	ITALIA	PIEMONTE	TORINO		Val Chisone, Col dell'Assetta	MUSEO CIVICO DI ROVERETO | PALAZZO PAROLARI	Collezione A. Galvagni	SCATOLA N. 771		ARTHROPODA	INSECTA	ORTHOPTERA	TETTIGONIIDAE	Anonconotus	occidentalis				1	adulto	1	adulto	A SECCO	BUONO	2500		05/08/1962		A. Galvagni	F.M. Buzzetti	12/03/2018
ZOOLOGIA	INSETTI	26	Anonconotus occidentalis	EUROPA	ITALIA	PIEMONTE	TORINO	Prali	Val Germanasca, Prali sopra Ribba	MUSEO CIVICO DI ROVERETO | PALAZZO PAROLARI	Collezione A. Galvagni	SCATOLA N. 771		ARTHROPODA	INSECTA	ORTHOPTERA	TETTIGONIIDAE	Anonconotus	occidentalis				19	adulto	7	adulto	A SECCO	BUONO	1700		02/09/1988		A. Galvagni	F.M. Buzzetti	12/03/2018
ZOOLOGIA	INSETTI	1	Anonconotus occidentalis	EUROPA	ITALIA	PIEMONTE	TORINO		Val Germanasca, Prali sopra Ribba	MUSEO CIVICO DI ROVERETO | PALAZZO PAROLARI	Collezione A. Galvagni	Scatola n.771	n. 411609	ARTHROPODA	INSECTA	ORTHOPTERA	TETTIGONIIDAE	Anonconotus	occidentalis								A SECCO	BUONO			02/09/1988		A. Galvagni	F.M. Buzzetti	12/03/2018
ZOOLOGIA	INSETTI	1	Anonconotus occidentalis	EUROPA	ITALIA	PIEMONTE	CUNEO	Accaglio		MUSEO CIVICO DI ROVERETO | PALAZZO PAROLARI	Collezione A. Galvagni	SCATOLA N. 771		ARTHROPODA	INSECTA	ORTHOPTERA	TETTIGONIIDAE	Anonconotus	occidentalis				1	adulto		adulto	A SECCO	BUONO			11/09/1960		A. Galvagni	F.M. Buzzetti	12/03/2018
ZOOLOGIA	INSETTI	1	Anonconotus occidentalis	EUROPA	FRANCIA				Briancon, Le Laus	MUSEO CIVICO DI ROVERETO | PALAZZO PAROLARI	Collezione A. Galvagni	Scatola n.771	n. 411607	ARTHROPODA	INSECTA	ORTHOPTERA	TETTIGONIIDAE	Anonconotus	occidentalis								A SECCO	BUONO			05/09/1988		A. Galvagni	F.M. Buzzetti	12/03/2018
ZOOLOGIA	INSETTI	21	Anonconotus pusillus	EUROPA	ITALIA	PIEMONTE	TORINO	Locana	Cialma	MUSEO CIVICO DI ROVERETO | PALAZZO PAROLARI	Collezione A. Galvagni	SCATOLA N. 771		ARTHROPODA	INSECTA	ORTHOPTERA	TETTIGONIIDAE	Anonconotus	pusillus				16	adulto	5	adulto	A SECCO	BUONO	1600		26/08/1987		A. Galvagni	F.M. Buzzetti	12/03/2018
ZOOLOGIA	INSETTI	1	Anonconotus pusillus	EUROPA	ITALIA	PIEMONTE	TORINO		Cuorgne, S. Elisabetta	MUSEO CIVICO DI ROVERETO | PALAZZO PAROLARI	Collezione A. Galvagni	Scatola n. 771	n. 411616	ARTHROPODA	INSECTA	ORTHOPTERA	TETTIGONIIDAE	Anonconotus	pusillus								A SECCO	BUONO			27/08/1987		A. Galvagni	F.M. Buzzetti	12/03/2018
ZOOLOGIA	INSETTI	1	Anonconotus pusillus	EUROPA	ITALIA	PIEMONTE	TORINO		Locana, Cialma	MUSEO CIVICO DI ROVERETO | PALAZZO PAROLARI	Collezione A. Galvagni	Scatola n. 771	n. 411617	ARTHROPODA	INSECTA	ORTHOPTERA	TETTIGONIIDAE	Anonconotus	pusillus								A SECCO	BUONO			26/08/1987		A. Galvagni	F.M. Buzzetti	12/03/2018
ZOOLOGIA	INSETTI	3	Anonconotus pusillus	EUROPA	ITALIA	PIEMONTE	TORINO	Cuorgne	S. Elisabetta	MUSEO CIVICO DI ROVERETO | PALAZZO PAROLARI	Collezione A. Galvagni	SCATOLA N. 771		ARTHROPODA	INSECTA	ORTHOPTERA	TETTIGONIIDAE	Anonconotus	pusillus				2	adulto	1	adulto	A SECCO	BUONO	1300	1400	27/08/1987		A. Galvagni	F.M. Buzzetti	12/03/2018
ZOOLOGIA	INSETTI	1	Anonconotus sibyllinus	EUROPA	ITALIA	MARCHE	MACERATA		Bolognola, Monti Sibillini, Forca del Fragno	MUSEO CIVICO DI ROVERETO | PALAZZO PAROLARI	Collezione A. Galvagni	Scatola n. 773	n. 411625	ARTHROPODA	INSECTA	ORTHOPTERA	TETTIGONIIDAE	Anonconotus	sibyllinus								A SECCO	BUONO			09/09/1976		A. Galvagni	F.M. Buzzetti	12/03/2018
ZOOLOGIA	INSETTI	1	Anonconotus sibyllinus	EUROPA	ITALIA	MARCHE	MACERATA		Monte Sibilla, Montemonaco	MUSEO CIVICO DI ROVERETO | PALAZZO PAROLARI	Collezione A. Galvagni	Scatola n. 773	n. 411624	ARTHROPODA	INSECTA	ORTHOPTERA	TETTIGONIIDAE	Anonconotus	sibyllinus								A SECCO	BUONO			02/09/1975		A. Galvagni	F.M. Buzzetti	12/03/2018
ZOOLOGIA	INSETTI	21	Anonconotus sibyllinus	EUROPA	ITALIA	MARCHE	MACERATA	Bolognola	Monti Sibillini, Forca del Fragno	MUSEO CIVICO DI ROVERETO | PALAZZO PAROLARI	Collezione A. Galvagni	SCATOLA N. 773		ARTHROPODA	INSECTA	ORTHOPTERA	TETTIGONIIDAE	Anonconotus	sibyllinus				10	adulto	11	adulto	A SECCO	BUONO	1850		09/09/1976		A. Galvagni	F.M. Buzzetti	12/03/2018
ZOOLOGIA	INSETTI	1	Anonconotus sibyllinus	EUROPA	ITALIA				Monti Sibillini, Forca Viola	MUSEO CIVICO DI ROVERETO | PALAZZO PAROLARI	Collezione A. Galvagni	Scatola n. 773	n. 411623	ARTHROPODA	INSECTA	ORTHOPTERA	TETTIGONIIDAE	Anonconotus	sibyllinus								A SECCO	BUONO			09/08/1954		A. Galvagni	F.M. Buzzetti	12/03/2018
ZOOLOGIA	INSETTI	2	Antaxius brunneri	EUROPA	ITALIA	TRENTINO ALTO ADIGE	BOLZANO	Laces	Alpi di Goldrano	MUSEO CIVICO DI ROVERETO | PALAZZO PAROLARI	Collezione A. Galvagni	SCATOLA n.1009		ARTHROPODA	INSECTA	ORTHOPTERA	TETTIGONIIDAE	Antaxius	brunneri						2	adulto	A SECCO	BUONO	2300	2400	23/09/1967		A. Galvagni	F.M. Buzzetti	13/07/2017
ZOOLOGIA	INSETTI	4	Antaxius brunneri	EUROPA	ITALIA	TRENTINO ALTO ADIGE	TRENTO		Cima Bassa	MUSEO CIVICO DI ROVERETO | PALAZZO PAROLARI	Collezione A. Galvagni	SCATOLA n.1009		ARTHROPODA	INSECTA	ORTHOPTERA	TETTIGONIIDAE	Antaxius	brunneri				4	adulto			A SECCO	BUONO	1700		21/08/1947		A. Galvagni	F.M. Buzzetti	13/07/2017
ZOOLOGIA	INSETTI	3	Antaxius brunneri	EUROPA	ITALIA	LOMBARDIA	BERGAMO	Oltre il Colle	Monte Alben	MUSEO CIVICO DI ROVERETO | PALAZZO PAROLARI	Collezione A. Galvagni	SCATOLA n.1009		ARTHROPODA	INSECTA	ORTHOPTERA	TETTIGONIIDAE	Antaxius	brunneri				2	adulto	1	adulto	A SECCO	BUONO	1635	1871	08/08/1976		A. Galvagni	F.M. Buzzetti	13/07/2017
ZOOLOGIA	INSETTI	2	Antaxius brunneri	EUROPA	ITALIA	FRIULI VENEZIA GIULIA	PORDENONE	Aviano	Monte Cavallo	MUSEO CIVICO DI ROVERETO | PALAZZO PAROLARI	Collezione A. Galvagni	SCATOLA n.1009		ARTHROPODA	INSECTA	ORTHOPTERA	TETTIGONIIDAE	Antaxius	brunneri				1	adulto	1	adulto	A SECCO	BUONO	1600	1800	01/09/1980	05/09/1980	A. Galvagni	F.M. Buzzetti	13/07/2017
ZOOLOGIA	INSETTI	1	Antaxius brunneri	EUROPA	ITALIA	TRENTINO ALTO ADIGE	TRENTO	Vallarsa	Monte Pasubio, Passo del Fieno	MUSEO CIVICO DI ROVERETO | PALAZZO PAROLARI	Collezione A. Galvagni	SCATOLA n.1009		ARTHROPODA	INSECTA	ORTHOPTERA	TETTIGONIIDAE	Antaxius	brunneri						1	adulto	A SECCO	BUONO	1800		25/08/1963		A. Galvagni	F.M. Buzzetti	13/07/2017
ZOOLOGIA	INSETTI	3	Antaxius brunneri	EUROPA	ITALIA	TRENTINO ALTO ADIGE	TRENTO		Monte Pasubio, Sette Albi	MUSEO CIVICO DI ROVERETO | PALAZZO PAROLARI	Collezione A. Galvagni	SCATOLA n.1009		ARTHROPODA	INSECTA	ORTHOPTERA	TETTIGONIIDAE	Antaxius	brunneri				3	adulto			A SECCO	BUONO	1660		21/09/1947		A. Galvagni	F.M. Buzzetti	13/07/2017
ZOOLOGIA	INSETTI	1	Antaxius brunneri	EUROPA	ITALIA	TRENTINO ALTO ADIGE	TRENTO		Monte Tremalzo	MUSEO CIVICO DI ROVERETO | PALAZZO PAROLARI	Collezione A. Galvagni	SCATOLA n.1009		ARTHROPODA	INSECTA	ORTHOPTERA	TETTIGONIIDAE	Antaxius	brunneri				1	adulto			A SECCO	BUONO	1700	1900	28/08/1959		A. Galvagni	F.M. Buzzetti	13/07/2017
ZOOLOGIA	INSETTI	1	Antaxius brunneri	EUROPA	ITALIA	TRENTINO ALTO ADIGE	TRENTO		Paganella, Becco del Corno	MUSEO CIVICO DI ROVERETO | PALAZZO PAROLARI	Collezione A. Galvagni	SCATOLA n.1009		ARTHROPODA	INSECTA	ORTHOPTERA	TETTIGONIIDAE	Antaxius	brunneri						1	adulto	A SECCO	BUONO	2000		07/09/1946		A. Galvagni	F.M. Buzzetti	13/07/2017
ZOOLOGIA	INSETTI	4	Antaxius brunneri	EUROPA	ITALIA	TRENTINO ALTO ADIGE	TRENTO	Fai della Paganella	Paganella, Dosso Larici	MUSEO CIVICO DI ROVERETO | PALAZZO PAROLARI	Collezione A. Galvagni	SCATOLA n.1009		ARTHROPODA	INSECTA	ORTHOPTERA	TETTIGONIIDAE	Antaxius	brunneri				3	adulto	1	adulto	A SECCO	BUONO	1750		03/09/1947		A. Galvagni	F.M. Buzzetti	13/07/2017
ZOOLOGIA	INSETTI	1	Antaxius brunneri	EUROPA	ITALIA	TRENTINO ALTO ADIGE	TRENTO	Terragnolo	Terragnolo, Cima Maggio	MUSEO CIVICO DI ROVERETO | PALAZZO PAROLARI	Collezione A. Galvagni	SCATOLA n.1009		ARTHROPODA	INSECTA	ORTHOPTERA	TETTIGONIIDAE	Antaxius	brunneri				1	adulto			A SECCO	BUONO	1860		29/08/1965		A. Galvagni	F.M. Buzzetti	13/07/2017
ZOOLOGIA	INSETTI	2	Antaxius brunneri	EUROPA	ITALIA	TRENTINO ALTO ADIGE	TRENTO	Roncone	V. Bondone	MUSEO CIVICO DI ROVERETO | PALAZZO PAROLARI	Collezione A. Galvagni	SCATOLA n.1009		ARTHROPODA	INSECTA	ORTHOPTERA	TETTIGONIIDAE	Antaxius	brunneri				1	adulto	1	adulto	A SECCO	BUONO	1700	1800	13/09/1959		A. Galvagni	F.M. Buzzetti	13/07/2017
ZOOLOGIA	INSETTI	5	Antaxius brunneri	EUROPA	ITALIA	LOMBARDIA	BERGAMO	Foppolo	Val brembana	MUSEO CIVICO DI ROVERETO | PALAZZO PAROLARI	Collezione A. Galvagni	SCATOLA n.1009		ARTHROPODA	INSECTA	ORTHOPTERA	TETTIGONIIDAE	Antaxius	brunneri				3	adulto	2	adulto	A SECCO	BUONO	1900	2000	01/10/1960		A. Galvagni	F.M. Buzzetti	13/07/2017
ZOOLOGIA	INSETTI	3	Antaxius brunneri	EUROPA	ITALIA	LOMBARDIA	BERGAMO	Pizzo Arera	Val Brembana, Pian Cansaccia (oltre il colle)	MUSEO CIVICO DI ROVERETO | PALAZZO PAROLARI	Collezione A. Galvagni	SCATOLA n.1009		ARTHROPODA	INSECTA	ORTHOPTERA	TETTIGONIIDAE	Antaxius	brunneri				1	adulto	2	adulto	A SECCO	BUONO	1900	2200	08/08/1976		A. Galvagni	F.M. Buzzetti	13/07/2017
ZOOLOGIA	INSETTI	1	Antaxius pedestris	EUROPA	ITALIA	TRENTINO ALTO ADIGE	TRENTO	Villa Lagarina	Bordala	MUSEO CIVICO DI ROVERETO | PALAZZO PAROLARI	Collezione A. Galvagni	SCATOLA n.1009		ARTHROPODA	INSECTA	ORTHOPTERA	TETTIGONIIDAE	Antaxius	pedestris						1	adulto	A SECCO	BUONO	1200		15/09/1947		A. Galvagni	F.M. Buzzetti	13/07/2017
ZOOLOGIA	INSETTI	2	Antaxius pedestris	EUROPA	ITALIA	TRENTINO ALTO ADIGE	TRENTO	Villa Lagarina	Bordala	MUSEO CIVICO DI ROVERETO | PALAZZO PAROLARI	Collezione A. Galvagni	SCATOLA n.1009		ARTHROPODA	INSECTA	ORTHOPTERA	TETTIGONIIDAE	Antaxius	pedestris				1	adulto	1	adulto	A SECCO	BUONO	1200		13/08/1953		A. Galvagni	F.M. Buzzetti	13/07/2017
ZOOLOGIA	INSETTI	2	Antaxius pedestris	EUROPA	ITALIA	TRENTINO ALTO ADIGE	TRENTO	Rovereto	Bosco della Città - 0132/1	MUSEO CIVICO DI ROVERETO | PALAZZO PAROLARI	Collezione A. Galvagni	SCATOLA n.1009		ARTHROPODA	INSECTA	ORTHOPTERA	TETTIGONIIDAE	Antaxius	pedestris						2	adulto	A SECCO	BUONO			10/09/1941		A. Galvagni	F.M. Buzzetti	13/07/2017
ZOOLOGIA	INSETTI	2	Antaxius pedestris	EUROPA	ITALIA	PIEMONTE	TORINO	Locana	Carello	MUSEO CIVICO DI ROVERETO | PALAZZO PAROLARI	Collezione A. Galvagni	SCATOLA n.1009		ARTHROPODA	INSECTA	ORTHOPTERA	TETTIGONIIDAE	Antaxius	pedestris				2	adulto			A SECCO	BUONO	1400		26/08/1987		A. Galvagni	F.M. Buzzetti	13/07/2017
ZOOLOGIA	INSETTI	1	Antaxius pedestris	EUROPA	ITALIA	TRENTINO ALTO ADIGE	TRENTO	Villa Lagarina	Cengia alta	MUSEO CIVICO DI ROVERETO | PALAZZO PAROLARI	Collezione A. Galvagni	SCATOLA n.1009		ARTHROPODA	INSECTA	ORTHOPTERA	TETTIGONIIDAE	Antaxius	pedestris				1	adulto			A SECCO	BUONO	600		05/08/1972		A. Galvagni	F.M. Buzzetti	13/07/2017
ZOOLOGIA	INSETTI	6	Antaxius pedestris	EUROPA	ITALIA	TRENTINO ALTO ADIGE	TRENTO		Cima Bassa	MUSEO CIVICO DI ROVERETO | PALAZZO PAROLARI	Collezione A. Galvagni	SCATOLA n.1009		ARTHROPODA	INSECTA	ORTHOPTERA	TETTIGONIIDAE	Antaxius	pedestris				2	adulto	4	adulto	A SECCO	BUONO	1700		21/08/1947		A. Galvagni	F.M. Buzzetti	13/07/2017
ZOOLOGIA	INSETTI	2	Antaxius pedestris	EUROPA	FRANCIA				Col di Tenda	MUSEO CIVICO DI ROVERETO | PALAZZO PAROLARI	Collezione A. Galvagni	SCATOLA n.1009		ARTHROPODA	INSECTA	ORTHOPTERA	TETTIGONIIDAE	Antaxius	pedestris						2	adulto	A SECCO	BUONO	1350	1450	13/08/1973		A. Galvagni	F.M. Buzzetti	13/07/2017
ZOOLOGIA	INSETTI	3	Antaxius pedestris	EUROPA	ITALIA	PIEMONTE	CUNEO	Frabosa Soprana	Frabosa Sottana	MUSEO CIVICO DI ROVERETO | PALAZZO PAROLARI	Collezione A. Galvagni	SCATOLA n.1009		ARTHROPODA	INSECTA	ORTHOPTERA	TETTIGONIIDAE	Antaxius	pedestris				3	adulto			A SECCO	BUONO	750		11/08/1973		A. Galvagni	F.M. Buzzetti	13/07/2017
ZOOLOGIA	INSETTI	1	Antaxius pedestris	EUROPA	ITALIA	TRENTINO ALTO ADIGE	TRENTO		Monte Altissimo	MUSEO CIVICO DI ROVERETO | PALAZZO PAROLARI	Collezione A. Galvagni	SCATOLA n.1009		ARTHROPODA	INSECTA	ORTHOPTERA	TETTIGONIIDAE	Antaxius	pedestris						1	adulto	A SECCO	BUONO	1000		01/11/1954		A. Galvagni	F.M. Buzzetti	13/07/2017
ZOOLOGIA	INSETTI	1	Antaxius pedestris	EUROPA	ITALIA	TRENTINO ALTO ADIGE	TRENTO		Monte Altissimo, Malga campo	MUSEO CIVICO DI ROVERETO | PALAZZO PAROLARI	Collezione A. Galvagni	SCATOLA n.1009		ARTHROPODA	INSECTA	ORTHOPTERA	TETTIGONIIDAE	Antaxius	pedestris						1	adulto	A SECCO	BUONO	1650		18/09/1946		A. Galvagni	F.M. Buzzetti	13/07/2017
ZOOLOGIA	INSETTI	32	Antaxius pedestris	EUROPA	ITALIA	LOMBARDIA	BRESCIA		Monte Maddalena	MUSEO CIVICO DI ROVERETO | PALAZZO PAROLARI	Collezione A. Galvagni	SCATOLA n.1009		ARTHROPODA	INSECTA	ORTHOPTERA	TETTIGONIIDAE	Antaxius	pedestris				18	adulto	14	adulto	A SECCO	BUONO	850		22/09/1963		A. Galvagni	F.M. Buzzetti	13/07/2017
ZOOLOGIA	INSETTI	3	Antaxius pedestris	EUROPA	ITALIA	PIEMONTE	CUNEO	Frabosa Soprana	Monte Moro, Serra di Pick	MUSEO CIVICO DI ROVERETO | PALAZZO PAROLARI	Collezione A. Galvagni	SCATOLA n.1009		ARTHROPODA	INSECTA	ORTHOPTERA	TETTIGONIIDAE	Antaxius	pedestris				3	adulto			A SECCO	BUONO	1800		08/08/1973		A. Galvagni	F.M. Buzzetti	13/07/2017
ZOOLOGIA	INSETTI	1	Antaxius pedestris	EUROPA	ITALIA	TRENTINO ALTO ADIGE	TRENTO	Riva del Garda	Riva del Garda	MUSEO CIVICO DI ROVERETO | PALAZZO PAROLARI	Collezione A. Galvagni	SCATOLA n.1009		ARTHROPODA	INSECTA	ORTHOPTERA	TETTIGONIIDAE	Antaxius	pedestris				1	adulto			A SECCO	BUONO			12/07/1946		A. Galvagni	F.M. Buzzetti	13/07/2017
ZOOLOGIA	INSETTI	1	Antaxius pedestris	EUROPA	ITALIA	VENETO	VERONA	San Zeno di Montagna	San Zeno di Montagna	MUSEO CIVICO DI ROVERETO | PALAZZO PAROLARI	Collezione A. Galvagni	SCATOLA n.1009		ARTHROPODA	INSECTA	ORTHOPTERA	TETTIGONIIDAE	Antaxius	pedestris						1	adulto	A SECCO	BUONO	600		01/09/1965		A. Galvagni	F.M. Buzzetti	13/07/2017
ZOOLOGIA	INSETTI	1	Antaxius pedestris	EUROPA	ITALIA	PIEMONTE	CUNEO	Demonte	V.ne dell' Arma	MUSEO CIVICO DI ROVERETO | PALAZZO PAROLARI	Collezione A. Galvagni	SCATOLA n.1009		ARTHROPODA	INSECTA	ORTHOPTERA	TETTIGONIIDAE	Antaxius	pedestris				2	adulto			A SECCO	BUONO	1700		31/08/1986		A. Galvagni	F.M. Buzzetti	13/07/2017
ZOOLOGIA	INSETTI	1	Antaxius pedestris	EUROPA	ITALIA	TRENTINO ALTO ADIGE	TRENTO		Val Genova	MUSEO CIVICO DI ROVERETO | PALAZZO PAROLARI	Collezione A. Galvagni	SCATOLA n.1009		ARTHROPODA	INSECTA	ORTHOPTERA	TETTIGONIIDAE	Antaxius	pedestris				1	adulto			A SECCO	BUONO			13/08/1948		A. Galvagni	F.M. Buzzetti	13/07/2017
ZOOLOGIA	INSETTI	2	Antaxius pedestris	EUROPA	ITALIA	TRENTINO ALTO ADIGE	BOLZANO	Laces	Val Venosta, Coldrano	MUSEO CIVICO DI ROVERETO | PALAZZO PAROLARI	Collezione A. Galvagni	SCATOLA n.1009		ARTHROPODA	INSECTA	ORTHOPTERA	TETTIGONIIDAE	Antaxius	pedestris				2	adulto			A SECCO	BUONO	1590		25/08/1968		A. Galvagni	F.M. Buzzetti	13/07/2017
ZOOLOGIA	INSETTI	2	Antaxius pedestris	EUROPA	ITALIA	TRENTINO ALTO ADIGE	BOLZANO	Silandro	Val Venosta, Covelano (destra Adige)	MUSEO CIVICO DI ROVERETO | PALAZZO PAROLARI	Collezione A. Galvagni	SCATOLA n.1009		ARTHROPODA	INSECTA	ORTHOPTERA	TETTIGONIIDAE	Antaxius	pedestris				1	adulto	1	adulto	A SECCO	BUONO	770		24/08/1968		A. Galvagni	F.M. Buzzetti	13/07/2017
ZOOLOGIA	INSETTI	1	Antaxius pedestris	EUROPA	ITALIA	PIEMONTE	TORINO	Cresole Reale	Valle di Locana	MUSEO CIVICO DI ROVERETO | PALAZZO PAROLARI	Collezione A. Galvagni	SCATOLA n.1009		ARTHROPODA	INSECTA	ORTHOPTERA	TETTIGONIIDAE	Antaxius	pedestris				1	adulto			A SECCO	BUONO	1650		28/08/1987		A. Galvagni	F.M. Buzzetti	13/07/2017
ZOOLOGIA	INSETTI	1	Antaxius pedestris	EUROPA	ITALIA	TRENTINO ALTO ADIGE	TRENTO	Rovereto	Vallunga - 0132/1	MUSEO CIVICO DI ROVERETO | PALAZZO PAROLARI	Collezione A. Galvagni	SCATOLA n.1009		ARTHROPODA	INSECTA	ORTHOPTERA	TETTIGONIIDAE	Antaxius	pedestris				1	adulto			A SECCO	BUONO			19/10/1965		A. Galvagni	F.M. Buzzetti	13/07/2017
ZOOLOGIA	INSETTI	1	Antaxius pedestris	EUROPA	ITALIA	PIEMONTE	VERCELLI	Scopello	Valsesia	MUSEO CIVICO DI ROVERETO | PALAZZO PAROLARI	Collezione A. Galvagni	SCATOLA n.1009		ARTHROPODA	INSECTA	ORTHOPTERA	TETTIGONIIDAE	Antaxius	pedestris				1	adulto			A SECCO	BUONO	630		29/09/1975		A. Galvagni	F.M. Buzzetti	13/07/2017
ZOOLOGIA	INSETTI	19	Arachnocephalus vestitus	EUROPA	ITALIA	ABRUZZO	TERAMO	Atri	Atri e dintorni	MUSEO CIVICO DI ROVERETO | PALAZZO PAROLARI	Collezione A. Galvagni	SCATOLA N. 796		ARTHROPODA	INSECTA	ORTHOPTERA	GRYLLIDAE	Arachnocephalus	vestitus				5	adulto	14	adulto	A SECCO	BUONO	800		29/08/1971		A. Galvagni	F.M. Buzzetti	03/04/2018
ZOOLOGIA	INSETTI	19	Arachnocephalus vestitus	EUROPA	ITALIA	ABRUZZO	TERAMO	Atri	Atri e dintorni	MUSEO CIVICO DI ROVERETO | PALAZZO PAROLARI	Collezione A. Galvagni	SCATOLA N. 796		ARTHROPODA	INSECTA	ORTHOPTERA	GRYLLIDAE	Arachnocephalus	vestitus				5	adulto	14	adulto	A SECCO	BUONO	800		29/08/1971		A. Galvagni	F.M. Buzzetti	03/04/2018
ZOOLOGIA	INSETTI	9	Arachnocephalus vestitus	EUROPA	ITALIA	SICILIA	CATANIA	Randazzo	Balze sottane	MUSEO CIVICO DI ROVERETO | PALAZZO PAROLARI	Collezione A. Galvagni	SCATOLA N. 796		ARTHROPODA	INSECTA	ORTHOPTERA	GRYLLIDAE	Arachnocephalus	vestitus				3	adulto	6	adulto	A SECCO	BUONO	800		24/08/1958		A. Galvagni	F.M. Buzzetti	03/04/2018
ZOOLOGIA	INSETTI	4	Arachnocephalus vestitus	EUROPA	ITALIA	SARDEGNA	CARBONIA-IGLESIAS	Portoscuso	Bruncu Teula	MUSEO CIVICO DI ROVERETO | PALAZZO PAROLARI	Collezione A. Galvagni	SCATOLA N. 796		ARTHROPODA	INSECTA	ORTHOPTERA	GRYLLIDAE	Arachnocephalus	vestitus								A SECCO	BUONO	2	30	29/08/1977		A. Galvagni	F.M. Buzzetti	03/04/2018
ZOOLOGIA	INSETTI	10	Arachnocephalus vestitus	EUROPA	ITALIA	CAMPANIA	NAPOLI	Napoli	Campi Flegrei, Cratere degli Astroni	MUSEO CIVICO DI ROVERETO | PALAZZO PAROLARI	Collezione A. Galvagni	SCATOLA N. 796		ARTHROPODA	INSECTA	ORTHOPTERA	GRYLLIDAE	Arachnocephalus	vestitus				4	adulto	6	adulto	A SECCO	BUONO			08/08/1956		A. Galvagni	F.M. Buzzetti	03/04/2018
ZOOLOGIA	INSETTI	1	Arachnocephalus vestitus	EUROPA	ITALIA	VENETO	PADOVA	Teolo	Colli Euganei	MUSEO CIVICO DI ROVERETO | PALAZZO PAROLARI	Collezione A. Galvagni	SCATOLA N. 796		ARTHROPODA	INSECTA	ORTHOPTERA	GRYLLIDAE	Arachnocephalus	vestitus					adulto	1	adulto	A SECCO	BUONO			09/09/1956		A. Galvagni	F.M. Buzzetti	03/04/2018
ZOOLOGIA	INSETTI	29	Arachnocephalus vestitus	EUROPA	ITALIA	VENETO	PADOVA	Arquua Petrarca	Colli Euganei, Monte Calbarina	MUSEO CIVICO DI ROVERETO | PALAZZO PAROLARI	Collezione A. Galvagni	SCATOLA N. 796		ARTHROPODA	INSECTA	ORTHOPTERA	GRYLLIDAE	Arachnocephalus	vestitus				16	adulto	13	adulto	A SECCO	BUONO	90		09/09/1956		A. Galvagni	F.M. Buzzetti	03/04/2018
ZOOLOGIA	INSETTI	1	Arachnocephalus vestitus	EUROPA	ITALIA	EMILIA ROMAGNA	RIMINI	Coriano	Coriano	MUSEO CIVICO DI ROVERETO | PALAZZO PAROLARI	Collezione A. Galvagni	SCATOLA N. 796		ARTHROPODA	INSECTA	ORTHOPTERA	GRYLLIDAE	Arachnocephalus	vestitus					adulto	1	adulto	A SECCO	BUONO	100		29/08/1966		A. Galvagni	F.M. Buzzetti	03/04/2018
ZOOLOGIA	INSETTI	1	Arachnocephalus vestitus	EUROPA	ITALIA	SARDEGNA	SASSARI	Alghero	Fertilia	MUSEO CIVICO DI ROVERETO | PALAZZO PAROLARI	Collezione A. Galvagni	SCATOLA N. 796		ARTHROPODA	INSECTA	ORTHOPTERA	GRYLLIDAE	Arachnocephalus	vestitus					adulto	1	adulto	A SECCO	BUONO			28/08/1974		A. Galvagni	F.M. Buzzetti	03/04/2018
ZOOLOGIA	INSETTI	2	Arachnocephalus vestitus	EUROPA	ITALIA	EMILIA ROMAGNA	RIMINI	Rimini	Fiume Marecchia	MUSEO CIVICO DI ROVERETO | PALAZZO PAROLARI	Collezione A. Galvagni	SCATOLA N. 796		ARTHROPODA	INSECTA	ORTHOPTERA	GRYLLIDAE	Arachnocephalus	vestitus					adulto	2	adulto	A SECCO	BUONO			29/08/1967		A. Galvagni	F.M. Buzzetti	03/04/2018
ZOOLOGIA	INSETTI	1	Arachnocephalus vestitus	EUROPA	ITALIA	MARCHE	ANCONA	Numana	Fiume Musone foce	MUSEO CIVICO DI ROVERETO | PALAZZO PAROLARI	Collezione A. Galvagni	SCATOLA N. 796		ARTHROPODA	INSECTA	ORTHOPTERA	GRYLLIDAE	Arachnocephalus	vestitus				1	adulto		adulto	A SECCO	BUONO			04/09/1975		A. Galvagni	F.M. Buzzetti	03/04/2018
ZOOLOGIA	INSETTI	1	Arachnocephalus vestitus	EUROPA	ITALIA	SARDEGNA	SASSARI	Sorso	Fiume Sillis	MUSEO CIVICO DI ROVERETO | PALAZZO PAROLARI	Collezione A. Galvagni	SCATOLA N. 796		ARTHROPODA	INSECTA	ORTHOPTERA	GRYLLIDAE	Arachnocephalus	vestitus					adulto	1	adulto	A SECCO	BUONO	35	130	07/09/1974		A. Galvagni	F.M. Buzzetti	03/04/2018
ZOOLOGIA	INSETTI	2	Arachnocephalus vestitus	EUROPA	ITALIA	SARDEGNA	CARBONIA-IGLESIAS		Isola San Pietro, Carloforte	MUSEO CIVICO DI ROVERETO | PALAZZO PAROLARI	Collezione A. Galvagni	SCATOLA N. 796		ARTHROPODA	INSECTA	ORTHOPTERA	GRYLLIDAE	Arachnocephalus	vestitus				1	adulto	1	adulto	A SECCO	BUONO			02/09/1977		A. Galvagni	F.M. Buzzetti	03/04/2018
ZOOLOGIA	INSETTI	9	Arachnocephalus vestitus	EUROPA	JUGOSLAVIA				Istria, Valle d'Istria, P.Barbariga	MUSEO CIVICO DI ROVERETO | PALAZZO PAROLARI	Collezione A. Galvagni	SCATOLA N. 796		ARTHROPODA	INSECTA	ORTHOPTERA	GRYLLIDAE	Arachnocephalus	vestitus				1	adulto	8	adulto	A SECCO	BUONO			11/09/1969		A. Galvagni	F.M. Buzzetti	03/04/2018
ZOOLOGIA	INSETTI	1	Arachnocephalus vestitus	EUROPA	ITALIA	SARDEGNA	SASSARI	Alghero	Lago Bratz	MUSEO CIVICO DI ROVERETO | PALAZZO PAROLARI	Collezione A. Galvagni	SCATOLA N. 796		ARTHROPODA	INSECTA	ORTHOPTERA	GRYLLIDAE	Arachnocephalus	vestitus					adulto	1	adulto	A SECCO	BUONO			24/08/1974		A. Galvagni	F.M. Buzzetti	03/04/2018
ZOOLOGIA	INSETTI	7	Arachnocephalus vestitus	EUROPA	ITALIA	MARCHE	ANCONA	Poggio	Monte Conero, Poggio	MUSEO CIVICO DI ROVERETO | PALAZZO PAROLARI	Collezione A. Galvagni	SCATOLA N. 796		ARTHROPODA	INSECTA	ORTHOPTERA	GRYLLIDAE	Arachnocephalus	vestitus				2	adulto	5	adulto	A SECCO	BUONO	250		09/09/1970		A. Galvagni	F.M. Buzzetti	03/04/2018
ZOOLOGIA	INSETTI	8	Arachnocephalus vestitus	EUROPA	ITALIA	MARCHE	ANCONA	Sirolo	Monte Conero, Sirolo	MUSEO CIVICO DI ROVERETO | PALAZZO PAROLARI	Collezione A. Galvagni	SCATOLA N. 796		ARTHROPODA	INSECTA	ORTHOPTERA	GRYLLIDAE	Arachnocephalus	vestitus				6	adulto	2	adulto	A SECCO	BUONO	450		28/08/1970		A. Galvagni	F.M. Buzzetti	03/04/2018
ZOOLOGIA	INSETTI	2	Arachnocephalus vestitus	EUROPA	ITALIA	SARDEGNA	SASSARI	Villanova Monteleone	Monte Cubaddu	MUSEO CIVICO DI ROVERETO | PALAZZO PAROLARI	Collezione A. Galvagni	SCATOLA N. 796		ARTHROPODA	INSECTA	ORTHOPTERA	GRYLLIDAE	Arachnocephalus	vestitus				1	adulto	1	adulto	A SECCO	BUONO	300		26/08/1974		A. Galvagni	F.M. Buzzetti	03/04/2018
ZOOLOGIA	INSETTI	16	Arachnocephalus vestitus	EUROPA	ITALIA	SARDEGNA	SASSARI	Alghero	Monte Doglia	MUSEO CIVICO DI ROVERETO | PALAZZO PAROLARI	Collezione A. Galvagni	SCATOLA N. 796		ARTHROPODA	INSECTA	ORTHOPTERA	GRYLLIDAE	Arachnocephalus	vestitus					adulto		adulto	A SECCO	BUONO	100		26/08/1974		A. Galvagni	F.M. Buzzetti	03/04/2018
ZOOLOGIA	INSETTI	2	Arachnocephalus vestitus	EUROPA	ITALIA	SARDEGNA			Musei	MUSEO CIVICO DI ROVERETO | PALAZZO PAROLARI	Collezione A. Galvagni	SCATOLA N. 796		ARTHROPODA	INSECTA	ORTHOPTERA	GRYLLIDAE	Arachnocephalus	vestitus				3	adulto		adulto	A SECCO	BUONO	86		10/09/1977		A. Galvagni	F.M. Buzzetti	03/04/2018
ZOOLOGIA	INSETTI	1	Arachnocephalus vestitus	EUROPA	ITALIA	SARDEGNA	MEDIO CAMPIDANO	Villacidro	P.ta Cuccurdoni mannu	MUSEO CIVICO DI ROVERETO | PALAZZO PAROLARI	Collezione A. Galvagni	SCATOLA N. 796		ARTHROPODA	INSECTA	ORTHOPTERA	GRYLLIDAE	Arachnocephalus	vestitus				1	adulto		adulto	A SECCO	BUONO	600	750	31/08/1977		A. Galvagni	F.M. Buzzetti	03/04/2018
ZOOLOGIA	INSETTI	1	Arachnocephalus vestitus	EUROPA	ITALIA	SARDEGNA	MEDIO CAMPIDANO	Gesturi	Pianu sa Giara	MUSEO CIVICO DI ROVERETO | PALAZZO PAROLARI	Collezione A. Galvagni	SCATOLA N. 796		ARTHROPODA	INSECTA	ORTHOPTERA	GRYLLIDAE	Arachnocephalus	vestitus					adulto	1	adulto	A SECCO	BUONO	600		22/08/1977		A. Galvagni	F.M. Buzzetti	03/04/2018
ZOOLOGIA	INSETTI	2	Arachnocephalus vestitus	EUROPA	ITALIA	SARDEGNA	CAGLIARI	Siliqua	R. Cixerri, Campanasissa	MUSEO CIVICO DI ROVERETO | PALAZZO PAROLARI	Collezione A. Galvagni	SCATOLA N. 796		ARTHROPODA	INSECTA	ORTHOPTERA	GRYLLIDAE	Arachnocephalus	vestitus				3	adulto		adulto	A SECCO	BUONO	60	120	09/09/1977		A. Galvagni	F.M. Buzzetti	03/04/2018
ZOOLOGIA	INSETTI	1	Arachnocephalus vestitus	EUROPA	ITALIA	SARDEGNA	SASSARI	Alghero	Riu Barca	MUSEO CIVICO DI ROVERETO | PALAZZO PAROLARI	Collezione A. Galvagni	SCATOLA N. 796		ARTHROPODA	INSECTA	ORTHOPTERA	GRYLLIDAE	Arachnocephalus	vestitus					adulto	1	adulto	A SECCO	BUONO			25/08/1974		A. Galvagni	F.M. Buzzetti	03/04/2018
ZOOLOGIA	INSETTI	2	Arachnocephalus vestitus	EUROPA	ITALIA	SARDEGNA	CARBONIA-IGLESIAS	Iglesias	San Benedetto	MUSEO CIVICO DI ROVERETO | PALAZZO PAROLARI	Collezione A. Galvagni	SCATOLA N. 796		ARTHROPODA	INSECTA	ORTHOPTERA	GRYLLIDAE	Arachnocephalus	vestitus					adulto	1	adulto	A SECCO	BUONO	400	600	30/08/1977		A. Galvagni	F.M. Buzzetti	03/04/2018
ZOOLOGIA	INSETTI	1	Arachnocephalus vestitus	EUROPA	ITALIA	EMILIA ROMAGNA	RIMINI	San Leo	San Leo, Pietramaura	MUSEO CIVICO DI ROVERETO | PALAZZO PAROLARI	Collezione A. Galvagni	SCATOLA N. 796		ARTHROPODA	INSECTA	ORTHOPTERA	GRYLLIDAE	Arachnocephalus	vestitus					adulto	1	adulto	A SECCO	BUONO	500		03/09/1967		A. Galvagni	F.M. Buzzetti	03/04/2018
ZOOLOGIA	INSETTI	2	Arachnocephalus vestitus	EUROPA	ITALIA	SARDEGNA	ORISTANO	Santu Lussurgiu	San Leonardo	MUSEO CIVICO DI ROVERETO | PALAZZO PAROLARI	Collezione A. Galvagni	SCATOLA N. 796		ARTHROPODA	INSECTA	ORTHOPTERA	GRYLLIDAE	Arachnocephalus	vestitus				2	adulto		adulto	A SECCO	BUONO	684		11/09/1974		A. Galvagni	F.M. Buzzetti	03/04/2018
ZOOLOGIA	INSETTI	1	Arachnocephalus vestitus	EUROPA	ITALIA	SARDEGNA	CAGLIARI	Muravera	San Priamo	MUSEO CIVICO DI ROVERETO | PALAZZO PAROLARI	Collezione A. Galvagni	SCATOLA N. 796		ARTHROPODA	INSECTA	ORTHOPTERA	GRYLLIDAE	Arachnocephalus	vestitus					adulto	1	adulto	A SECCO	BUONO			07/09/1977		A. Galvagni	F.M. Buzzetti	03/04/2018
ZOOLOGIA	INSETTI	1	Arachnocephalus vestitus	EUROPA	ITALIA	SARDEGNA	CARBONIA-IGLESIAS	Gonnesa	Seruci	MUSEO CIVICO DI ROVERETO | PALAZZO PAROLARI	Collezione A. Galvagni	SCATOLA N. 796		ARTHROPODA	INSECTA	ORTHOPTERA	GRYLLIDAE	Arachnocephalus	vestitus					adulto	1	adulto	A SECCO	BUONO	140		03/09/1977		A. Galvagni	F.M. Buzzetti	03/04/2018
ZOOLOGIA	INSETTI	13	Arachnocephalus vestitus	EUROPA	ITALIA	MARCHE	ANCONA	Sirolo	Sirolo	MUSEO CIVICO DI ROVERETO | PALAZZO PAROLARI	Collezione A. Galvagni	SCATOLA N. 796		ARTHROPODA	INSECTA	ORTHOPTERA	GRYLLIDAE	Arachnocephalus	vestitus				4	adulto	9	adulto	A SECCO	BUONO	90		06/09/1970		A. Galvagni	F.M. Buzzetti	03/04/2018
ZOOLOGIA	INSETTI	1	Arachnocephalus vestitus	EUROPA	ITALIA	SARDEGNA	NUORO	Mamoiada		MUSEO CIVICO DI ROVERETO | PALAZZO PAROLARI	Collezione A. Galvagni	SCATOLA N. 796		ARTHROPODA	INSECTA	ORTHOPTERA	GRYLLIDAE	Arachnocephalus	vestitus					adulto	1	adulto	A SECCO	BUONO	600		06/09/1974		A. Galvagni	F.M. Buzzetti	03/04/2018
ZOOLOGIA	INSETTI	1	Arachnocephalus vestitus	EUROPA	ITALIA	SARDEGNA	SASSARI	Ploaghe		MUSEO CIVICO DI ROVERETO | PALAZZO PAROLARI	Collezione A. Galvagni	SCATOLA N. 796		ARTHROPODA	INSECTA	ORTHOPTERA	GRYLLIDAE	Arachnocephalus	vestitus					adulto	1	adulto	A SECCO	BUONO	300	500	27/08/1974		A. Galvagni	F.M. Buzzetti	03/04/2018
ZOOLOGIA	INSETTI	6	Arachnocephalus vestitus	EUROPA	ITALIA	MARCHE	ANCONA	Poggio		MUSEO CIVICO DI ROVERETO | PALAZZO PAROLARI	Collezione A. Galvagni	SCATOLA N. 796		ARTHROPODA	INSECTA	ORTHOPTERA	GRYLLIDAE	Arachnocephalus	vestitus				1	adulto	5	adulto	A SECCO	BUONO	250		27/08/1975		A. Galvagni	F.M. Buzzetti	03/04/2018
ZOOLOGIA	INSETTI	2	Arachnocephalus vestitus	EUROPA	ITALIA	SARDEGNA	ORISTANO	Riola Sardo		MUSEO CIVICO DI ROVERETO | PALAZZO PAROLARI	Collezione A. Galvagni	SCATOLA N. 796		ARTHROPODA	INSECTA	ORTHOPTERA	GRYLLIDAE	Arachnocephalus	vestitus					adulto	2	adulto	A SECCO	BUONO			24/08/1977		A. Galvagni	F.M. Buzzetti	03/04/2018
ZOOLOGIA	INSETTI	14	Arachnocephalus vestitus	EUROPA	SAN MARINO					MUSEO CIVICO DI ROVERETO | PALAZZO PAROLARI	Collezione A. Galvagni	SCATOLA N. 796		ARTHROPODA	INSECTA	ORTHOPTERA	GRYLLIDAE	Arachnocephalus	vestitus				6	adulto	8	adulto	A SECCO	BUONO			01/09/1966		A. Galvagni	F.M. Buzzetti	03/04/2018
ZOOLOGIA	INSETTI	3	Arcyptera fusca	EUROPA	ITALIA	TRENTINO ALTO ADIGE	BOLZANO		Bressanone, Plose	MUSEO CIVICO DI ROVERETO | PALAZZO PAROLARI	Collezione A. Galvagni	SCATOLA N. 859		ARTHROPODA	INSECTA	ORTHOPTERA	ACRIDIDAE	Arcyptera	fusca						3	adulti	A SECCO	BUONO	1800	2000	19/09/1976		A. Galvagni	F.M. Buzzetti	12/10/2018
ZOOLOGIA	INSETTI	5	Arcyptera fusca	EUROPA	ITALIA	TRENTINO ALTO ADIGE			Bressanone, Plose, Val Croce	MUSEO CIVICO DI ROVERETO | PALAZZO PAROLARI	Collezione A. Galvagni	SCATOLA N. 859		ARTHROPODA	INSECTA	ORTHOPTERA	ACRIDIDAE	Arcyptera	fusca				3	adulti	2	adulti	A SECCO	BUONO	1800	2000	13/09/1975		A. Galvagni	F.M. Buzzetti	12/10/2018
ZOOLOGIA	INSETTI	10	Arcyptera fusca	EUROPA	ITALIA	LIGURIA			Col di Tenda	MUSEO CIVICO DI ROVERETO | PALAZZO PAROLARI	Collezione A. Galvagni	SCATOLA N. 859		ARTHROPODA	INSECTA	ORTHOPTERA	ACRIDIDAE	Arcyptera	fusca				9	adulti	1	adulti	A SECCO	BUONO	1870	1900	12/08/1978		A. Galvagni	F.M. Buzzetti	12/10/2018
ZOOLOGIA	INSETTI	7	Arcyptera fusca	EUROPA	ITALIA	TRENTINO ALTO ADIGE	TRENTO		Dosso Sabion, Pinzolo	MUSEO CIVICO DI ROVERETO | PALAZZO PAROLARI	Collezione A. Galvagni	SCATOLA N. 859		ARTHROPODA	INSECTA	ORTHOPTERA	ACRIDIDAE	Arcyptera	fusca				3	adulti	4	adulti	A SECCO	BUONO	1100		17/07/1947		A. Galvagni	F.M. Buzzetti	12/10/2018
ZOOLOGIA	INSETTI	2	Arcyptera fusca	EUROPA	ITALIA	TRENTINO ALTO ADIGE	TRENTO		Fai	MUSEO CIVICO DI ROVERETO | PALAZZO PAROLARI	Collezione A. Galvagni	SCATOLA N. 859		ARTHROPODA	INSECTA	ORTHOPTERA	ACRIDIDAE	Arcyptera	fusca				2	adulti			A SECCO	BUONO	1200		06/09/1947		A. Galvagni	F.M. Buzzetti	12/10/2018
ZOOLOGIA	INSETTI	5	Arcyptera fusca	EUROPA	ITALIA	TRENTINO ALTO ADIGE	TRENTO		Isera, Patone	MUSEO CIVICO DI ROVERETO | PALAZZO PAROLARI	Collezione A. Galvagni	SCATOLA N. 859		ARTHROPODA	INSECTA	ORTHOPTERA	ACRIDIDAE	Arcyptera	fusca				2	adulti	3	adulti	A SECCO	BUONO	900		19/08/1963		A. Galvagni	F.M. Buzzetti	12/10/2018
ZOOLOGIA	INSETTI	26	Arcyptera fusca	EUROPA	ITALIA	TRENTINO ALTO ADIGE			Laces, Alpi di Goldrano	MUSEO CIVICO DI ROVERETO | PALAZZO PAROLARI	Collezione A. Galvagni	SCATOLA N. 860		ARTHROPODA	INSECTA	ORTHOPTERA	ACRIDIDAE	Arcyptera	fusca				17	adulti	9	adulti	A SECCO	BUONO	2160	2632	23/09/1967		A. Galvagni	F.M. Buzzetti	12/10/2018
ZOOLOGIA	INSETTI	3	Arcyptera fusca	EUROPA	ITALIA	TRENTINO ALTO ADIGE			Lardaro	MUSEO CIVICO DI ROVERETO | PALAZZO PAROLARI	Collezione A. Galvagni	SCATOLA N. 859		ARTHROPODA	INSECTA	ORTHOPTERA	ACRIDIDAE	Arcyptera	fusca				2	adulti	1	adulti	A SECCO	BUONO			17/07/1947		A. Galvagni	F.M. Buzzetti	12/10/2018
ZOOLOGIA	INSETTI	3	Arcyptera fusca	EUROPA	ITALIA	TRENTINO ALTO ADIGE	TRENTO		Monte Bondone, Viotte	MUSEO CIVICO DI ROVERETO | PALAZZO PAROLARI	Collezione A. Galvagni	SCATOLA N. 859		ARTHROPODA	INSECTA	ORTHOPTERA	ACRIDIDAE	Arcyptera	fusca						3	adulti	A SECCO	BUONO	1470		03/10/1971		A. Galvagni	F.M. Buzzetti	12/10/2018
ZOOLOGIA	INSETTI	9	Arcyptera fusca	EUROPA	ITALIA	TRENTINO ALTO ADIGE	TRENTO		Monte Stivo, Bordala	MUSEO CIVICO DI ROVERETO | PALAZZO PAROLARI	Collezione A. Galvagni	SCATOLA N. 859		ARTHROPODA	INSECTA	ORTHOPTERA	ACRIDIDAE	Arcyptera	fusca				5	adulti	4	adulti	A SECCO	BUONO	1250		14/08/1961		A. Galvagni	F.M. Buzzetti	12/10/2018
ZOOLOGIA	INSETTI	2	Arcyptera fusca	EUROPA	ITALIA	TRENTINO ALTO ADIGE	TRENTO		Monte Stivo, Bordala	MUSEO CIVICO DI ROVERETO | PALAZZO PAROLARI	Collezione A. Galvagni	SCATOLA N. 859		ARTHROPODA	INSECTA	ORTHOPTERA	ACRIDIDAE	Arcyptera	fusca				1	adulti	1	adulti	A SECCO	BUONO	1300		23/08/1996		A. Galvagni	F.M. Buzzetti	12/10/2018
ZOOLOGIA	INSETTI	2	Arcyptera fusca	EUROPA	ITALIA	TRENTINO ALTO ADIGE	TRENTO		Monte Stivo, Patone	MUSEO CIVICO DI ROVERETO | PALAZZO PAROLARI	Collezione A. Galvagni	SCATOLA N. 859		ARTHROPODA	INSECTA	ORTHOPTERA	ACRIDIDAE	Arcyptera	fusca				1	adulti	1	adulti	A SECCO	BUONO	700		14/08/1961		A. Galvagni	F.M. Buzzetti	12/10/2018
ZOOLOGIA	INSETTI	1	Arcyptera fusca	EUROPA	ITALIA	FRIULI VENEZIA GIULIA	TRIESTE		Trieste, Sgonico	MUSEO CIVICO DI ROVERETO | PALAZZO PAROLARI	Collezione A. Galvagni	SCATOLA N. 859		ARTHROPODA	INSECTA	ORTHOPTERA	ACRIDIDAE	Arcyptera	fusca						1	adulti	A SECCO	BUONO			25/07/1996		A. Galvagni	F.M. Buzzetti	12/10/2018
ZOOLOGIA	INSETTI	15	Arcyptera fusca	EUROPA	ITALIA	TRENTINO ALTO ADIGE			Val Venosta, Laces, S. Martino in M.	MUSEO CIVICO DI ROVERETO | PALAZZO PAROLARI	Collezione A. Galvagni	SCATOLA N. 860		ARTHROPODA	INSECTA	ORTHOPTERA	ACRIDIDAE	Arcyptera	fusca						8	adulti	A SECCO	BUONO	1600	1700	25/08/1968		A. Galvagni	F.M. Buzzetti	12/10/2018
ZOOLOGIA	INSETTI	4	Barbitistes obtusus	EUROPA	ITALIA	TRENTINO ALTO ADIGE	TRENTO	Villa Lagarina	Bordala	MUSEO CIVICO DI ROVERETO | PALAZZO PAROLARI	Collezione A. Galvagni	SCATOLA n.1004		ARTHROPODA	INSECTA	ORTHOPTERA	TETTIGONIIDAE	Barbitistes	obtusus				1	adulto	3	adulto	A SECCO	BUONO	1300		23/08/1996		A. Galvagni	F.M. Buzzetti	05/07/2017
ZOOLOGIA	INSETTI	1	Barbitistes obtusus	EUROPA	ITALIA	TRENTINO ALTO ADIGE	TRENTO		Cima Bassa	MUSEO CIVICO DI ROVERETO | PALAZZO PAROLARI	Collezione A. Galvagni	SCATOLA n.1004		ARTHROPODA	INSECTA	ORTHOPTERA	TETTIGONIIDAE	Barbitistes	obtusus						1	adulto	A SECCO	BUONO	1700		21/08/1947		A. Galvagni	F.M. Buzzetti	05/07/2017
ZOOLOGIA	INSETTI	1	Barbitistes obtusus	EUROPA	FRANCIA				Col di Tenda	MUSEO CIVICO DI ROVERETO | PALAZZO PAROLARI	Collezione A. Galvagni	SCATOLA n.1004		ARTHROPODA	INSECTA	ORTHOPTERA	TETTIGONIIDAE	Barbitistes	obtusus				1	adulto			A SECCO	BUONO	1350	1450	13/08/1973		A. Galvagni	F.M. Buzzetti	05/07/2017
ZOOLOGIA	INSETTI	23	Barbitistes obtusus	EUROPA	ITALIA	TRENTINO ALTO ADIGE	TRENTO	Pinzolo	Dos Sabion	MUSEO CIVICO DI ROVERETO | PALAZZO PAROLARI	Collezione A. Galvagni	SCATOLA n.1004		ARTHROPODA	INSECTA	ORTHOPTERA	TETTIGONIIDAE	Barbitistes	obtusus				18	adulto	5	adulto	A SECCO	BUONO	1400		30/07/1947		A. Galvagni	F.M. Buzzetti	05/07/2017
ZOOLOGIA	INSETTI	23	Barbitistes obtusus	EUROPA	ITALIA	TRENTINO ALTO ADIGE	TRENTO	Pinzolo	Dos Sabion	MUSEO CIVICO DI ROVERETO | PALAZZO PAROLARI	Collezione A. Galvagni	SCATOLA n.1004		ARTHROPODA	INSECTA	ORTHOPTERA	TETTIGONIIDAE	Barbitistes	obtusus				18	adulto	5	adulto	A SECCO	BUONO	1400		30/07/1947		A. Galvagni	F.M. Buzzetti	05/07/2017
ZOOLOGIA	INSETTI	1	Barbitistes obtusus	EUROPA	ITALIA	TRENTINO ALTO ADIGE	TRENTO	Garniga	Garniga	MUSEO CIVICO DI ROVERETO | PALAZZO PAROLARI	Collezione A. Galvagni	SCATOLA n.1004		ARTHROPODA	INSECTA	ORTHOPTERA	TETTIGONIIDAE	Barbitistes	obtusus				1	adulto			A SECCO	BUONO	1400		08/09/1996		A. Galvagni	F.M. Buzzetti	05/07/2017
ZOOLOGIA	INSETTI	2	Barbitistes obtusus	EUROPA	CROAZIA				Istria, Monte Maggiore	MUSEO CIVICO DI ROVERETO | PALAZZO PAROLARI	Collezione A. Galvagni	SCATOLA n.1004		ARTHROPODA	INSECTA	ORTHOPTERA	TETTIGONIIDAE	Barbitistes	obtusus						2	adulto	A SECCO	BUONO			12/09/1969		A. Galvagni	F.M. Buzzetti	05/07/2017
ZOOLOGIA	INSETTI	6	Barbitistes obtusus	EUROPA	ITALIA	TRENTINO ALTO ADIGE	TRENTO	Ledro	Monte Cadria Vies	MUSEO CIVICO DI ROVERETO | PALAZZO PAROLARI	Collezione A. Galvagni	SCATOLA n.1004		ARTHROPODA	INSECTA	ORTHOPTERA	TETTIGONIIDAE	Barbitistes	obtusus				3	adulto	3	adulto	A SECCO	BUONO	1600	1750	06/09/1959		A. Galvagni	F.M. Buzzetti	05/07/2017
ZOOLOGIA	INSETTI	12	Barbitistes obtusus	EUROPA	ITALIA	PIEMONTE	CUNEO	Frabosa Soprana	Monte Moro, Serra di Pick	MUSEO CIVICO DI ROVERETO | PALAZZO PAROLARI	Collezione A. Galvagni	SCATOLA n.1004		ARTHROPODA	INSECTA	ORTHOPTERA	TETTIGONIIDAE	Barbitistes	obtusus				6	adulto	6	adulto	A SECCO	BUONO	1100	1300	08/08/1973	11/08/1973	A. Galvagni	F.M. Buzzetti	05/07/2017
ZOOLOGIA	INSETTI	1	Barbitistes obtusus	EUROPA	ITALIA	TRENTINO ALTO ADIGE	TRENTO	Vallarsa	Monte Pasubio, Passo del Fieno	MUSEO CIVICO DI ROVERETO | PALAZZO PAROLARI	Collezione A. Galvagni	SCATOLA n.1004		ARTHROPODA	INSECTA	ORTHOPTERA	TETTIGONIIDAE	Barbitistes	obtusus				1	adulto			A SECCO	BUONO	1800		25/08/1963		A. Galvagni	F.M. Buzzetti	05/07/2017
ZOOLOGIA	INSETTI	1	Barbitistes obtusus	EUROPA	ITALIA	ABRUZZO	TERAMO	Torricella Sicura	Pietra Stretta	MUSEO CIVICO DI ROVERETO | PALAZZO PAROLARI	Collezione A. Galvagni	SCATOLA n.1004		ARTHROPODA	INSECTA	ORTHOPTERA	TETTIGONIIDAE	Barbitistes	obtusus				1	adulto			A SECCO	BUONO	1350		07/09/1975		A. Galvagni	F.M. Buzzetti	05/07/2017
ZOOLOGIA	INSETTI	3	Barbitistes obtusus	EUROPA	ITALIA	TRENTINO ALTO ADIGE	TRENTO		Val Genova, Rif. Bedole	MUSEO CIVICO DI ROVERETO | PALAZZO PAROLARI	Collezione A. Galvagni	SCATOLA n.1004		ARTHROPODA	INSECTA	ORTHOPTERA	TETTIGONIIDAE	Barbitistes	obtusus				2	adulto	1	adulto	A SECCO	BUONO			16/08/1948		A. Galvagni	F.M. Buzzetti	05/07/2017
ZOOLOGIA	INSETTI	3	Barbitistes obtusus	EUROPA	ITALIA	TRENTINO ALTO ADIGE	TRENTO		Val Genova, Rif. Bedole	MUSEO CIVICO DI ROVERETO | PALAZZO PAROLARI	Collezione A. Galvagni	SCATOLA n.1004		ARTHROPODA	INSECTA	ORTHOPTERA	TETTIGONIIDAE	Barbitistes	obtusus				2	adulto	1	adulto	A SECCO	BUONO			16/08/1948		A. Galvagni	F.M. Buzzetti	05/07/2017
ZOOLOGIA	INSETTI	2	Barbitistes oczkayi	EUROPA	ITALIA	FRIULI VENEZIA GIULIA	TRIESTE	Sgonico	Sgonico	MUSEO CIVICO DI ROVERETO | PALAZZO PAROLARI	Collezione A. Galvagni	SCATOLA n.1004		ARTHROPODA	INSECTA	ORTHOPTERA	TETTIGONIIDAE	Barbitistes	oczkayi				1	adulto	1	adulto	A SECCO	BUONO			27/07/1996		A. Galvagni	F.M. Buzzetti	05/07/2017
ZOOLOGIA	INSETTI	1	Barbitistes serricauda	EUROPA	ITALIA	TRENTINO ALTO ADIGE	TRENTO	Folgaria	0033/3 - Costa di Folgaria	MUSEO CIVICO DI ROVERETO | PALAZZO PAROLARI	Collezione A. Galvagni	SCATOLA n.1004		ARTHROPODA	INSECTA	ORTHOPTERA	TETTIGONIIDAE	Barbitistes	serricauda				1	adulto			A SECCO	BUONO	1265		17/07/1964	15/08/1964	A. Galvagni	F.M. Buzzetti	05/07/2017
ZOOLOGIA	INSETTI	5	Barbitistes serricauda	EUROPA	ITALIA	TRENTINO ALTO ADIGE	TRENTO	Besenello	Acquaviva, Caserma di Acquaviva	MUSEO CIVICO DI ROVERETO | PALAZZO PAROLARI	Collezione A. Galvagni	SCATOLA n.1004		ARTHROPODA	INSECTA	ORTHOPTERA	TETTIGONIIDAE	Barbitistes	serricauda				1	adulto	4	adulto	A SECCO	BUONO			05/07/1946		A. Galvagni	F.M. Buzzetti	05/07/2017
ZOOLOGIA	INSETTI	1	Barbitistes serricauda	EUROPA	ITALIA	TRENTINO ALTO ADIGE	TRENTO	Villa Lagarina	Bordala	MUSEO CIVICO DI ROVERETO | PALAZZO PAROLARI	Collezione A. Galvagni	SCATOLA n.1004		ARTHROPODA	INSECTA	ORTHOPTERA	TETTIGONIIDAE	Barbitistes	serricauda				1	adulto			A SECCO	BUONO	1200		22/08/1947		A. Galvagni	F.M. Buzzetti	05/07/2017
ZOOLOGIA	INSETTI	2	Barbitistes serricauda	EUROPA	ITALIA	TRENTINO ALTO ADIGE	TRENTO	Villa Lagarina	Bordala	MUSEO CIVICO DI ROVERETO | PALAZZO PAROLARI	Collezione A. Galvagni	SCATOLA n.1004		ARTHROPODA	INSECTA	ORTHOPTERA	TETTIGONIIDAE	Barbitistes	serricauda				1	adulto	1	adulto	A SECCO	BUONO	1200		13/08/1946		A. Galvagni	F.M. Buzzetti	05/07/2017
ZOOLOGIA	INSETTI	1	Barbitistes serricauda	EUROPA	ITALIA	TRENTINO ALTO ADIGE	TRENTO	Villa Lagarina	Bordala	MUSEO CIVICO DI ROVERETO | PALAZZO PAROLARI	Collezione A. Galvagni	SCATOLA n.1004		ARTHROPODA	INSECTA	ORTHOPTERA	TETTIGONIIDAE	Barbitistes	serricauda				1	adulto			A SECCO	BUONO	1200		15/09/1941		A. Galvagni	F.M. Buzzetti	05/07/2017
ZOOLOGIA	INSETTI	1	Barbitistes serricauda	EUROPA	ITALIA	TRENTINO ALTO ADIGE	TRENTO		Cengia alta	MUSEO CIVICO DI ROVERETO | PALAZZO PAROLARI	Collezione A. Galvagni	SCATOLA n.1004		ARTHROPODA	INSECTA	ORTHOPTERA	TETTIGONIIDAE	Barbitistes	serricauda						1	adulto	A SECCO	BUONO	500		19/09/1954		A. Galvagni	F.M. Buzzetti	05/07/2017
ZOOLOGIA	INSETTI	1	Barbitistes serricauda	EUROPA	ITALIA	TRENTINO ALTO ADIGE	TRENTO		Centa S. Nicolò, Frisanchi, Rif. Paludei	MUSEO CIVICO DI ROVERETO | PALAZZO PAROLARI	Collezione A. Galvagni	SCATOLA n.1004		ARTHROPODA	INSECTA	ORTHOPTERA	TETTIGONIIDAE	Barbitistes	serricauda				1	adulto			A SECCO	BUONO	1000		01/08/1967		A. Galvagni	F.M. Buzzetti	05/07/2017
ZOOLOGIA	INSETTI	4	Barbitistes serricauda	EUROPA	ITALIA	TRENTINO ALTO ADIGE	BOLZANO	Laces	Coldrano	MUSEO CIVICO DI ROVERETO | PALAZZO PAROLARI	Collezione A. Galvagni	SCATOLA n.1004		ARTHROPODA	INSECTA	ORTHOPTERA	TETTIGONIIDAE	Barbitistes	serricauda				2	adulto	2	adulto	A SECCO	BUONO	750	800	25/08/1968		A. Galvagni	F.M. Buzzetti	05/07/2017
ZOOLOGIA	INSETTI	1	Barbitistes serricauda	EUROPA	ITALIA	TRENTINO ALTO ADIGE	TRENTO	Folgaria	Costa di Folgaria - 0033/3	MUSEO CIVICO DI ROVERETO | PALAZZO PAROLARI	Collezione A. Galvagni	SCATOLA n.1004		ARTHROPODA	INSECTA	ORTHOPTERA	TETTIGONIIDAE	Barbitistes	serricauda				1	adulto			A SECCO	BUONO	1265		22/07/1963	16/08/1963	A. Galvagni	F.M. Buzzetti	05/07/2017
ZOOLOGIA	INSETTI	3	Barbitistes serricauda	EUROPA	ITALIA	TRENTINO ALTO ADIGE	TRENTO		Monte Altissimo di Nago, Malga Canalette	MUSEO CIVICO DI ROVERETO | PALAZZO PAROLARI	Collezione A. Galvagni	SCATOLA n.1004		ARTHROPODA	INSECTA	ORTHOPTERA	TETTIGONIIDAE	Barbitistes	serricauda						3	adulto	A SECCO	BUONO	1550		31/07/1971		A. Galvagni	F.M. Buzzetti	05/07/2017
ZOOLOGIA	INSETTI	1	Barbitistes serricauda	EUROPA	ITALIA	LOMBARDIA	BRESCIA		Monte Maddalena	MUSEO CIVICO DI ROVERETO | PALAZZO PAROLARI	Collezione A. Galvagni	SCATOLA n.1004		ARTHROPODA	INSECTA	ORTHOPTERA	TETTIGONIIDAE	Barbitistes	serricauda						1	adulto	A SECCO	BUONO	850		22/09/1963		A. Galvagni	F.M. Buzzetti	05/07/2017
ZOOLOGIA	INSETTI	3	Barbitistes serricauda	EUROPA	ITALIA	TRENTINO ALTO ADIGE	TRENTO		Monte Zugna	MUSEO CIVICO DI ROVERETO | PALAZZO PAROLARI	Collezione A. Galvagni	SCATOLA n.1004		ARTHROPODA	INSECTA	ORTHOPTERA	TETTIGONIIDAE	Barbitistes	serricauda				1	adulto	2	adulto	A SECCO	BUONO	1550		30/08/1996	27/09/1996	A. Galvagni	F.M. Buzzetti	05/07/2017
ZOOLOGIA	INSETTI	1	Barbitistes serricauda	EUROPA	ITALIA	TRENTINO ALTO ADIGE	TRENTO		Pra altissimo, Monte Baldo	MUSEO CIVICO DI ROVERETO | PALAZZO PAROLARI	Collezione A. Galvagni	SCATOLA n.1004		ARTHROPODA	INSECTA	ORTHOPTERA	TETTIGONIIDAE	Barbitistes	serricauda				1	adulto			A SECCO	BUONO	1800		24/07/1942		A. Galvagni	F.M. Buzzetti	05/07/2017
ZOOLOGIA	INSETTI	5	Barbitistes serricauda	EUROPA	ITALIA	VENETO	VERONA	Brenzone	Prada, Monte Baldo	MUSEO CIVICO DI ROVERETO | PALAZZO PAROLARI	Collezione A. Galvagni	SCATOLA n.1004		ARTHROPODA	INSECTA	ORTHOPTERA	TETTIGONIIDAE	Barbitistes	serricauda				3	adulto	2	adulto	A SECCO	BUONO	935		09/08/1997		A. Galvagni	F.M. Buzzetti	05/07/2017
ZOOLOGIA	INSETTI	1	Barbitistes serricauda	EUROPA	ITALIA	TRENTINO ALTO ADIGE	TRENTO	Tenna	Tenna	MUSEO CIVICO DI ROVERETO | PALAZZO PAROLARI	Collezione A. Galvagni	SCATOLA n.1004		ARTHROPODA	INSECTA	ORTHOPTERA	TETTIGONIIDAE	Barbitistes	serricauda						1	adulto	A SECCO	BUONO	600		13/08/1967		A. Galvagni	F.M. Buzzetti	05/07/2017
ZOOLOGIA	INSETTI	5	Barbitistes serricauda	EUROPA	ITALIA	TRENTINO ALTO ADIGE	TRENTO		Val Genova	MUSEO CIVICO DI ROVERETO | PALAZZO PAROLARI	Collezione A. Galvagni	SCATOLA n.1004		ARTHROPODA	INSECTA	ORTHOPTERA	TETTIGONIIDAE	Barbitistes	serricauda				3	adulto	2	adulto	A SECCO	BUONO			11/08/1948	17/08/1948	A. Galvagni	F.M. Buzzetti	05/07/2017
ZOOLOGIA	INSETTI	5	Barbitistes serricauda	EUROPA	ITALIA	TRENTINO ALTO ADIGE	TRENTO		Val Genova	MUSEO CIVICO DI ROVERETO | PALAZZO PAROLARI	Collezione A. Galvagni	SCATOLA n.1004		ARTHROPODA	INSECTA	ORTHOPTERA	TETTIGONIIDAE	Barbitistes	serricauda				2	adulto	3	adulto	A SECCO	BUONO	900		02/08/1947		A. Galvagni	F.M. Buzzetti	05/07/2017
ZOOLOGIA	INSETTI	1	Barbitistes serricauda	EUROPA	ITALIA	TRENTINO ALTO ADIGE	BOLZANO	Lasa	Val Venosta, Campo dei Cervi	MUSEO CIVICO DI ROVERETO | PALAZZO PAROLARI	Collezione A. Galvagni	SCATOLA n.1004		ARTHROPODA	INSECTA	ORTHOPTERA	TETTIGONIIDAE	Barbitistes	serricauda						1	adulto	A SECCO	BUONO	1400	1500	28/08/1968		A. Galvagni	F.M. Buzzetti	05/07/2017
ZOOLOGIA	INSETTI	1	Barbitistes serricauda	EUROPA	ITALIA	TRENTINO ALTO ADIGE	BOLZANO	Lasa	Val Venosta, Campo Putz	MUSEO CIVICO DI ROVERETO | PALAZZO PAROLARI	Collezione A. Galvagni	SCATOLA n.1004		ARTHROPODA	INSECTA	ORTHOPTERA	TETTIGONIIDAE	Barbitistes	serricauda				1	adulto			A SECCO	BUONO	1400	1500	28/08/1968		A. Galvagni	F.M. Buzzetti	05/07/2017
ZOOLOGIA	INSETTI	1	Barbitistes serricauda	EUROPA	ITALIA	PIEMONTE	VERCELLI	Valsesia, Scopa	Valsesia, Scopa	MUSEO CIVICO DI ROVERETO | PALAZZO PAROLARI	Collezione A. Galvagni	SCATOLA n.1004		ARTHROPODA	INSECTA	ORTHOPTERA	TETTIGONIIDAE	Barbitistes	serricauda						1	adulto	A SECCO	BUONO	550		28/09/1975		A. Galvagni	F.M. Buzzetti	05/07/2017
ZOOLOGIA	INSETTI	18	Bicolorana bicolor	EUROPA	ITALIA	TRENTINO ALTO ADIGE	TRENTO	Levico	Barco	MUSEO CIVICO DI ROVERETO | PALAZZO PAROLARI	Collezione A. Galvagni	SCATOLA N. 755		ARTHROPODA	INSECTA	ORTHOPTERA	TETTIGONIIDAE	Bicolorana	bicolor				8	adulto	10	adulto	A SECCO	BUONO	460		13/08/1967		A. Galvagni	F.M. Buzzetti	07/03/2018
ZOOLOGIA	INSETTI	8	Bicolorana bicolor	EUROPA	ITALIA	VENETO	TREVISO	Vittorio Veneto	Col Visentin	MUSEO CIVICO DI ROVERETO | PALAZZO PAROLARI	Collezione A. Galvagni	SCATOLA N. 755		ARTHROPODA	INSECTA	ORTHOPTERA	TETTIGONIIDAE	Bicolorana	bicolor				7	adulto	1	adulto	A SECCO	BUONO	1100	1600	17/09/1993		A. Galvagni	F.M. Buzzetti	07/03/2018
ZOOLOGIA	INSETTI	1	Bicolorana bicolor	EUROPA	ITALIA	PIEMONTE			Colle di Tenda	MUSEO CIVICO DI ROVERETO | PALAZZO PAROLARI	Collezione A. Galvagni	Scatola n. 755	N. 411478	ARTHROPODA	INSECTA	ORTHOPTERA	TETTIGONIIDAE	Bicolorana	bicolor								A SECCO	BUONO			12/08/1973		A. Galvagni	F.M. Buzzetti	07/03/2018
ZOOLOGIA	INSETTI	2	Bicolorana bicolor	EUROPA	ITALIA	PIEMONTE			Colle di Tenda	MUSEO CIVICO DI ROVERETO | PALAZZO PAROLARI	Collezione A. Galvagni	SCATOLA N. 755		ARTHROPODA	INSECTA	ORTHOPTERA	TETTIGONIIDAE	Bicolorana	bicolor					adulto	2	adulto	A SECCO	BUONO	1870	1900	12/08/1973		A. Galvagni	F.M. Buzzetti	07/03/2018
ZOOLOGIA	INSETTI	1	Bicolorana bicolor	EUROPA	ITALIA	PIEMONTE	CUNEO		Frabosa soprana, Monte Moro, Serra di Pick	MUSEO CIVICO DI ROVERETO | PALAZZO PAROLARI	Collezione A. Galvagni	Scatola n. 755	N. 411477	ARTHROPODA	INSECTA	ORTHOPTERA	TETTIGONIIDAE	Bicolorana	bicolor								A SECCO	BUONO			08/08/1973		A. Galvagni	F.M. Buzzetti	07/03/2018
ZOOLOGIA	INSETTI	23	Bicolorana bicolor	EUROPA	ITALIA	EMILIA ROMAGNA	BOLOGNA	Lizzano in Belvedere	La Castellina	MUSEO CIVICO DI ROVERETO | PALAZZO PAROLARI	Collezione A. Galvagni	SCATOLA N. 755		ARTHROPODA	INSECTA	ORTHOPTERA	TETTIGONIIDAE	Bicolorana	bicolor				11	adulto	12	adulto	A SECCO	BUONO	1050		12/08/1972		A. Galvagni	F.M. Buzzetti	07/03/2018
ZOOLOGIA	INSETTI	1	Bicolorana bicolor	EUROPA	ITALIA	TRENTINO ALTO ADIGE	TRENTO		Levico, Barco	MUSEO CIVICO DI ROVERETO | PALAZZO PAROLARI	Collezione A. Galvagni	Scatola n.755	N. 411473	ARTHROPODA	INSECTA	ORTHOPTERA	TETTIGONIIDAE	Bicolorana	bicolor								A SECCO	BUONO			13/08/1967		A. Galvagni	F.M. Buzzetti	07/03/2018
ZOOLOGIA	INSETTI	1	Bicolorana bicolor	EUROPA	ITALIA	EMILIA ROMAGNA	BOLOGNA		Lizzano in Belvedere, La Castellina	MUSEO CIVICO DI ROVERETO | PALAZZO PAROLARI	Collezione A. Galvagni	Scatola n. 755	N. 411476	ARTHROPODA	INSECTA	ORTHOPTERA	TETTIGONIIDAE	Bicolorana	bicolor								A SECCO	BUONO			12/08/1972		A. Galvagni	F.M. Buzzetti	07/03/2018
ZOOLOGIA	INSETTI	4	Bicolorana bicolor	EUROPA	ITALIA	VENETO	VICENZA	Pove	Monte Grappa	MUSEO CIVICO DI ROVERETO | PALAZZO PAROLARI	Collezione A. Galvagni	SCATOLA N. 755		ARTHROPODA	INSECTA	ORTHOPTERA	TETTIGONIIDAE	Bicolorana	bicolor				1	adulto	3	adulto	A SECCO	BUONO	350	450	04/08/1995		A. Galvagni	F.M. Buzzetti	07/03/2018
ZOOLOGIA	INSETTI	24	Bicolorana bicolor	EUROPA	ITALIA	PIEMONTE	CUNEO	Frabosa Soprana	Monte Moro, Serra di Pick	MUSEO CIVICO DI ROVERETO | PALAZZO PAROLARI	Collezione A. Galvagni	SCATOLA N. 755		ARTHROPODA	INSECTA	ORTHOPTERA	TETTIGONIIDAE	Bicolorana	bicolor				7	adulto	12	adulto	A SECCO	BUONO	1300		08/08/1973		A. Galvagni	F.M. Buzzetti	07/03/2018
ZOOLOGIA	INSETTI	6	Bicolorana bicolor	EUROPA	ITALIA	VENETO	VICENZA	Santorso	Monte Summano	MUSEO CIVICO DI ROVERETO | PALAZZO PAROLARI	Collezione A. Galvagni	SCATOLA N. 755		ARTHROPODA	INSECTA	ORTHOPTERA	TETTIGONIIDAE	Bicolorana	bicolor				3	adulto	3	adulto	A SECCO	BUONO	1000	1100	14/08/1992		A. Galvagni	F.M. Buzzetti	07/03/2018
ZOOLOGIA	INSETTI	1	Bicolorana bicolor	EUROPA	ITALIA	MARCHE	MACERATA		Monti Sibillini, Pintura Bolognola	MUSEO CIVICO DI ROVERETO | PALAZZO PAROLARI	Collezione A. Galvagni	Scatola n. 755	N. 411479	ARTHROPODA	INSECTA	ORTHOPTERA	TETTIGONIIDAE	Bicolorana	bicolor								A SECCO	BUONO			29/08/1975		A. Galvagni	F.M. Buzzetti	07/03/2018
ZOOLOGIA	INSETTI	3	Bicolorana bicolor	EUROPA	ITALIA	MARCHE	MACERATA		Monti Sibillini, Pintura Bolognola	MUSEO CIVICO DI ROVERETO | PALAZZO PAROLARI	Collezione A. Galvagni	SCATOLA N. 755		ARTHROPODA	INSECTA	ORTHOPTERA	TETTIGONIIDAE	Bicolorana	bicolor				2	adulto	1	adulto	A SECCO	BUONO	1500		29/08/1975		A. Galvagni	F.M. Buzzetti	07/03/2018
ZOOLOGIA	INSETTI	12	Bicolorana bicolor	EUROPA	ITALIA	MARCHE	MACERATA	Sarnano	Pizzo di Meta	MUSEO CIVICO DI ROVERETO | PALAZZO PAROLARI	Collezione A. Galvagni	SCATOLA N. 755		ARTHROPODA	INSECTA	ORTHOPTERA	TETTIGONIIDAE	Bicolorana	bicolor				4	adulto	8	adulto	A SECCO	BUONO	1500	1624	29/08/1975		A. Galvagni	F.M. Buzzetti	07/03/2018
ZOOLOGIA	INSETTI	1	Bicolorana bicolor	EUROPA	ITALIA	VENETO	VICENZA		Pove, Monte Grappa	MUSEO CIVICO DI ROVERETO | PALAZZO PAROLARI	Collezione A. Galvagni	Scatola n. 755	N. 411483	ARTHROPODA	INSECTA	ORTHOPTERA	TETTIGONIIDAE	Bicolorana	bicolor								A SECCO	BUONO			04/08/1995		A. Galvagni	F.M. Buzzetti	07/03/2018
ZOOLOGIA	INSETTI	1	Bicolorana bicolor	EUROPA	ITALIA	VENETO	VICENZA		Santorso, Monte Summano	MUSEO CIVICO DI ROVERETO | PALAZZO PAROLARI	Collezione A. Galvagni	Scatola n. 755	N. 411482	ARTHROPODA	INSECTA	ORTHOPTERA	TETTIGONIIDAE	Bicolorana	bicolor								A SECCO	BUONO			14/08/1992		A. Galvagni	F.M. Buzzetti	07/03/2018
ZOOLOGIA	INSETTI	1	Bicolorana bicolor	EUROPA	ITALIA	MARCHE	MACERATA		Sarnano, Pizzo di Meta	MUSEO CIVICO DI ROVERETO | PALAZZO PAROLARI	Collezione A. Galvagni	Scatola n. 755	N. 411480	ARTHROPODA	INSECTA	ORTHOPTERA	TETTIGONIIDAE	Bicolorana	bicolor								A SECCO	BUONO			29/08/1975		A. Galvagni	F.M. Buzzetti	07/03/2018
ZOOLOGIA	INSETTI	1	Bicolorana bicolor	EUROPA	ITALIA	VENETO	TREVISO		Vittorio Veneto, Col Visentin	MUSEO CIVICO DI ROVERETO | PALAZZO PAROLARI	Collezione A. Galvagni	Scatola n. 755	N. 411481	ARTHROPODA	INSECTA	ORTHOPTERA	TETTIGONIIDAE	Bicolorana	bicolor								A SECCO	BUONO			17/09/1993		A. Galvagni	F.M. Buzzetti	07/03/2018
ZOOLOGIA	INSETTI	1	Bicolorana kuntzeni	EUROPA	ITALIA	FRIULI VENEZIA GIULIA	PORDENONE		Aviano, monte Cavallo, Dos del Lovo	MUSEO CIVICO DI ROVERETO | PALAZZO PAROLARI	Collezione A. Galvagni	Scatola n. 755	N. 411487	ARTHROPODA	INSECTA	ORTHOPTERA	TETTIGONIIDAE	Bicolorana	kuntzeni								A SECCO	BUONO			03/09/1980		A. Galvagni	F.M. Buzzetti	07/03/2018
ZOOLOGIA	INSETTI	1	Bicolorana kuntzeni	EUROPA	CROAZIA				Istria, Monte Maggiore	MUSEO CIVICO DI ROVERETO | PALAZZO PAROLARI	Collezione A. Galvagni	Scatola n. 755	N. 411485	ARTHROPODA	INSECTA	ORTHOPTERA	TETTIGONIIDAE	Bicolorana	kuntzeni								A SECCO	BUONO			12/09/1969		A. Galvagni	F.M. Buzzetti	07/03/2018
ZOOLOGIA	INSETTI	8	Bicolorana kuntzeni	EUROPA	CROAZIA				Istria, Monte Maggiore	MUSEO CIVICO DI ROVERETO | PALAZZO PAROLARI	Collezione A. Galvagni	SCATOLA N. 755		ARTHROPODA	INSECTA	ORTHOPTERA	TETTIGONIIDAE	Bicolorana	kuntzeni				5	adulto	3	adulto	A SECCO	BUONO			12/09/1969		A. Galvagni	F.M. Buzzetti	07/03/2018
ZOOLOGIA	INSETTI	30	Bicolorana kuntzeni	EUROPA	ITALIA	FRIULI VENEZIA GIULIA	PORDENONE	Aviano	monte Cavallo, Dos del Lovo	MUSEO CIVICO DI ROVERETO | PALAZZO PAROLARI	Collezione A. Galvagni	SCATOLA N. 755		ARTHROPODA	INSECTA	ORTHOPTERA	TETTIGONIIDAE	Bicolorana	kuntzeni				13	adulto	17	adulto	A SECCO	BUONO	550	1000	03/09/1980		A. Galvagni	F.M. Buzzetti	07/03/2018
ZOOLOGIA	INSETTI	12	Bicolorana kuntzeni	EUROPA	ITALIA	FRIULI VENEZIA GIULIA	TRIESTE	Sgonico	Sgonico	MUSEO CIVICO DI ROVERETO | PALAZZO PAROLARI	Collezione A. Galvagni	SCATOLA N. 755		ARTHROPODA	INSECTA	ORTHOPTERA	TETTIGONIIDAE	Bicolorana	kuntzeni				5	adulto	7	adulto	A SECCO	BUONO			27/07/1996		A. Galvagni	F.M. Buzzetti	07/03/2018
ZOOLOGIA	INSETTI	1	Bicolorana kuntzeni	EUROPA	ITALIA	FRIULI VENEZIA GIULIA	TRIESTE		Sgonico	MUSEO CIVICO DI ROVERETO | PALAZZO PAROLARI	Collezione A. Galvagni	Scatola n. 755	N. 411486	ARTHROPODA	INSECTA	ORTHOPTERA	TETTIGONIIDAE	Bicolorana	kuntzeni								A SECCO	BUONO			27/07/1996		A. Galvagni	F.M. Buzzetti	07/03/2018
ZOOLOGIA	INSETTI	1	Blatta orientalis	EUROPA	ITALIA	SARDEGNA	SASSARI	Alghero	Alghero	MUSEO CIVICO DI ROVERETO | PALAZZO PAROLARI	Collezione A. Galvagni	SCATOLA N. 718		ARTHROPODA	INSECTA	BLATTODEA	BLATTIDAE	Blatta	orientalis				1	adulto		adulto	A SECCO	BUONO			21/08/1974		A. Galvagni	F.M. Buzzetti	05/03/2018
ZOOLOGIA	INSETTI	1	Blatta orientalis	EUROPA	ITALIA	SARDEGNA	SASSARI		Alghero	MUSEO CIVICO DI ROVERETO | PALAZZO PAROLARI	Collezione A. Galvagni	Scatola n. 718	N. 411144	ARTHROPODA	INSECTA	BLATTODEA	BLATTIDAE	Blatta	orientalis								A SECCO	BUONO			21/08/1974		A. Galvagni	F.M. Buzzetti	05/03/2018
ZOOLOGIA	INSETTI	6	Calliptamus barbarus barbarus	EUROPA	ITALIA	SARDEGNA			Alghero, M. Doglia	MUSEO CIVICO DI ROVERETO | PALAZZO PAROLARI	Collezione A. Galvagni	SCATOLA N. 837		ARTHROPODA	INSECTA	ORTHOPTERA	ACRIDIDAE	Calliptamus	barbarus		barbarus		4	adulti	2	adulti	A SECCO	BUONO	100		26/08/1974		A. Galvagni	F.M. Buzzetti	31/05/2018
ZOOLOGIA	INSETTI	3	Calliptamus barbarus barbarus	EUROPA	ITALIA	SARDEGNA			Desulo, Gennargentu, Bruncu Spina	MUSEO CIVICO DI ROVERETO | PALAZZO PAROLARI	Collezione A. Galvagni	SCATOLA N. 837		ARTHROPODA	INSECTA	ORTHOPTERA	ACRIDIDAE	Calliptamus	barbarus		barbarus		1	adulti	2	adulti	A SECCO	BUONO	1600	1750	06/08/1974		A. Galvagni	F.M. Buzzetti	31/05/2018
ZOOLOGIA	INSETTI	7	Calliptamus barbarus barbarus	EUROPA	ITALIA	SARDEGNA			Fonni, Monte Spada	MUSEO CIVICO DI ROVERETO | PALAZZO PAROLARI	Collezione A. Galvagni	SCATOLA N. 837		ARTHROPODA	INSECTA	ORTHOPTERA	ACRIDIDAE	Calliptamus	barbarus		barbarus		1	adulti	6	adulti	A SECCO	BUONO	1300		05/09/1974		A. Galvagni	F.M. Buzzetti	31/05/2018
ZOOLOGIA	INSETTI	2	Calliptamus barbarus barbarus	EUROPA	ITALIA	SARDEGNA			Mamoiada	MUSEO CIVICO DI ROVERETO | PALAZZO PAROLARI	Collezione A. Galvagni	SCATOLA N. 837		ARTHROPODA	INSECTA	ORTHOPTERA	ACRIDIDAE	Calliptamus	barbarus		barbarus		1	adulti	1	adulti	A SECCO	BUONO	600		06/09/1974		A. Galvagni	F.M. Buzzetti	31/05/2018
ZOOLOGIA	INSETTI	5	Calliptamus barbarus barbarus	EUROPA	ITALIA	SARDEGNA			Ploaghe	MUSEO CIVICO DI ROVERETO | PALAZZO PAROLARI	Collezione A. Galvagni	SCATOLA N. 837		ARTHROPODA	INSECTA	ORTHOPTERA	ACRIDIDAE	Calliptamus	barbarus		barbarus		2	adulti	3	adulti	A SECCO	BUONO	300	500	27/08/1974		A. Galvagni	F.M. Buzzetti	31/05/2018
ZOOLOGIA	INSETTI	5	Calliptamus barbarus barbarus	EUROPA	ITALIA	SARDEGNA			Ploaghe	MUSEO CIVICO DI ROVERETO | PALAZZO PAROLARI	Collezione A. Galvagni	SCATOLA N. 837		ARTHROPODA	INSECTA	ORTHOPTERA	ACRIDIDAE	Calliptamus	barbarus		barbarus		2	adulti	3	adulti	A SECCO	BUONO	300	500	27/08/1974		A. Galvagni	F.M. Buzzetti	31/05/2018
ZOOLOGIA	INSETTI	3	Calliptamus barbarus barbarus	EUROPA	ITALIA	SARDEGNA			Alghero, Capo Caccia	MUSEO CIVICO DI ROVERETO | PALAZZO PAROLARI	Collezione A. Galvagni	SCATOLA N. 837		ARTHROPODA	INSECTA	ORTHOPTERA	ACRIDIDAE	Calliptamus	barbarus		barbarus		2	adulti	1	adulti	A SECCO				22/08/1974		A. Galvagni	F.M. Buzzetti	04/06/2018
ZOOLOGIA	INSETTI	3	Calliptamus barbarus barbarus	EUROPA	ITALIA	SARDEGNA			Alghero, Lido S. Giovanni	MUSEO CIVICO DI ROVERETO | PALAZZO PAROLARI	Collezione A. Galvagni	SCATOLA N. 837		ARTHROPODA	INSECTA	ORTHOPTERA	ACRIDIDAE	Calliptamus	barbarus		barbarus		1	adulti	2	adulti	A SECCO				09/09/1974		A. Galvagni	F.M. Buzzetti	04/06/2018
ZOOLOGIA	INSETTI	27	Calliptamus barbarus barbarus	EUROPA	ITALIA	SARDEGNA	SASSARI	Alghero	Alghero, Stagno di Calich	MUSEO CIVICO DI ROVERETO | PALAZZO PAROLARI	Collezione A. Galvagni	SCATOLA N. 837		ARTHROPODA	INSECTA	ORTHOPTERA	ACRIDIDAE	Calliptamus	barbarus		barbarus		15	adulti	12	adulti	A SECCO				22/08/1974	04/09/1974	A. Galvagni	F.M. Buzzetti	04/06/2018
ZOOLOGIA	INSETTI	3	Calliptamus barbarus barbarus	EUROPA	ITALIA	SARDEGNA			Gennargentu, Tonara, Punta Mungianeddu	MUSEO CIVICO DI ROVERETO | PALAZZO PAROLARI	Collezione A. Galvagni	SCATOLA N. 837		ARTHROPODA	INSECTA	ORTHOPTERA	ACRIDIDAE	Calliptamus	barbarus		barbarus				3	adulti	A SECCO		1200	1468	05/09/1974		A. Galvagni	F.M. Buzzetti	04/06/2018
ZOOLOGIA	INSETTI	2	Calliptamus barbarus barbarus	EUROPA	ITALIA	SARDEGNA			Gennargentu, Tonara, Punta Mungianeddu	MUSEO CIVICO DI ROVERETO | PALAZZO PAROLARI	Collezione A. Galvagni	SCATOLA N. 837		ARTHROPODA	INSECTA	ORTHOPTERA	ACRIDIDAE	Calliptamus	barbarus		barbarus		2	adulti			A SECCO		1200	1468	05/09/1974		A. Galvagni	F.M. Buzzetti	04/06/2018
ZOOLOGIA	INSETTI	6	Calliptamus barbarus barbarus	EUROPA	ITALIA	SARDEGNA			Santu Lussurgiu, Monte Ferru	MUSEO CIVICO DI ROVERETO | PALAZZO PAROLARI	Collezione A. Galvagni	SCATOLA N. 837		ARTHROPODA	INSECTA	ORTHOPTERA	ACRIDIDAE	Calliptamus	barbarus		barbarus		3	adulti	3	adulti	A SECCO		950	1000	11/09/1974		A. Galvagni	F.M. Buzzetti	04/06/2018
ZOOLOGIA	INSETTI	4	Calliptamus barbarus barbarus	EUROPA	ITALIA	SARDEGNA	SASSARI		Stintino	MUSEO CIVICO DI ROVERETO | PALAZZO PAROLARI	Collezione A. Galvagni	SCATOLA N. 837		ARTHROPODA	INSECTA	ORTHOPTERA	ACRIDIDAE	Calliptamus	barbarus		barbarus		3	adulti	1	adulti	A SECCO				29/08/1974		A. Galvagni	F.M. Buzzetti	04/06/2018
ZOOLOGIA	INSETTI	4	Calliptamus barbarus barbarus	EUROPA	ITALIA	SARDEGNA			Tempio Pausania, Monte Limbara	MUSEO CIVICO DI ROVERETO | PALAZZO PAROLARI	Collezione A. Galvagni	SCATOLA N. 837		ARTHROPODA	INSECTA	ORTHOPTERA	ACRIDIDAE	Calliptamus	barbarus		barbarus		3	adulti	1	adulti	A SECCO		1100	1300	03/08/1974		A. Galvagni	F.M. Buzzetti	04/06/2018
ZOOLOGIA	INSETTI	1	Calliptamus barbarus barbarus	EUROPA	ITALIA	SARDEGNA			Torralba, Nuraghe S. Antine	MUSEO CIVICO DI ROVERETO | PALAZZO PAROLARI	Collezione A. Galvagni	SCATOLA N. 837		ARTHROPODA	INSECTA	ORTHOPTERA	ACRIDIDAE	Calliptamus	barbarus		barbarus				1	adulti	A SECCO		350		07/09/1974		A. Galvagni	F.M. Buzzetti	04/06/2018
ZOOLOGIA	INSETTI	1	Calliptamus barbarus barbarus	EUROPA	ITALIA	SARDEGNA			Trinità d'Agultu, Isola Rossa	MUSEO CIVICO DI ROVERETO | PALAZZO PAROLARI	Collezione A. Galvagni	SCATOLA N. 837		ARTHROPODA	INSECTA	ORTHOPTERA	ACRIDIDAE	Calliptamus	barbarus		barbarus				1	adulti	A SECCO				07/09/1974		A. Galvagni	F.M. Buzzetti	04/06/2018
ZOOLOGIA	INSETTI	6	Calliptamus barbarus barbarus	EUROPA	ITALIA	SARDEGNA	SASSARI	Villanova Monteleone	Villanova, Monteleone, Monte Cubaddu	MUSEO CIVICO DI ROVERETO | PALAZZO PAROLARI	Collezione A. Galvagni	SCATOLA N. 837		ARTHROPODA	INSECTA	ORTHOPTERA	ACRIDIDAE	Calliptamus	barbarus		barbarus		3	adulti	3	adulti	A SECCO		300		26/08/1974		A. Galvagni	F.M. Buzzetti	04/06/2018
ZOOLOGIA	INSETTI	3	Calliptamus italicus italicus	EUROPA	JUGOSLAVIA				Cittanova, Antenale	MUSEO CIVICO DI ROVERETO | PALAZZO PAROLARI	Collezione A. Galvagni	SCATOLA N. 837		ARTHROPODA	INSECTA	ORTHOPTERA	ACRIDIDAE	Calliptamus	italicus		italicus		1	adulti	2	adulti	A SECCO	BUONO			09/09/1969		A. Galvagni	F.M. Buzzetti
ZOOLOGIA	INSETTI	1	Calliptamus italicus italicus	EUROPA	ITALIA	ABRUZZO	L'AQUILA	Collelongo	Collelongo, Colle Colubrica	MUSEO CIVICO DI ROVERETO | PALAZZO PAROLARI	Collezione A. Galvagni	SCATOLA N. 837		ARTHROPODA	INSECTA	ORTHOPTERA	ACRIDIDAE	Calliptamus	italicus		italicus				1	adulti	A SECCO	BUONO	1700		30/08/1981		A. Galvagni	F.M. Buzzetti
ZOOLOGIA	INSETTI	9	Calliptamus italicus italicus	EUROPA	JUGOSLAVIA				Dignano d'Istria	MUSEO CIVICO DI ROVERETO | PALAZZO PAROLARI	Collezione A. Galvagni	SCATOLA N. 837		ARTHROPODA	INSECTA	ORTHOPTERA	ACRIDIDAE	Calliptamus	italicus		italicus		3	adulti	3	adulti	A SECCO	BUONO	140	140	08/09/1969		A. Galvagni	F.M. Buzzetti
ZOOLOGIA	INSETTI	3	Calliptamus italicus italicus	EUROPA	ITALIA	FRIULI VENEZIA GIULIA		Monfalcone	Monfalcone, Foce Fiume Timavo	MUSEO CIVICO DI ROVERETO | PALAZZO PAROLARI	Collezione A. Galvagni	SCATOLA N. 837		ARTHROPODA	INSECTA	ORTHOPTERA	ACRIDIDAE	Calliptamus	italicus		italicus				3	adulti	A SECCO	BUONO			25/07/1996		A. Galvagni	F.M. Buzzetti	31/05/2018
ZOOLOGIA	INSETTI	2	Calliptamus italicus italicus	EUROPA	ITALIA	FRIULI VENEZIA GIULIA			Monte Grisa (santuario)	MUSEO CIVICO DI ROVERETO | PALAZZO PAROLARI	Collezione A. Galvagni	SCATOLA N. 837		ARTHROPODA	INSECTA	ORTHOPTERA	ACRIDIDAE	Calliptamus	italicus		italicus				2	adulti	A SECCO	BUONO			26/07/1996		A. Galvagni	F.M. Buzzetti	31/05/2018
ZOOLOGIA	INSETTI	1	Calliptamus italicus italicus	EUROPA	ITALIA	ABRUZZO	L'AQUILA	Ovindoli	Monte Velino, Ovindoli, Monte della Magnola	MUSEO CIVICO DI ROVERETO | PALAZZO PAROLARI	Collezione A. Galvagni	SCATOLA N. 837		ARTHROPODA	INSECTA	ORTHOPTERA	ACRIDIDAE	Calliptamus	italicus		italicus				1	adulti	A SECCO	BUONO	1800	2000	03/09/1981		A. Galvagni	F.M. Buzzetti
ZOOLOGIA	INSETTI	2	Calliptamus italicus italicus	EUROPA	ITALIA	SARDEGNA	SASSARI	Ploaghe	Ploaghe	MUSEO CIVICO DI ROVERETO | PALAZZO PAROLARI	Collezione A. Galvagni	SCATOLA N. 837		ARTHROPODA	INSECTA	ORTHOPTERA	ACRIDIDAE	Calliptamus	italicus		italicus		1	adulti	1	adulti	A SECCO	BUONO	300	500	27/08/1974		A. Galvagni	F.M. Buzzetti
ZOOLOGIA	INSETTI	5	Calliptamus italicus italicus	EUROPA	ITALIA	VENETO	VICENZA	Pove	Pove, Monte Grappa	MUSEO CIVICO DI ROVERETO | PALAZZO PAROLARI	Collezione A. Galvagni	SCATOLA N. 837		ARTHROPODA	INSECTA	ORTHOPTERA	ACRIDIDAE	Calliptamus	italicus		italicus		2	adulti	3	adulti	A SECCO	BUONO	350	450	04/08/1995		A. Galvagni	F.M. Buzzetti	31/05/2018
ZOOLOGIA	INSETTI	2	Calliptamus italicus italicus	EUROPA	JUGOSLAVIA				Valle d'Istria, P. Barbariga	MUSEO CIVICO DI ROVERETO | PALAZZO PAROLARI	Collezione A. Galvagni	SCATOLA N. 837		ARTHROPODA	INSECTA	ORTHOPTERA	ACRIDIDAE	Calliptamus	italicus		italicus		1	adulti	1	adulti	A SECCO	BUONO			11/09/1969		A. Galvagni	F.M. Buzzetti
ZOOLOGIA	INSETTI	1	Calliptamus siciliae	EUROPA	ITALIA	MARCHE	PESARO E URBINO	Cagli	Acquaviva	MUSEO CIVICO DI ROVERETO | PALAZZO PAROLARI	Collezione A. Galvagni	SCATOLA N. 838		ARTHROPODA	INSECTA	ORTHOPTERA	ACRIDIDAE	Calliptamus	siciliae				1	adulti			A SECCO	BUONO	500		31/08/1975		A. Galvagni	F.M. Buzzetti	01/10/2018
ZOOLOGIA	INSETTI	2	Calliptamus siciliae	EUROPA	ITALIA	ABRUZZO	TERAMO		Atri	MUSEO CIVICO DI ROVERETO | PALAZZO PAROLARI	Collezione A. Galvagni	SCATOLA N. 838		ARTHROPODA	INSECTA	ORTHOPTERA	ACRIDIDAE	Calliptamus	siciliae				1	adulti	1	adulti	A SECCO	BUONO	250		29/08/1971		A. Galvagni	F.M. Buzzetti	01/10/2018
ZOOLOGIA	INSETTI	1	Calliptamus siciliae	EUROPA	ITALIA	TRENTINO ALTO ADIGE	TRENTO		Bordala	MUSEO CIVICO DI ROVERETO | PALAZZO PAROLARI	Collezione A. Galvagni	SCATOLA N. 838		ARTHROPODA	INSECTA	ORTHOPTERA	ACRIDIDAE	Calliptamus	siciliae				1	adulti			A SECCO	BUONO	1200		10/08/1947		A. Galvagni	F.M. Buzzetti
ZOOLOGIA	INSETTI	12	Calliptamus siciliae	EUROPA	ITALIA	LOMBARDIA	BRESCIA	Brescia	Brescia, M. Maddalena	MUSEO CIVICO DI ROVERETO | PALAZZO PAROLARI	Collezione A. Galvagni	SCATOLA N. 838		ARTHROPODA	INSECTA	ORTHOPTERA	ACRIDIDAE	Calliptamus	siciliae				6	adulti	5	adulti	A SECCO	BUONO	850		20/09/1968		A. Galvagni	F.M. Buzzetti	19/06/2018
ZOOLOGIA	INSETTI	2	Calliptamus siciliae	EUROPA	ITALIA	TRENTINO ALTO ADIGE	TRENTO		Calliano	MUSEO CIVICO DI ROVERETO | PALAZZO PAROLARI	Collezione A. Galvagni	SCATOLA N. 838		ARTHROPODA	INSECTA	ORTHOPTERA	ACRIDIDAE	Calliptamus	siciliae						2	adulti	A SECCO	BUONO	270		20/10/1959		A. Galvagni	F.M. Buzzetti	19/06/2018
ZOOLOGIA	INSETTI	5	Calliptamus siciliae	EUROPA	ITALIA	MARCHE	ASCOLIPICENO	Arquata del Tronto	Campodacqua	MUSEO CIVICO DI ROVERETO | PALAZZO PAROLARI	Collezione A. Galvagni	SCATOLA N. 839		ARTHROPODA	INSECTA	ORTHOPTERA	ACRIDIDAE	Calliptamus	siciliae				4	adulti	1	adulti	A SECCO	BUONO	1242		03/09/1976		A. Galvagni	F.M. Buzzetti	01/10/2018
ZOOLOGIA	INSETTI	1	Calliptamus siciliae	EUROPA	ITALIA	MARCHE	ASCOLIPICENO	Arquata del Tronto	Capodacqua	MUSEO CIVICO DI ROVERETO | PALAZZO PAROLARI	Collezione A. Galvagni	SCATOLA N. 838		ARTHROPODA	INSECTA	ORTHOPTERA	ACRIDIDAE	Calliptamus	siciliae						1	adulti	A SECCO	BUONO	1242		03/09/1976		A. Galvagni	F.M. Buzzetti	01/10/2018
ZOOLOGIA	INSETTI	1	Calliptamus siciliae	EUROPA	ITALIA	VENETO	PADOVA		Colli Euganei, M. Galbarina	MUSEO CIVICO DI ROVERETO | PALAZZO PAROLARI	Collezione A. Galvagni	SCATOLA N. 838		ARTHROPODA	INSECTA	ORTHOPTERA	ACRIDIDAE	Calliptamus	siciliae						1	adulti	A SECCO	BUONO	90		09/09/1956		A. Galvagni	F.M. Buzzetti	19/06/2018
ZOOLOGIA	INSETTI	13	Calliptamus siciliae	EUROPA	ITALIA	UMBRIA	PERUGIA	Norcia	Forca Santa Croce	MUSEO CIVICO DI ROVERETO | PALAZZO PAROLARI	Collezione A. Galvagni	SCATOLA N. 838		ARTHROPODA	INSECTA	ORTHOPTERA	ACRIDIDAE	Calliptamus	siciliae				9	adulti	4	adulti	A SECCO	BUONO	818		02/09/1976		A. Galvagni	F.M. Buzzetti	01/10/2018
ZOOLOGIA	INSETTI	1	Calliptamus siciliae	EUROPA	ITALIA	EMILIA ROMAGNA			Milano Adriatico, foce Torrente Conca	MUSEO CIVICO DI ROVERETO | PALAZZO PAROLARI	Collezione A. Galvagni	SCATOLA N. 838		ARTHROPODA	INSECTA	ORTHOPTERA	ACRIDIDAE	Calliptamus	siciliae						1	adulti	A SECCO	BUONO			04/09/1966		A. Galvagni	F.M. Buzzetti	19/06/2018
ZOOLOGIA	INSETTI	1	Calliptamus siciliae	EUROPA	ITALIA	TRENTINO ALTO ADIGE	TRENTO	Trento	Monte Calisio	MUSEO CIVICO DI ROVERETO | PALAZZO PAROLARI	Collezione A. Galvagni	SCATOLA N. 838		ARTHROPODA	INSECTA	ORTHOPTERA	ACRIDIDAE	Calliptamus	siciliae						1	adulti	A SECCO	BUONO			08/09/1948		A. Galvagni	F.M. Buzzetti	19/06/2018
ZOOLOGIA	INSETTI	5	Calliptamus siciliae	EUROPA	ITALIA	MARCHE	ANCONA	Sirolo	Monte Conero	MUSEO CIVICO DI ROVERETO | PALAZZO PAROLARI	Collezione A. Galvagni	SCATOLA N. 838		ARTHROPODA	INSECTA	ORTHOPTERA	ACRIDIDAE	Calliptamus	siciliae				5	adulti			A SECCO	BUONO	200		25/08/1975		A. Galvagni	F.M. Buzzetti	01/10/2018
ZOOLOGIA	INSETTI	4	Calliptamus siciliae	EUROPA	ITALIA	MARCHE			Monte Conero, Poggio	MUSEO CIVICO DI ROVERETO | PALAZZO PAROLARI	Collezione A. Galvagni	SCATOLA N. 838		ARTHROPODA	INSECTA	ORTHOPTERA	ACRIDIDAE	Calliptamus	siciliae						4	adulti	A SECCO	BUONO	250		09/09/1970		A. Galvagni	F.M. Buzzetti	04/06/2018
ZOOLOGIA	INSETTI	13	Calliptamus siciliae	EUROPA	ITALIA	ABRUZZO	L'AQUILA	Avezzano	Monte D'Aria	MUSEO CIVICO DI ROVERETO | PALAZZO PAROLARI	Collezione A. Galvagni	SCATOLA N. 838		ARTHROPODA	INSECTA	ORTHOPTERA	ACRIDIDAE	Calliptamus	siciliae				9	adulti	4	adulti	A SECCO	BUONO	900		01/09/1981		A. Galvagni	F.M. Buzzetti	01/10/2018
ZOOLOGIA	INSETTI	1	Calliptamus siciliae	EUROPA	ITALIA	MARCHE	PESARO E URBINO	Cantiano	Monte Tenetra	MUSEO CIVICO DI ROVERETO | PALAZZO PAROLARI	Collezione A. Galvagni	SCATOLA N. 838		ARTHROPODA	INSECTA	ORTHOPTERA	ACRIDIDAE	Calliptamus	siciliae						1	adulti	A SECCO	BUONO	980		31/08/1975		A. Galvagni	F.M. Buzzetti	01/10/2018
ZOOLOGIA	INSETTI	3	Calliptamus siciliae	EUROPA	ITALIA				Monti Sibillini, Montemonaco	MUSEO CIVICO DI ROVERETO | PALAZZO PAROLARI	Collezione A. Galvagni	SCATOLA N. 838		ARTHROPODA	INSECTA	ORTHOPTERA	ACRIDIDAE	Calliptamus	siciliae						3	adulti	A SECCO	BUONO			03/08/1955		A. Galvagni	F.M. Buzzetti	04/06/2018
ZOOLOGIA	INSETTI	1	Calliptamus siciliae	EUROPA	ITALIA				Monti Sibillini, Valle Acquasanta	MUSEO CIVICO DI ROVERETO | PALAZZO PAROLARI	Collezione A. Galvagni	SCATOLA N. 838		ARTHROPODA	INSECTA	ORTHOPTERA	ACRIDIDAE	Calliptamus	siciliae						1	adulti	A SECCO	BUONO	1200		01/08/1955		A. Galvagni	F.M. Buzzetti	04/06/2018
ZOOLOGIA	INSETTI	40	Calliptamus siciliae	EUROPA	ITALIA	TRENTINO ALTO ADIGE	TRENTO	Nogaredo	Nogaredo, Sasso	MUSEO CIVICO DI ROVERETO | PALAZZO PAROLARI	Collezione A. Galvagni	SCATOLA N. 838		ARTHROPODA	INSECTA	ORTHOPTERA	ACRIDIDAE	Calliptamus	siciliae				30	adulti	10	adulti	A SECCO	BUONO	350		01/08/1963		A. Galvagni	F.M. Buzzetti	01/10/2018
ZOOLOGIA	INSETTI	2	Calliptamus siciliae	EUROPA	ITALIA	MARCHE	ANCONA	Ancona	Poggio	MUSEO CIVICO DI ROVERETO | PALAZZO PAROLARI	Collezione A. Galvagni	SCATOLA N. 838		ARTHROPODA	INSECTA	ORTHOPTERA	ACRIDIDAE	Calliptamus	siciliae				1	adulti	1	adulti	A SECCO	BUONO	250		27/08/1975		A. Galvagni	F.M. Buzzetti	01/10/2018
ZOOLOGIA	INSETTI	2	Calliptamus siciliae	EUROPA	ITALIA	TRENTINO ALTO ADIGE	TRENTO		Rovereto, Bosco della Città - 0132/1	MUSEO CIVICO DI ROVERETO | PALAZZO PAROLARI	Collezione A. Galvagni	SCATOLA N. 838		ARTHROPODA	INSECTA	ORTHOPTERA	ACRIDIDAE	Calliptamus	siciliae						2	adulti	A SECCO	BUONO			10/09/1946		A. Galvagni	F.M. Buzzetti
ZOOLOGIA	INSETTI	5	Calliptamus siciliae	EUROPA	ITALIA	TRENTINO ALTO ADIGE	TRENTO	Rovereto	Rovereto, Vallunga - 0132/1	MUSEO CIVICO DI ROVERETO | PALAZZO PAROLARI	Collezione A. Galvagni	SCATOLA N. 838		ARTHROPODA	INSECTA	ORTHOPTERA	ACRIDIDAE	Calliptamus	siciliae				3	adulti	2	adulti	A SECCO	BUONO			30/07/1961		A. Galvagni	F.M. Buzzetti	19/06/2018
ZOOLOGIA	INSETTI	11	Calliptamus siciliae	EUROPA	ITALIA	VENETO	VERONA	Sant'Ambrogio di Valpolicella	S. Ambrogio, Domegliara	MUSEO CIVICO DI ROVERETO | PALAZZO PAROLARI	Collezione A. Galvagni	SCATOLA N. 838		ARTHROPODA	INSECTA	ORTHOPTERA	ACRIDIDAE	Calliptamus	siciliae				7	adulti	4	adulti	A SECCO	BUONO	200		17/09/1965		A. Galvagni	F.M. Buzzetti	19/06/2018
ZOOLOGIA	INSETTI	1	Calliptamus siciliae	EUROPA	ITALIA	EMILIA ROMAGNA			San Leo, Agenzia, Torrente Mazzocco	MUSEO CIVICO DI ROVERETO | PALAZZO PAROLARI	Collezione A. Galvagni	SCATOLA N. 838		ARTHROPODA	INSECTA	ORTHOPTERA	ACRIDIDAE	Calliptamus	siciliae				1	adulti			A SECCO	BUONO	244		06/09/1966		A. Galvagni	F.M. Buzzetti	04/06/2018
ZOOLOGIA	INSETTI	15	Calliptamus siciliae	EUROPA	ITALIA	EMILIA ROMAGNA			San Leo, Pietramaura	MUSEO CIVICO DI ROVERETO | PALAZZO PAROLARI	Collezione A. Galvagni	SCATOLA N. 838		ARTHROPODA	INSECTA	ORTHOPTERA	ACRIDIDAE	Calliptamus	siciliae				10	adulti	5	adulti	A SECCO	BUONO	500		03/09/1967		A. Galvagni	F.M. Buzzetti	04/06/2018
ZOOLOGIA	INSETTI	1	Calliptamus siciliae	EUROPA	ITALIA	VENETO	VERONA		San Zeno di Montagna	MUSEO CIVICO DI ROVERETO | PALAZZO PAROLARI	Collezione A. Galvagni	SCATOLA N. 838		ARTHROPODA	INSECTA	ORTHOPTERA	ACRIDIDAE	Calliptamus	siciliae						1	adulti	A SECCO	BUONO	600		17/09/1965		A. Galvagni	F.M. Buzzetti	01/10/2018
ZOOLOGIA	INSETTI	22	Calliptamus siciliae	EUROPA	ITALIA	MARCHE			Sirolo, Monte Conero, Badia S. Pietro	MUSEO CIVICO DI ROVERETO | PALAZZO PAROLARI	Collezione A. Galvagni	SCATOLA N. 838		ARTHROPODA	INSECTA	ORTHOPTERA	ACRIDIDAE	Calliptamus	siciliae				14	adulti	8	adulti	A SECCO	BUONO			28/08/1970		A. Galvagni	F.M. Buzzetti	04/06/2018
ZOOLOGIA	INSETTI	6	Calliptamus siciliae	EUROPA	ITALIA	VENETO	PADOVA	Teolo	Teolo	MUSEO CIVICO DI ROVERETO | PALAZZO PAROLARI	Collezione A. Galvagni	SCATOLA N. 838		ARTHROPODA	INSECTA	ORTHOPTERA	ACRIDIDAE	Calliptamus	siciliae				3	adulti	3	adulti	A SECCO	BUONO			09/09/1956		A. Galvagni	F.M. Buzzetti	19/06/2018
ZOOLOGIA	INSETTI	8	Calliptamus siciliae	EUROPA	ITALIA	MARCHE	MACERATA	Treia	Treia, Monte Acuto	MUSEO CIVICO DI ROVERETO | PALAZZO PAROLARI	Collezione A. Galvagni	SCATOLA N. 838		ARTHROPODA	INSECTA	ORTHOPTERA	ACRIDIDAE	Calliptamus	siciliae				5	adulti	3	adulti	A SECCO	BUONO	600		28/08/1975		A. Galvagni	F.M. Buzzetti	01/10/2018
ZOOLOGIA	INSETTI	5	Calliptamus siciliae	EUROPA	ITALIA	TRENTINO ALTO ADIGE	TRENTO		Val Lagarina	MUSEO CIVICO DI ROVERETO | PALAZZO PAROLARI	Collezione A. Galvagni	SCATOLA N. 838		ARTHROPODA	INSECTA	ORTHOPTERA	ACRIDIDAE	Calliptamus	siciliae						5	adulti	A SECCO	BUONO	900		14/09/1941		A. Galvagni	F.M. Buzzetti	01/10/2018
ZOOLOGIA	INSETTI	1	Calliptamus siciliae	EUROPA	ITALIA	TRENTINO ALTO ADIGE	BOLZANO		Val Venosta, Castelbello	MUSEO CIVICO DI ROVERETO | PALAZZO PAROLARI	Collezione A. Galvagni	SCATOLA N. 838		ARTHROPODA	INSECTA	ORTHOPTERA	ACRIDIDAE	Calliptamus	siciliae				1	adulti			A SECCO	BUONO	900		04/10/1968		A. Galvagni	F.M. Buzzetti	01/10/2018
ZOOLOGIA	INSETTI	2	Calliptamus siciliae	EUROPA	ITALIA	TRENTINO ALTO ADIGE	BOLZANO	Laces	Val Venosta, San Martino in MOnte	MUSEO CIVICO DI ROVERETO | PALAZZO PAROLARI	Collezione A. Galvagni	SCATOLA N. 838		ARTHROPODA	INSECTA	ORTHOPTERA	ACRIDIDAE	Calliptamus	siciliae						2	adulti	A SECCO	BUONO	1162		15/08/1967		A. Galvagni	F.M. Buzzetti	01/10/2018
ZOOLOGIA	INSETTI	2	Calliptamus siciliae	EUROPA	ITALIA	VENETO	VERONA		Valpolicella, San Rocco	MUSEO CIVICO DI ROVERETO | PALAZZO PAROLARI	Collezione A. Galvagni	SCATOLA N. 838		ARTHROPODA	INSECTA	ORTHOPTERA	ACRIDIDAE	Calliptamus	siciliae						2	adulti	A SECCO	BUONO	700		17/10/1965		A. Galvagni	F.M. Buzzetti	01/10/2018
ZOOLOGIA	INSETTI	34	Capraiellus tamaninii	EUROPA	ITALIA	MARCHE	ASCOLIPICENO	Arquata del Tronto	Capodacqua	MUSEO CIVICO DI ROVERETO | PALAZZO PAROLARI	Collezione A. Galvagni	SCATOLA N. 704		ARTHROPODA	INSECTA	BLATTODEA	ECTOBIIDAE	Capraiellus	tamaninii				11	adulto	23	adulto	A SECCO	BUONO	1242		03/09/1976		A. Galvagni	F.M. Buzzetti	25/09/2017
ZOOLOGIA	INSETTI	32	Capraiellus tamaninii	EUROPA	ITALIA	CALABRIA	COSENZA		Castellucci, Catena costiera	MUSEO CIVICO DI ROVERETO | PALAZZO PAROLARI	Collezione A. Galvagni	SCATOLA N. 704		ARTHROPODA	INSECTA	BLATTODEA	ECTOBIIDAE	Capraiellus	tamaninii				10	adulto	22	adulto	A SECCO	BUONO			21/08/1960		A. Galvagni	F.M. Buzzetti	25/09/2017
ZOOLOGIA	INSETTI	8	Capraiellus tamaninii	EUROPA	ITALIA	CALABRIA	COSENZA	Spezzano della Sila	Moncone, Valico di Monte Scuro	MUSEO CIVICO DI ROVERETO | PALAZZO PAROLARI	Collezione A. Galvagni	SCATOLA N. 704		ARTHROPODA	INSECTA	BLATTODEA	ECTOBIIDAE	Capraiellus	tamaninii				3	adulto	5	adulto	A SECCO	BUONO			19/08/1960		A. Galvagni	F.M. Buzzetti	25/09/2017
ZOOLOGIA	INSETTI	4	Capraiellus tamaninii	EUROPA	ITALIA	CALABRIA	COSENZA	Longobucco	Monte Altare	MUSEO CIVICO DI ROVERETO | PALAZZO PAROLARI	Collezione A. Galvagni	SCATOLA N. 704		ARTHROPODA	INSECTA	BLATTODEA	ECTOBIIDAE	Capraiellus	tamaninii				1	adulto	3	adulto	A SECCO	BUONO	1600	1650	31/08/1962		A. Galvagni	F.M. Buzzetti	25/09/2017
ZOOLOGIA	INSETTI	1	Capraiellus tamaninii	EUROPA	ITALIA	CALABRIA	COSENZA	Longobardi	Monte Cocuzzo	MUSEO CIVICO DI ROVERETO | PALAZZO PAROLARI	Collezione A. Galvagni	SCATOLA N. 704		ARTHROPODA	INSECTA	BLATTODEA	ECTOBIIDAE	Capraiellus	tamaninii						1	adulto	A SECCO	BUONO	1400		27/08/1961		A. Galvagni	F.M. Buzzetti	25/09/2017
ZOOLOGIA	INSETTI	38	Capraiellus tamaninii	EUROPA	ITALIA	UMBRIA	PERUGIA	Norcia	Monti Sibillini, Forca Santa Croce	MUSEO CIVICO DI ROVERETO | PALAZZO PAROLARI	Collezione A. Galvagni	SCATOLA N. 704		ARTHROPODA	INSECTA	BLATTODEA	ECTOBIIDAE	Capraiellus	tamaninii				7	adulto	31	adulto	A SECCO	BUONO	818		02/09/1976	29/09/1976	A. Galvagni	F.M. Buzzetti	25/09/2017
ZOOLOGIA	INSETTI	10	Capraiellus tamaninii	EUROPA	ITALIA	CALABRIA	COSENZA	Acri	Sila Greca, Monte Paleparto	MUSEO CIVICO DI ROVERETO | PALAZZO PAROLARI	Collezione A. Galvagni	SCATOLA N. 704		ARTHROPODA	INSECTA	BLATTODEA	ECTOBIIDAE	Capraiellus	tamaninii				2	adulto	8	adulto	A SECCO	BUONO	1300	1400	30/08/1962		A. Galvagni	F.M. Buzzetti	25/09/2017
ZOOLOGIA	INSETTI	2	Capraiellus tamaninii	EUROPA	ITALIA	CALABRIA			sila, Serra Carlo Magno	MUSEO CIVICO DI ROVERETO | PALAZZO PAROLARI	Collezione A. Galvagni	SCATOLA N. 704		ARTHROPODA	INSECTA	BLATTODEA	ECTOBIIDAE	Capraiellus	tamaninii				2	adulto			A SECCO	BUONO	1566		21/08/1960		A. Galvagni	F.M. Buzzetti	25/09/2017
ZOOLOGIA	INSETTI	17	Capraiellus tamaninii	EUROPA	ITALIA	CALABRIA	COSENZA	Casali del Manco	Sila, Serra Pedace, Silvana Mansio	MUSEO CIVICO DI ROVERETO | PALAZZO PAROLARI	Collezione A. Galvagni	SCATOLA N. 704		ARTHROPODA	INSECTA	BLATTODEA	ECTOBIIDAE	Capraiellus	tamaninii				9	adulto	8	adulto	A SECCO	BUONO	1500		30/08/1960		A. Galvagni	F.M. Buzzetti	25/09/2017
ZOOLOGIA	INSETTI	16	Chortopodisma cobellii	EUROPA	ITALIA	TRENTINO ALTO ADIGE	TRENTO		Alpe Pasubio, Porte Pasubio	MUSEO CIVICO DI ROVERETO | PALAZZO PAROLARI	Collezione A. Galvagni	SCATOLA N. 831		ARTHROPODA	INSECTA	ORTHOPTERA	ACRIDIDAE	Chortopodisma	cobellii				5	adulto	11	adulto	A SECCO	BUONO			26/09/1948		A. Galvagni	F.M. Buzzetti	02/07/2018
ZOOLOGIA	INSETTI	10	Chortopodisma cobellii	EUROPA	ITALIA	VENETO	VICENZA	Asiago	Bocchetta Portule	MUSEO CIVICO DI ROVERETO | PALAZZO PAROLARI	Collezione A. Galvagni	SCATOLA N. 831		ARTHROPODA	INSECTA	ORTHOPTERA	ACRIDIDAE	Chortopodisma	cobellii				4	adulto	6	adulto	A SECCO	BUONO	2050		22/09/1968		A. Galvagni	F.M. Buzzetti	02/07/2018
ZOOLOGIA	INSETTI	21	Chortopodisma cobellii	EUROPA	ITALIA	VENETO	VICENZA	Asiago	Cima Larici, Malga Larici	MUSEO CIVICO DI ROVERETO | PALAZZO PAROLARI	Collezione A. Galvagni	SCATOLA N. 831		ARTHROPODA	INSECTA	ORTHOPTERA	ACRIDIDAE	Chortopodisma	cobellii				10	adulto	11	adulto	A SECCO	BUONO	1800		22/09/1968		A. Galvagni	F.M. Buzzetti	02/07/2018
ZOOLOGIA	INSETTI	25	Chortopodisma cobellii	EUROPA	ITALIA	VENETO	VICENZA	Asiago	Cima Larici, Malga Larici	MUSEO CIVICO DI ROVERETO | PALAZZO PAROLARI	Collezione A. Galvagni	SCATOLA N. 832		ARTHROPODA	INSECTA	ORTHOPTERA	ACRIDIDAE	Chortopodisma	cobellii					adulto	25	adulto	A SECCO	BUONO	1800		22/09/1968		A. Galvagni	F.M. Buzzetti	02/07/2018
ZOOLOGIA	INSETTI	3	Chortopodisma cobellii	EUROPA	ITALIA	TRENTINO ALTO ADIGE	TRENTO		Monte Pasubio, Monte Colsanto	MUSEO CIVICO DI ROVERETO | PALAZZO PAROLARI	Collezione A. Galvagni	SCATOLA N. 831		ARTHROPODA	INSECTA	ORTHOPTERA	ACRIDIDAE	Chortopodisma	cobellii					adulto	3	adulto	A SECCO	BUONO	2000		01/08/1958		A. Galvagni	F.M. Buzzetti	02/07/2018
ZOOLOGIA	INSETTI	9	Chortopodisma cobellii	EUROPA	ITALIA	TRENTINO ALTO ADIGE	TRENTO		Monte Pasubio, Rifugio Lancia	MUSEO CIVICO DI ROVERETO | PALAZZO PAROLARI	Collezione A. Galvagni	SCATOLA N. 831		ARTHROPODA	INSECTA	ORTHOPTERA	ACRIDIDAE	Chortopodisma	cobellii				4	adulto	5	adulto	A SECCO	BUONO	1800	1950	19/09/1976		A. Galvagni	F.M. Buzzetti	02/07/2018
ZOOLOGIA	INSETTI	2	Chortopodisma cobellii	EUROPA	ITALIA	TRENTINO ALTO ADIGE	TRENTO		Monte Pasubio, Rifugio Lancia	MUSEO CIVICO DI ROVERETO | PALAZZO PAROLARI	Collezione A. Galvagni	SCATOLA N. 831		ARTHROPODA	INSECTA	ORTHOPTERA	ACRIDIDAE	Chortopodisma	cobellii				2	adulto		adulto	A SECCO	BUONO	1800	1950	19/09/1976		A. Galvagni	F.M. Buzzetti	02/07/2018
ZOOLOGIA	INSETTI	55	Chortopodisma cobellii	EUROPA	ITALIA	TRENTINO ALTO ADIGE	TRENTO		Monte Pasubio, Sette Albi	MUSEO CIVICO DI ROVERETO | PALAZZO PAROLARI	Collezione A. Galvagni	SCATOLA N. 831		ARTHROPODA	INSECTA	ORTHOPTERA	ACRIDIDAE	Chortopodisma	cobellii				15	adulto	40	adulto	A SECCO	BUONO			04/10/1954		A. Galvagni	F.M. Buzzetti	02/07/2018
ZOOLOGIA	INSETTI	4	Chortopodisma cobellii	EUROPA	ITALIA	TRENTINO ALTO ADIGE	TRENTO		Monte Pasubio, Sette Albi	MUSEO CIVICO DI ROVERETO | PALAZZO PAROLARI	Collezione A. Galvagni	SCATOLA N. 831		ARTHROPODA	INSECTA	ORTHOPTERA	ACRIDIDAE	Chortopodisma	cobellii				3	adulto	1	adulto	A SECCO	BUONO	1660		21/09/1947		A. Galvagni	F.M. Buzzetti	02/07/2018
ZOOLOGIA	INSETTI	4	Chortopodisma cobellii	EUROPA	ITALIA	TRENTINO ALTO ADIGE	TRENTO		Monte Pasubio, Sette Albi	MUSEO CIVICO DI ROVERETO | PALAZZO PAROLARI	Collezione A. Galvagni	SCATOLA N. 831		ARTHROPODA	INSECTA	ORTHOPTERA	ACRIDIDAE	Chortopodisma	cobellii					adulto	4	adulto	A SECCO	BUONO			21/09/1947		A. Galvagni	F.M. Buzzetti	02/07/2018
ZOOLOGIA	INSETTI	29	Chortopodisma cobellii	EUROPA	ITALIA	TRENTINO ALTO ADIGE	TRENTO		Monte Pasubio, Sette Croci	MUSEO CIVICO DI ROVERETO | PALAZZO PAROLARI	Collezione A. Galvagni	SCATOLA N. 831		ARTHROPODA	INSECTA	ORTHOPTERA	ACRIDIDAE	Chortopodisma	cobellii				15	adulto	14	adulto	A SECCO	BUONO	2000		25/08/1963		A. Galvagni	F.M. Buzzetti	02/07/2018
ZOOLOGIA	INSETTI	16	Chortopodisma cobellii	EUROPA	ITALIA	TRENTINO ALTO ADIGE	TRENTO		Monte Pasubio, Vallarsa, Passo del Fieno	MUSEO CIVICO DI ROVERETO | PALAZZO PAROLARI	Collezione A. Galvagni	SCATOLA N. 831		ARTHROPODA	INSECTA	ORTHOPTERA	ACRIDIDAE	Chortopodisma	cobellii				8	adulto	8	adulto	A SECCO	BUONO	1800		25/08/1963		A. Galvagni	F.M. Buzzetti	02/07/2018
ZOOLOGIA	INSETTI	42	Chortopodisma cobellii	EUROPA	ITALIA	VENETO	VICENZA	Asiago	Monte Verna	MUSEO CIVICO DI ROVERETO | PALAZZO PAROLARI	Collezione A. Galvagni	SCATOLA N. 831		ARTHROPODA	INSECTA	ORTHOPTERA	ACRIDIDAE	Chortopodisma	cobellii				16	adulto	26	adulto	A SECCO	BUONO	1550	1850	06/09/1968		A. Galvagni	F.M. Buzzetti	02/07/2018
ZOOLOGIA	INSETTI	4	Chortopodisma cobellii	EUROPA	ITALIA	VENETO			Monti Lessini, Monte Galbana	MUSEO CIVICO DI ROVERETO | PALAZZO PAROLARI	Collezione A. Galvagni	SCATOLA N. 831		ARTHROPODA	INSECTA	ORTHOPTERA	ACRIDIDAE	Chortopodisma	cobellii				2	adulto	2	adulto	A SECCO	BUONO			01/08/1956		A. Galvagni	F.M. Buzzetti	02/07/2018
ZOOLOGIA	INSETTI	5	Chortopodisma cobellii	EUROPA	ITALIA	VENETO			Monti lessini, Podestaria	MUSEO CIVICO DI ROVERETO | PALAZZO PAROLARI	Collezione A. Galvagni	SCATOLA N. 831		ARTHROPODA	INSECTA	ORTHOPTERA	ACRIDIDAE	Chortopodisma	cobellii				3	adulto	2	adulto	A SECCO	BUONO			01/09/1955		A. Galvagni	F.M. Buzzetti	02/07/2018
ZOOLOGIA	INSETTI	47	Chrysochraon dispar dispar	EUROPA	ITALIA	TRENTINO ALTO ADIGE	BOLZANO		Val Venosta, Oris, Prati di Sotto	MUSEO CIVICO DI ROVERETO | PALAZZO PAROLARI	Collezione A. Galvagni	SCATOLA N. 863		ARTHROPODA	INSECTA	ORTHOPTERA	ACRIDIDAE	Chrysochraon	dispar		dispar		19	adulti	28	adulti	A SECCO	BUONO	878		26/08/1968		A. Galvagni	F.M. Buzzetti	13/10/2018
ZOOLOGIA	INSETTI	6	Chrysochraon dispar giganteus	EUROPA	ITALIA	FRIULI VENEZIA GIULIA			Monfalcone, Foce Fiume Timavo	MUSEO CIVICO DI ROVERETO | PALAZZO PAROLARI	Collezione A. Galvagni	SCATOLA N. 863		ARTHROPODA	INSECTA	ORTHOPTERA	ACRIDIDAE	Chrysochraon	dispar		giganteus		4	adulti	2	adulti	A SECCO	BUONO			25/07/1996		A. Galvagni	F.M. Buzzetti	14/10/2018
ZOOLOGIA	INSETTI	11	Conocephalus conocephalus	EUROPA	ITALIA	SARDEGNA	SASSARI	Valledoria	foce fiume Coghinas	MUSEO CIVICO DI ROVERETO | PALAZZO PAROLARI	Collezione A. Galvagni	SCATOLA n.1045_01		ARTHROPODA	INSECTA	ORTHOPTERA	TETTIGONIIDAE	Conocephalus	conocephalus				8	adulto	2	adulto	A SECCO	BUONO			03/09/1974		A. Galvagni	F.M. Buzzetti	19/09/2017
ZOOLOGIA	INSETTI	9	Cophopodisma costai	EUROPA	ITALIA	ABRUZZO	L'AQUILA		Gran Sasso, Campo Imperatore, Fonte della Vetica	MUSEO CIVICO DI ROVERETO | PALAZZO PAROLARI	Collezione A. Galvagni	SCATOLA N. 815		ARTHROPODA	INSECTA	ORTHOPTERA	ACRIDIDAE	Cophopodisma	costai				2	adulto	7	adulto	A SECCO	BUONO	1600		02/09/1971		A. Galvagni	F.M. Buzzetti	25/06/2018
ZOOLOGIA	INSETTI	44	Cophopodisma costai	EUROPA	ITALIA	ABRUZZO	L'AQUILA		Gran Sasso, Campo Imperatore, Fonte Scontrone	MUSEO CIVICO DI ROVERETO | PALAZZO PAROLARI	Collezione A. Galvagni	SCATOLA N. 815		ARTHROPODA	INSECTA	ORTHOPTERA	ACRIDIDAE	Cophopodisma	costai				23	adulto	21	adulto	A SECCO	BUONO	2000		04/09/1971		A. Galvagni	F.M. Buzzetti	25/06/2018
ZOOLOGIA	INSETTI	4	Cophopodisma costai	EUROPA	ITALIA	ABRUZZO	L'AQUILA		Gran Sasso, Campo Imperatore, Piano Pietranzoni	MUSEO CIVICO DI ROVERETO | PALAZZO PAROLARI	Collezione A. Galvagni	SCATOLA N. 815		ARTHROPODA	INSECTA	ORTHOPTERA	ACRIDIDAE	Cophopodisma	costai				1	adulto	3	adulto	A SECCO	BUONO	1637	1680	04/09/1971		A. Galvagni	F.M. Buzzetti	25/06/2018
ZOOLOGIA	INSETTI	25	Cophopodisma costai	EUROPA	ITALIA	ABRUZZO	L'AQUILA		Gran Sasso, Monte Siella, Fonte della Vetica	MUSEO CIVICO DI ROVERETO | PALAZZO PAROLARI	Collezione A. Galvagni	SCATOLA N. 815		ARTHROPODA	INSECTA	ORTHOPTERA	ACRIDIDAE	Cophopodisma	costai				18	adulto	7	adulto	A SECCO	BUONO	1650	1800	02/09/1971		A. Galvagni	F.M. Buzzetti	25/06/2018
ZOOLOGIA	INSETTI	30	Cophopodisma costai	EUROPA	ITALIA	ABRUZZO	CHIETI		Maiella, Maielletta, Blockhaus	MUSEO CIVICO DI ROVERETO | PALAZZO PAROLARI	Collezione A. Galvagni	SCATOLA N. 815		ARTHROPODA	INSECTA	ORTHOPTERA	ACRIDIDAE	Cophopodisma	costai				12	adulto	18	adulto	A SECCO	BUONO	2000	2100	27/08/1971		A. Galvagni	F.M. Buzzetti	25/06/2018
ZOOLOGIA	INSETTI	6	Cophopodisma costai	EUROPA	ITALIA	ABRUZZO			Maiella, Monte Maiella, Costone Acquaviva	MUSEO CIVICO DI ROVERETO | PALAZZO PAROLARI	Collezione A. Galvagni	SCATOLA N. 815		ARTHROPODA	INSECTA	ORTHOPTERA	ACRIDIDAE	Cophopodisma	costai				3	adulto	3	adulto	A SECCO	BUONO	1500	2200	05/08/1949		A. Galvagni	F.M. Buzzetti	25/06/2018
ZOOLOGIA	INSETTI	18	Ctenodecticus bolivari bolivari	EUROPA	ITALIA	SARDEGNA	SASSARI	Alghero	Alghero	MUSEO CIVICO DI ROVERETO | PALAZZO PAROLARI	Collezione A. Galvagni	SCATOLA N. 780		ARTHROPODA	INSECTA	ORTHOPTERA	TETTIGONIIDAE	Ctenodecticus	bolivari		bolivari		5	adulto	13		A SECCO	BUONO			28/08/1974		A. Galvagni	F.M. Buzzetti	19/03/2018
ZOOLOGIA	INSETTI	18	Ctenodecticus bolivari bolivari	EUROPA	ITALIA	SARDEGNA	SASSARI	Alghero	Alghero, M.Doglia	MUSEO CIVICO DI ROVERETO | PALAZZO PAROLARI	Collezione A. Galvagni	SCATOLA N. 780		ARTHROPODA	INSECTA	ORTHOPTERA	TETTIGONIIDAE	Ctenodecticus	bolivari		bolivari		8	adulto	10	adulto	A SECCO	BUONO	100		26/08/1974		A. Galvagni	F.M. Buzzetti	19/03/2018
ZOOLOGIA	INSETTI	2	Ctenodecticus bolivari bolivari	EUROPA	ITALIA	SARDEGNA	SASSARI	Alghero	Capo Caccia	MUSEO CIVICO DI ROVERETO | PALAZZO PAROLARI	Collezione A. Galvagni	SCATOLA N. 780		ARTHROPODA	INSECTA	ORTHOPTERA	TETTIGONIIDAE	Ctenodecticus	bolivari		bolivari			adulto	2	adulto	A SECCO	BUONO			29/08/1974		A. Galvagni	F.M. Buzzetti	19/03/2018
ZOOLOGIA	INSETTI	2	Ctenodecticus bolivari bolivari	EUROPA	ITALIA	SARDEGNA	SASSARI	Sorso	Fiume Sillis	MUSEO CIVICO DI ROVERETO | PALAZZO PAROLARI	Collezione A. Galvagni	SCATOLA N. 780		ARTHROPODA	INSECTA	ORTHOPTERA	TETTIGONIIDAE	Ctenodecticus	bolivari		bolivari			adulto	2	adulto	A SECCO	BUONO	35	130	07/09/1974		A. Galvagni	F.M. Buzzetti	19/03/2018
ZOOLOGIA	INSETTI	6	Ctenodecticus bolivari bolivari	EUROPA	ITALIA	SARDEGNA	SASSARI	Alghero	Lido San Giovanni	MUSEO CIVICO DI ROVERETO | PALAZZO PAROLARI	Collezione A. Galvagni	SCATOLA N. 780		ARTHROPODA	INSECTA	ORTHOPTERA	TETTIGONIIDAE	Ctenodecticus	bolivari		bolivari			adulto	6	adulto	A SECCO	BUONO			09/09/1974		A. Galvagni	F.M. Buzzetti	19/03/2018
ZOOLOGIA	INSETTI	3	Ctenodecticus bolivari bolivari	EUROPA	ITALIA	SARDEGNA	SASSARI	Villanova Monteleone	Monte Cubaddu	MUSEO CIVICO DI ROVERETO | PALAZZO PAROLARI	Collezione A. Galvagni	SCATOLA N. 780		ARTHROPODA	INSECTA	ORTHOPTERA	TETTIGONIIDAE	Ctenodecticus	bolivari		bolivari		2	adulto	1	adulto	A SECCO	BUONO	300		26/08/1974		A. Galvagni	F.M. Buzzetti	19/03/2018
ZOOLOGIA	INSETTI	4	Ctenodecticus bolivari bolivari	EUROPA	ITALIA	SARDEGNA	CARBONIA-IGLESIAS	Iglesias	Nebida	MUSEO CIVICO DI ROVERETO | PALAZZO PAROLARI	Collezione A. Galvagni	SCATOLA N. 780		ARTHROPODA	INSECTA	ORTHOPTERA	TETTIGONIIDAE	Ctenodecticus	bolivari		bolivari		2	adulto	2	adulto	A SECCO	BUONO	180		30/08/1977		A. Galvagni	F.M. Buzzetti	19/03/2018
ZOOLOGIA	INSETTI	5	Ctenodecticus bolivari bolivari	EUROPA	ITALIA	SARDEGNA	MEDIO CAMPIDANO	Villacidro	P.ta Cuccurdoni mannu	MUSEO CIVICO DI ROVERETO | PALAZZO PAROLARI	Collezione A. Galvagni	SCATOLA N. 780		ARTHROPODA	INSECTA	ORTHOPTERA	TETTIGONIIDAE	Ctenodecticus	bolivari		bolivari		2	adulto	3	adulto	A SECCO	BUONO	600	750	31/08/1977		A. Galvagni	F.M. Buzzetti	19/03/2018
ZOOLOGIA	INSETTI	9	Ctenodecticus bolivari bolivari	EUROPA	ITALIA	SARDEGNA	MEDIO CAMPIDANO	Gesturi	Pianu sa Giara	MUSEO CIVICO DI ROVERETO | PALAZZO PAROLARI	Collezione A. Galvagni	SCATOLA N. 780		ARTHROPODA	INSECTA	ORTHOPTERA	TETTIGONIIDAE	Ctenodecticus	bolivari		bolivari		8	adulto	1	adulto	A SECCO	BUONO	600		22/08/1977		A. Galvagni	F.M. Buzzetti	19/03/2018
ZOOLOGIA	INSETTI	20	Ctenodecticus bolivari bolivari	EUROPA	ITALIA	SARDEGNA	SASSARI	Ploaghe	Ploaghe	MUSEO CIVICO DI ROVERETO | PALAZZO PAROLARI	Collezione A. Galvagni	SCATOLA N. 780		ARTHROPODA	INSECTA	ORTHOPTERA	TETTIGONIIDAE	Ctenodecticus	bolivari		bolivari		13	adulto	7	adulto	A SECCO	BUONO	300	500	27/08/1974		A. Galvagni	F.M. Buzzetti	19/03/2018
ZOOLOGIA	INSETTI	3	Ctenodecticus bolivari bolivari	EUROPA	ITALIA	SARDEGNA	OGLIASTRA	Simaxis	Simaxis, Fiume Tirso	MUSEO CIVICO DI ROVERETO | PALAZZO PAROLARI	Collezione A. Galvagni	SCATOLA N. 780		ARTHROPODA	INSECTA	ORTHOPTERA	TETTIGONIIDAE	Ctenodecticus	bolivari		bolivari		2	adulto	1	adulto	A SECCO	BUONO			24/08/1977		A. Galvagni	F.M. Buzzetti	19/03/2018
ZOOLOGIA	INSETTI	21	Ctenodecticus bolivari bolivari	EUROPA	ITALIA	SARDEGNA	SASSARI	Alghero	Stagno di Calich	MUSEO CIVICO DI ROVERETO | PALAZZO PAROLARI	Collezione A. Galvagni	SCATOLA N. 780		ARTHROPODA	INSECTA	ORTHOPTERA	TETTIGONIIDAE	Ctenodecticus	bolivari		bolivari		10	adulto	11	adulto	A SECCO	BUONO			01/09/1974		A. Galvagni	F.M. Buzzetti	19/03/2018
ZOOLOGIA	INSETTI	8	Ctenodecticus bolivari bolivari	EUROPA	ITALIA	SARDEGNA	ORISTANO	Cabras	Stagno di Mistras	MUSEO CIVICO DI ROVERETO | PALAZZO PAROLARI	Collezione A. Galvagni	SCATOLA N. 780		ARTHROPODA	INSECTA	ORTHOPTERA	TETTIGONIIDAE	Ctenodecticus	bolivari		bolivari		5	adulto	3	adulto	A SECCO	BUONO			24/08/1977		A. Galvagni	F.M. Buzzetti	19/03/2018
ZOOLOGIA	INSETTI	1	Ctenodecticus bolivari bolivari	EUROPA	ITALIA	SARDEGNA	NUORO	Mamoiada		MUSEO CIVICO DI ROVERETO | PALAZZO PAROLARI	Collezione A. Galvagni	SCATOLA N. 780		ARTHROPODA	INSECTA	ORTHOPTERA	TETTIGONIIDAE	Ctenodecticus	bolivari		bolivari		1	adulto		adulto	A SECCO	BUONO	600		06/09/1974		A. Galvagni	F.M. Buzzetti	19/03/2018
ZOOLOGIA	INSETTI	1	Ctenodecticus bolivari bolivari	EUROPA	ITALIA	SARDEGNA	NUORO	Nurallau		MUSEO CIVICO DI ROVERETO | PALAZZO PAROLARI	Collezione A. Galvagni	SCATOLA N. 780		ARTHROPODA	INSECTA	ORTHOPTERA	TETTIGONIIDAE	Ctenodecticus	bolivari		bolivari			adulto	1	adulto	A SECCO	BUONO	320		28/08/1977		A. Galvagni	F.M. Buzzetti	19/03/2018
ZOOLOGIA	INSETTI	3	Ctenodecticus bolivari bolivari	EUROPA	ITALIA	SARDEGNA	NUORO	Ottana		MUSEO CIVICO DI ROVERETO | PALAZZO PAROLARI	Collezione A. Galvagni	SCATOLA N. 780		ARTHROPODA	INSECTA	ORTHOPTERA	TETTIGONIIDAE	Ctenodecticus	bolivari		bolivari		1	adulto		adulto	A SECCO	BUONO			15/07/1975		A. Galvagni	F.M. Buzzetti	19/03/2018
ZOOLOGIA	INSETTI	1	Ctenodecticus bolivari bolivari	EUROPA	ITALIA	SARDEGNA	ORISTANO	Riola Sardo		MUSEO CIVICO DI ROVERETO | PALAZZO PAROLARI	Collezione A. Galvagni	SCATOLA N. 780		ARTHROPODA	INSECTA	ORTHOPTERA	TETTIGONIIDAE	Ctenodecticus	bolivari		bolivari			adulto	1	adulto	A SECCO	BUONO			24/08/1977		A. Galvagni	F.M. Buzzetti	19/03/2018
ZOOLOGIA	INSETTI	10	Ctenodecticus bolivari bolivari	EUROPA	ITALIA	SARDEGNA	SASSARI	Stintino		MUSEO CIVICO DI ROVERETO | PALAZZO PAROLARI	Collezione A. Galvagni	SCATOLA N. 780		ARTHROPODA	INSECTA	ORTHOPTERA	TETTIGONIIDAE	Ctenodecticus	bolivari		bolivari		6	adulto	4	adulto	A SECCO	BUONO			29/08/1974		A. Galvagni	F.M. Buzzetti	19/03/2018
ZOOLOGIA	INSETTI	3	Cyrtaspis variopicta	EUROPA	ITALIA	MARCHE	ANCONA	Sirolo	Monte Conero	MUSEO CIVICO DI ROVERETO | PALAZZO PAROLARI	Collezione A. Galvagni	SCATOLA n.1007		ARTHROPODA	INSECTA	ORTHOPTERA	TETTIGONIIDAE	Cyrtaspis	variopicta				1	adulto	2	adulto	A SECCO	BUONO	450		27/08/1975		A. Galvagni	F.M. Buzzetti	11/07/2017
ZOOLOGIA	INSETTI	1	Decticus albifrons	EUROPA	ITALIA	PUGLIE	FOGGIA		Apricena, Ingargano	MUSEO CIVICO DI ROVERETO | PALAZZO PAROLARI	Collezione A. Galvagni	Scatola n. 735	411225	ARTHROPODA	INSECTA	ORTHOPTERA	TETTIGONIIDAE	Decticus	albifrons								A SECCO	BUONO			07/09/1972		A. Galvagni	F.M. Buzzetti	29/09/2017
ZOOLOGIA	INSETTI	1	Decticus albifrons	EUROPA	ITALIA	TOSCANA	LIVORNO		Arcipelago Toscano, Isola di Capraia, belvedere paese	MUSEO CIVICO DI ROVERETO | PALAZZO PAROLARI	Collezione A. Galvagni	Scatola n. 735	411231	ARTHROPODA	INSECTA	ORTHOPTERA	TETTIGONIIDAE	Decticus	albifrons								A SECCO	BUONO			20/09/1979		A. Galvagni	F.M. Buzzetti	29/09/2017
ZOOLOGIA	INSETTI	1	Decticus albifrons	EUROPA	ITALIA	TOSCANA	LIVORNO		Arcipelago Toscano, Isola di Capraia, belvedere paese	MUSEO CIVICO DI ROVERETO | PALAZZO PAROLARI	Collezione A. Galvagni	SCATOLA N. 735		ARTHROPODA	INSECTA	ORTHOPTERA	TETTIGONIIDAE	Decticus	albifrons				1	adulto			A SECCO	BUONO			20/09/1979		A. Galvagni	F.M. Buzzetti	29/09/2017
ZOOLOGIA	INSETTI	1	Decticus albifrons	EUROPA	ITALIA	SICILIA	CATANIA	Randazzo	Balze sottane	MUSEO CIVICO DI ROVERETO | PALAZZO PAROLARI	Collezione A. Galvagni	SCATOLA N. 735		ARTHROPODA	INSECTA	ORTHOPTERA	TETTIGONIIDAE	Decticus	albifrons						1	adulto	A SECCO	BUONO	800		24/08/1958		A. Galvagni	F.M. Buzzetti	29/09/2017
ZOOLOGIA	INSETTI	1	Decticus albifrons	EUROPA	ITALIA	SARDEGNA	NUORO		Fonni, Monte Spada	MUSEO CIVICO DI ROVERETO | PALAZZO PAROLARI	Collezione A. Galvagni	Scatola n. 735	411221	ARTHROPODA	INSECTA	ORTHOPTERA	TETTIGONIIDAE	Decticus	albifrons								A SECCO	BUONO			05/09/1974		A. Galvagni	F.M. Buzzetti	29/09/2017
ZOOLOGIA	INSETTI	8	Decticus albifrons	EUROPA	ITALIA	PUGLIE	FOGGIA	Peschici	Gargano	MUSEO CIVICO DI ROVERETO | PALAZZO PAROLARI	Collezione A. Galvagni	SCATOLA N. 735		ARTHROPODA	INSECTA	ORTHOPTERA	TETTIGONIIDAE	Decticus	albifrons				2	adulto	6	adulto	A SECCO	BUONO			05/09/1972		A. Galvagni	F.M. Buzzetti	29/09/2017
ZOOLOGIA	INSETTI	2	Decticus albifrons	EUROPA	ITALIA	PUGLIE	FOGGIA	Apricena	Ingargano	MUSEO CIVICO DI ROVERETO | PALAZZO PAROLARI	Collezione A. Galvagni	SCATOLA N. 735		ARTHROPODA	INSECTA	ORTHOPTERA	TETTIGONIIDAE	Decticus	albifrons						2	adulto	A SECCO	BUONO	100	200	07/09/1972		A. Galvagni	F.M. Buzzetti	29/09/2017
ZOOLOGIA	INSETTI	1	Decticus albifrons	EUROPA	JUGOSLAVIA				Istria, Dignano d'Istria	MUSEO CIVICO DI ROVERETO | PALAZZO PAROLARI	Collezione A. Galvagni	Scatola n. 735	N. 411216	ARTHROPODA	INSECTA	ORTHOPTERA	TETTIGONIIDAE	Decticus	albifrons								A SECCO	BUONO			08/09/1969		A. Galvagni	F.M. Buzzetti	29/09/2017
ZOOLOGIA	INSETTI	7	Decticus albifrons	EUROPA	JUGOSLAVIA				Istria, Dignano d'Istria	MUSEO CIVICO DI ROVERETO | PALAZZO PAROLARI	Collezione A. Galvagni	SCATOLA N. 735		ARTHROPODA	INSECTA	ORTHOPTERA	TETTIGONIIDAE	Decticus	albifrons				6	adulto	1	adulto	A SECCO	BUONO	140		08/09/1969		A. Galvagni	F.M. Buzzetti	29/09/2017
ZOOLOGIA	INSETTI	1	Decticus albifrons	EUROPA	ITALIA	SARDEGNA	SASSARI	Thiesi	Lago Bidighinzu	MUSEO CIVICO DI ROVERETO | PALAZZO PAROLARI	Collezione A. Galvagni	SCATOLA N. 735		ARTHROPODA	INSECTA	ORTHOPTERA	TETTIGONIIDAE	Decticus	albifrons						1	adulto	A SECCO	BUONO	350		14/09/1974		A. Galvagni	F.M. Buzzetti	29/09/2017
ZOOLOGIA	INSETTI	1	Decticus albifrons	EUROPA	ITALIA	PUGLIE	FOGGIA		Manfredonia, Sciale Bartolomeo	MUSEO CIVICO DI ROVERETO | PALAZZO PAROLARI	Collezione A. Galvagni	Scatola n. 735	411228	ARTHROPODA	INSECTA	ORTHOPTERA	TETTIGONIIDAE	Decticus	albifrons								A SECCO	BUONO			12/09/1972		A. Galvagni	F.M. Buzzetti	29/09/2017
ZOOLOGIA	INSETTI	2	Decticus albifrons	EUROPA	ITALIA	SARDEGNA	SASSARI	Villanova Monteleone	Monte Cubaddu	MUSEO CIVICO DI ROVERETO | PALAZZO PAROLARI	Collezione A. Galvagni	SCATOLA N. 735		ARTHROPODA	INSECTA	ORTHOPTERA	TETTIGONIIDAE	Decticus	albifrons						2	adulto	A SECCO	BUONO	300		26/08/1974		A. Galvagni	F.M. Buzzetti	29/09/2017
ZOOLOGIA	INSETTI	1	Decticus albifrons	EUROPA	ITALIA	SARDEGNA	NUORO	Fonni	Monte Spada	MUSEO CIVICO DI ROVERETO | PALAZZO PAROLARI	Collezione A. Galvagni	SCATOLA N. 735		ARTHROPODA	INSECTA	ORTHOPTERA	TETTIGONIIDAE	Decticus	albifrons						1	adulto	A SECCO	BUONO	1000		05/09/1974		A. Galvagni	F.M. Buzzetti	29/09/2017
ZOOLOGIA	INSETTI	2	Decticus albifrons	EUROPA	ITALIA	SARDEGNA	SASSARI	Torralba	N.ghe San Antonio	MUSEO CIVICO DI ROVERETO | PALAZZO PAROLARI	Collezione A. Galvagni	SCATOLA N. 735		ARTHROPODA	INSECTA	ORTHOPTERA	TETTIGONIIDAE	Decticus	albifrons				2	adulto			A SECCO	BUONO	350		07/09/1974		A. Galvagni	F.M. Buzzetti	29/09/2017
ZOOLOGIA	INSETTI	1	Decticus albifrons	EUROPA	ITALIA	SARDEGNA	NUORO		Oniferi, Riu Liscoi	MUSEO CIVICO DI ROVERETO | PALAZZO PAROLARI	Collezione A. Galvagni	Scatola n. 735	411223	ARTHROPODA	INSECTA	ORTHOPTERA	TETTIGONIIDAE	Decticus	albifrons								A SECCO	BUONO			07/09/1974		A. Galvagni	F.M. Buzzetti	29/09/2017
ZOOLOGIA	INSETTI	1	Decticus albifrons	EUROPA	ITALIA	PUGLIE	FOGGIA		Peschici, Gargano	MUSEO CIVICO DI ROVERETO | PALAZZO PAROLARI	Collezione A. Galvagni	Scatola n. 735	411226	ARTHROPODA	INSECTA	ORTHOPTERA	TETTIGONIIDAE	Decticus	albifrons								A SECCO	BUONO			05/09/1972		A. Galvagni	F.M. Buzzetti	29/09/2017
ZOOLOGIA	INSETTI	3	Decticus albifrons	EUROPA	ITALIA	SARDEGNA	SASSARI	Polaghe	Polaghe	MUSEO CIVICO DI ROVERETO | PALAZZO PAROLARI	Collezione A. Galvagni	SCATOLA N. 735		ARTHROPODA	INSECTA	ORTHOPTERA	TETTIGONIIDAE	Decticus	albifrons				2	adulto	1	adulto	A SECCO	BUONO	300	500	27/08/1974		A. Galvagni	F.M. Buzzetti	29/09/2017
ZOOLOGIA	INSETTI	1	Decticus albifrons	EUROPA	ITALIA	SARDEGNA	SASSARI		Polaghe	MUSEO CIVICO DI ROVERETO | PALAZZO PAROLARI	Collezione A. Galvagni	Scatola n. 735	411220	ARTHROPODA	INSECTA	ORTHOPTERA	TETTIGONIIDAE	Decticus	albifrons								A SECCO	BUONO			27/08/1974		A. Galvagni	F.M. Buzzetti	29/09/2017
ZOOLOGIA	INSETTI	1	Decticus albifrons	EUROPA	ITALIA	SICILIA	CATANIA		Randazzo, Balze sottane	MUSEO CIVICO DI ROVERETO | PALAZZO PAROLARI	Collezione A. Galvagni	Scatola n. 735	N. 411215	ARTHROPODA	INSECTA	ORTHOPTERA	TETTIGONIIDAE	Decticus	albifrons								A SECCO	BUONO			24/08/1958		A. Galvagni	F.M. Buzzetti	29/09/2017
ZOOLOGIA	INSETTI	1	Decticus albifrons	EUROPA	ITALIA	SARDEGNA	NUORO	Oniferi	Riu Liscoi	MUSEO CIVICO DI ROVERETO | PALAZZO PAROLARI	Collezione A. Galvagni	SCATOLA N. 735		ARTHROPODA	INSECTA	ORTHOPTERA	TETTIGONIIDAE	Decticus	albifrons				1	adulto			A SECCO	BUONO	300		07/09/1974		A. Galvagni	F.M. Buzzetti	29/09/2017
ZOOLOGIA	INSETTI	3	Decticus albifrons	EUROPA	ITALIA	PUGLIE	FOGGIA	San Giovanni Rotondo	San Giovanni Rotondo	MUSEO CIVICO DI ROVERETO | PALAZZO PAROLARI	Collezione A. Galvagni	SCATOLA N. 735		ARTHROPODA	INSECTA	ORTHOPTERA	TETTIGONIIDAE	Decticus	albifrons				1	adulto	2	adulto	A SECCO	BUONO			10/09/1972		A. Galvagni	F.M. Buzzetti	29/09/2017
ZOOLOGIA	INSETTI	1	Decticus albifrons	EUROPA	ITALIA	PUGLIE	FOGGIA		San Giovanni Rotondo	MUSEO CIVICO DI ROVERETO | PALAZZO PAROLARI	Collezione A. Galvagni	Scatola n. 735	411227	ARTHROPODA	INSECTA	ORTHOPTERA	TETTIGONIIDAE	Decticus	albifrons								A SECCO	BUONO			10/09/1972		A. Galvagni	F.M. Buzzetti	29/09/2017
ZOOLOGIA	INSETTI	1	Decticus albifrons	EUROPA	ITALIA	PUGLIE	FOGGIA	Manfredonia	Sciale Bartolomeo	MUSEO CIVICO DI ROVERETO | PALAZZO PAROLARI	Collezione A. Galvagni	SCATOLA N. 735		ARTHROPODA	INSECTA	ORTHOPTERA	TETTIGONIIDAE	Decticus	albifrons				1	adulto			A SECCO	BUONO			12/09/1972		A. Galvagni	F.M. Buzzetti	29/09/2017
ZOOLOGIA	INSETTI	1	Decticus albifrons	EUROPA	ITALIA	SARDEGNA	SASSARI	Sistino	Sistino	MUSEO CIVICO DI ROVERETO | PALAZZO PAROLARI	Collezione A. Galvagni	SCATOLA N. 735		ARTHROPODA	INSECTA	ORTHOPTERA	TETTIGONIIDAE	Decticus	albifrons						1	adulto	A SECCO	BUONO			29/08/1974		A. Galvagni	F.M. Buzzetti	29/09/2017
ZOOLOGIA	INSETTI	1	Decticus albifrons	EUROPA	ITALIA	SARDEGNA	SASSARI		Sistino	MUSEO CIVICO DI ROVERETO | PALAZZO PAROLARI	Collezione A. Galvagni	Scatola n. 735	411218	ARTHROPODA	INSECTA	ORTHOPTERA	TETTIGONIIDAE	Decticus	albifrons								A SECCO	BUONO			29/08/1974		A. Galvagni	F.M. Buzzetti	29/09/2017
ZOOLOGIA	INSETTI	5	Decticus albifrons	EUROPA	ITALIA	PUGLIE	FOGGIA	Vieste	Testa Gattarella	MUSEO CIVICO DI ROVERETO | PALAZZO PAROLARI	Collezione A. Galvagni	SCATOLA N. 735		ARTHROPODA	INSECTA	ORTHOPTERA	TETTIGONIIDAE	Decticus	albifrons				5	adulto			A SECCO	BUONO	10	70	30/08/1972		A. Galvagni	F.M. Buzzetti	29/09/2017
ZOOLOGIA	INSETTI	1	Decticus albifrons	EUROPA	ITALIA	SARDEGNA	SASSARI		Thiesi, Lago Bidighinzu	MUSEO CIVICO DI ROVERETO | PALAZZO PAROLARI	Collezione A. Galvagni	Scatola n. 735	411222	ARTHROPODA	INSECTA	ORTHOPTERA	TETTIGONIIDAE	Decticus	albifrons								A SECCO	BUONO			14/09/1974		A. Galvagni	F.M. Buzzetti	29/09/2017
ZOOLOGIA	INSETTI	1	Decticus albifrons	EUROPA	ITALIA	SARDEGNA	SASSARI		Torralba, N.ghe San Antonio	MUSEO CIVICO DI ROVERETO | PALAZZO PAROLARI	Collezione A. Galvagni	Scatola n. 735	411219	ARTHROPODA	INSECTA	ORTHOPTERA	TETTIGONIIDAE	Decticus	albifrons								A SECCO	BUONO			07/09/1974		A. Galvagni	F.M. Buzzetti	29/09/2017
ZOOLOGIA	INSETTI	1	Decticus albifrons	EUROPA	ITALIA	PUGLIE	FOGGIA		Vieste, Testa Gattarella	MUSEO CIVICO DI ROVERETO | PALAZZO PAROLARI	Collezione A. Galvagni	Scatola n. 735	411224	ARTHROPODA	INSECTA	ORTHOPTERA	TETTIGONIIDAE	Decticus	albifrons								A SECCO	BUONO			30/08/1972		A. Galvagni	F.M. Buzzetti	29/09/2017
ZOOLOGIA	INSETTI	1	Decticus albifrons	EUROPA	ITALIA	SARDEGNA	SASSARI		Villanova Monteleone, Monte Cubaddu	MUSEO CIVICO DI ROVERETO | PALAZZO PAROLARI	Collezione A. Galvagni	Scatola n. 735	N. 411217	ARTHROPODA	INSECTA	ORTHOPTERA	TETTIGONIIDAE	Decticus	albifrons								A SECCO	BUONO			26/08/1974		A. Galvagni	F.M. Buzzetti	29/09/2017
ZOOLOGIA	INSETTI	8	Decticus aprutianus	EUROPA	ITALIA	ABRUZZO	L'AQUILA	Assergi	Gran Sasso, Campo Imperatore, Fonte della Vetica	MUSEO CIVICO DI ROVERETO | PALAZZO PAROLARI	Collezione A. Galvagni	SCATOLA n.1065		ARTHROPODA	INSECTA	ORTHOPTERA	TETTIGONIIDAE	Decticus	aprutianus				2	adulto	6	adulto	A SECCO	BUONO	1600		02/09/1971		A. Galvagni	F.M. Buzzetti	20/09/2017
ZOOLOGIA	INSETTI	11	Decticus aprutianus	EUROPA	ITALIA	ABRUZZO	L'AQUILA	Assergi	Gran Sasso, Campo Imperatore, Fonte Scontrone	MUSEO CIVICO DI ROVERETO | PALAZZO PAROLARI	Collezione A. Galvagni	SCATOLA n.1065		ARTHROPODA	INSECTA	ORTHOPTERA	TETTIGONIIDAE	Decticus	aprutianus				4	adulto	7	adulto	A SECCO	BUONO	2000		04/09/1971		A. Galvagni	F.M. Buzzetti	20/09/2017
ZOOLOGIA	INSETTI	8	Decticus aprutianus	EUROPA	ITALIA	ABRUZZO	L'AQUILA	Assergi	Gran Sasso, Campo Imperatore, Piano Pietranzoni	MUSEO CIVICO DI ROVERETO | PALAZZO PAROLARI	Collezione A. Galvagni	SCATOLA n.1065		ARTHROPODA	INSECTA	ORTHOPTERA	TETTIGONIIDAE	Decticus	aprutianus				4	adulto	4	adulto	A SECCO	BUONO	1637	1680	04/09/1971		A. Galvagni	F.M. Buzzetti	20/09/2017
ZOOLOGIA	INSETTI	10	Decticus aprutianus	EUROPA	ITALIA	ABRUZZO	L'AQUILA	Pizzoli	Gran Sasso, Monte San Franco base sud	MUSEO CIVICO DI ROVERETO | PALAZZO PAROLARI	Collezione A. Galvagni	SCATOLA n.1065		ARTHROPODA	INSECTA	ORTHOPTERA	TETTIGONIIDAE	Decticus	aprutianus				6	adulto	4	adulto	A SECCO	BUONO	1500		30/08/1971		A. Galvagni	F.M. Buzzetti	20/09/2017
ZOOLOGIA	INSETTI	4	Decticus aprutianus	EUROPA	ITALIA	ABRUZZO	L'AQUILA		Gran Sasso, Sella Monte Aquila versante est	MUSEO CIVICO DI ROVERETO | PALAZZO PAROLARI	Collezione A. Galvagni	SCATOLA n.1065		ARTHROPODA	INSECTA	ORTHOPTERA	TETTIGONIIDAE	Decticus	aprutianus				3	adulto	1	adulto	A SECCO	BUONO	2200	2300	04/09/1971		A. Galvagni	F.M. Buzzetti	20/09/2017
ZOOLOGIA	INSETTI	15	Decticus aprutianus	EUROPA	ITALIA	MARCHE	ASCOLIPICENO		Montagna dei Fiori e Monte Piselli	MUSEO CIVICO DI ROVERETO | PALAZZO PAROLARI	Collezione A. Galvagni	SCATOLA n.1065		ARTHROPODA	INSECTA	ORTHOPTERA	TETTIGONIIDAE	Decticus	aprutianus				13	adulto	2	adulto	A SECCO	BUONO	1650	1800	04/09/1970	08/09/1970	A. Galvagni	F.M. Buzzetti	20/09/2017
ZOOLOGIA	INSETTI	2	Decticus aprutianus	EUROPA	ITALIA				Monte Maiella, monte Tavola Rotonda, Sierra Coraccino	MUSEO CIVICO DI ROVERETO | PALAZZO PAROLARI	Collezione A. Galvagni	SCATOLA n.1065		ARTHROPODA	INSECTA	ORTHOPTERA	TETTIGONIIDAE	Decticus	aprutianus						2	adulto	A SECCO	BUONO	2000	2100	08/09/1971		A. Galvagni	F.M. Buzzetti	20/09/2017
ZOOLOGIA	INSETTI	3	Decticus aprutianus	EUROPA	ITALIA	ABRUZZO	L'AQUILA	Rivisondoli	Monte Pratello, versante nord	MUSEO CIVICO DI ROVERETO | PALAZZO PAROLARI	Collezione A. Galvagni	SCATOLA n.1065		ARTHROPODA	INSECTA	ORTHOPTERA	TETTIGONIIDAE	Decticus	aprutianus				1	adulto	2	adulto	A SECCO	BUONO	1800		08/09/1971		A. Galvagni	F.M. Buzzetti	20/09/2017
ZOOLOGIA	INSETTI	7	Decticus aprutianus	EUROPA	ITALIA	ABRUZZO	L'AQUILA	Ovindoli	Monte Velino, Monte della Magnola	MUSEO CIVICO DI ROVERETO | PALAZZO PAROLARI	Collezione A. Galvagni	SCATOLA n.1065		ARTHROPODA	INSECTA	ORTHOPTERA	TETTIGONIIDAE	Decticus	aprutianus				1	adulto	6	adulto	A SECCO	BUONO	2000		03/09/1981		A. Galvagni	F.M. Buzzetti	20/09/2017
ZOOLOGIA	INSETTI	3	Decticus aprutianus	EUROPA	ITALIA	LAZIO	FROSINONE	Filettino	Monti Simbruini, Monte Cotento, Campo Staffi	MUSEO CIVICO DI ROVERETO | PALAZZO PAROLARI	Collezione A. Galvagni	SCATOLA n.1065		ARTHROPODA	INSECTA	ORTHOPTERA	TETTIGONIIDAE	Decticus	aprutianus				1	adulto	2	adulto	A SECCO	BUONO	1864		29/08/1981		A. Galvagni	F.M. Buzzetti	20/09/2017
ZOOLOGIA	INSETTI	1	Decticus aprutianus	EUROPA	ITALIA	ABRUZZO	L'AQUILA	Rivisondoli	Rivisondoli	MUSEO CIVICO DI ROVERETO | PALAZZO PAROLARI	Collezione A. Galvagni	SCATOLA n.1065		ARTHROPODA	INSECTA	ORTHOPTERA	TETTIGONIIDAE	Decticus	aprutianus						1	adulto	A SECCO	BUONO	1350		10/09/1971		A. Galvagni	F.M. Buzzetti	20/09/2017
ZOOLOGIA	INSETTI	1	Decticus aprutianus	EUROPA	ITALIA	ABRUZZO	CHIETI	Palena	Valico della Forchetta	MUSEO CIVICO DI ROVERETO | PALAZZO PAROLARI	Collezione A. Galvagni	SCATOLA n.1065		ARTHROPODA	INSECTA	ORTHOPTERA	TETTIGONIIDAE	Decticus	aprutianus						1	adulto	A SECCO	BUONO	1270		08/09/1971		A. Galvagni	F.M. Buzzetti	20/09/2017
ZOOLOGIA	INSETTI	1	Decticus verrucivorus	EUROPA	ITALIA	VENETO	VICENZA		Asiago, Osteria del Termine, Val d'Assa	MUSEO CIVICO DI ROVERETO | PALAZZO PAROLARI	Collezione A. Galvagni	Scatola n. 739	N. 411241	ARTHROPODA	INSECTA	ORTHOPTERA	TETTIGONIIDAE	Decticus	verrucivorus								A SECCO	BUONO			25/08/1979		A. Galvagni	F.M. Buzzetti	28/09/2017
ZOOLOGIA	INSETTI	1	Decticus verrucivorus	EUROPA	ITALIA	FRIULI VENEZIA GIULIA	PORDENONE		Aviano, Monte Cavallo, Dos del Lovo	MUSEO CIVICO DI ROVERETO | PALAZZO PAROLARI	Collezione A. Galvagni		N. 411246	ARTHROPODA	INSECTA	ORTHOPTERA	TETTIGONIIDAE	Decticus	verrucivorus								A SECCO	BUONO			03/09/1980		A. Galvagni	F.M. Buzzetti	28/09/2017
ZOOLOGIA	INSETTI	1	Decticus verrucivorus	EUROPA	ITALIA	MARCHE	MACERATA		Bolognola, Monti Sibillini, Forcella del Fragno	MUSEO CIVICO DI ROVERETO | PALAZZO PAROLARI	Collezione A. Galvagni	Scatola n. 739	N. 411248	ARTHROPODA	INSECTA	ORTHOPTERA	TETTIGONIIDAE	Decticus	verrucivorus								A SECCO	BUONO			09/09/1976		A. Galvagni	F.M. Buzzetti	28/09/2017
ZOOLOGIA	INSETTI	1	Decticus verrucivorus	EUROPA	ITALIA	TRENTINO ALTO ADIGE	TRENTO		Bressanone, Plose	MUSEO CIVICO DI ROVERETO | PALAZZO PAROLARI	Collezione A. Galvagni	Scatola n. 739	N. 411240	ARTHROPODA	INSECTA	ORTHOPTERA	TETTIGONIIDAE	Decticus	verrucivorus								A SECCO	BUONO			19/09/1976		A. Galvagni	F.M. Buzzetti	28/09/2017
ZOOLOGIA	INSETTI	1	Decticus verrucivorus	EUROPA	ITALIA	TRENTINO ALTO ADIGE	BOLZANO		Bressanone, Plose, Val Croce	MUSEO CIVICO DI ROVERETO | PALAZZO PAROLARI	Collezione A. Galvagni	Scatola n. 739	N. 411236	ARTHROPODA	INSECTA	ORTHOPTERA	TETTIGONIIDAE	Decticus	verrucivorus								A SECCO	BUONO			13/09/1975		A. Galvagni	F.M. Buzzetti	28/09/2017
ZOOLOGIA	INSETTI	1	Decticus verrucivorus	EUROPA	ITALIA	MARCHE	PESARO E URBINO		Frontone, Monte Catria	MUSEO CIVICO DI ROVERETO | PALAZZO PAROLARI	Collezione A. Galvagni	Scatola n. 739	N. 411235	ARTHROPODA	INSECTA	ORTHOPTERA	TETTIGONIIDAE	Decticus	verrucivorus								A SECCO	BUONO			31/08/1975		A. Galvagni	F.M. Buzzetti	28/09/2017
ZOOLOGIA	INSETTI	1	Decticus verrucivorus	EUROPA	ITALIA	TRENTINO ALTO ADIGE	BOLZANO		Laces, Val Venosta, Alpi di Coldrano	MUSEO CIVICO DI ROVERETO | PALAZZO PAROLARI	Collezione A. Galvagni	Scatola n. 739	N. 411243	ARTHROPODA	INSECTA	ORTHOPTERA	TETTIGONIIDAE	Decticus	verrucivorus								A SECCO	BUONO			22/09/1967		A. Galvagni	F.M. Buzzetti	28/09/2017
ZOOLOGIA	INSETTI	1	Decticus verrucivorus	EUROPA	ITALIA	TRENTINO ALTO ADIGE	BOLZANO		Laces, Val Venosta, San Martino	MUSEO CIVICO DI ROVERETO | PALAZZO PAROLARI	Collezione A. Galvagni	Scatola n. 739	N. 411242	ARTHROPODA	INSECTA	ORTHOPTERA	TETTIGONIIDAE	Decticus	verrucivorus								A SECCO	BUONO			15/08/1967		A. Galvagni	F.M. Buzzetti	28/09/2017
ZOOLOGIA	INSETTI	1	Decticus verrucivorus	EUROPA	ITALIA	LAZIO	RIETI		Leonessa, Monti Reatini, Monte Jaccio Crudele	MUSEO CIVICO DI ROVERETO | PALAZZO PAROLARI	Collezione A. Galvagni	Scatola n. 739	N. 411237	ARTHROPODA	INSECTA	ORTHOPTERA	TETTIGONIIDAE	Decticus	verrucivorus								A SECCO	BUONO			27/08/1981		A. Galvagni	F.M. Buzzetti	28/09/2017
ZOOLOGIA	INSETTI	1	Decticus verrucivorus	EUROPA	ITALIA	LAZIO	RIETI		Micigliano, Monti Reatini, Colle delle Scanvagina	MUSEO CIVICO DI ROVERETO | PALAZZO PAROLARI	Collezione A. Galvagni	Scatola n. 739	N. 411238	ARTHROPODA	INSECTA	ORTHOPTERA	TETTIGONIIDAE	Decticus	verrucivorus								A SECCO	BUONO			26/08/1981		A. Galvagni	F.M. Buzzetti	28/09/2017
ZOOLOGIA	INSETTI	1	Decticus verrucivorus	EUROPA	ITALIA	LAZIO	RIETI		Micigliano, Monti Reatini, Monte Bove	MUSEO CIVICO DI ROVERETO | PALAZZO PAROLARI	Collezione A. Galvagni	Scatola n. 739	N. 411239	ARTHROPODA	INSECTA	ORTHOPTERA	TETTIGONIIDAE	Decticus	verrucivorus								A SECCO	BUONO			26/08/1981		A. Galvagni	F.M. Buzzetti	28/09/2017
ZOOLOGIA	INSETTI	1	Decticus verrucivorus	EUROPA	ITALIA	MARCHE	ASCOLIPICENO		Monte Sibilla, Montemonaco	MUSEO CIVICO DI ROVERETO | PALAZZO PAROLARI	Collezione A. Galvagni	Scatola n. 739	N. 411233	ARTHROPODA	INSECTA	ORTHOPTERA	TETTIGONIIDAE	Decticus	verrucivorus								A SECCO	BUONO			02/09/1975		A. Galvagni	F.M. Buzzetti	28/09/2017
ZOOLOGIA	INSETTI	1	Decticus verrucivorus	EUROPA	ITALIA	MARCHE	ASCOLIPICENO		Monte Sibilla, Montemonaco	MUSEO CIVICO DI ROVERETO | PALAZZO PAROLARI	Collezione A. Galvagni	Scatola n. 739	N. 411249	ARTHROPODA	INSECTA	ORTHOPTERA	TETTIGONIIDAE	Decticus	verrucivorus								A SECCO	BUONO			07/09/1976		A. Galvagni	F.M. Buzzetti	28/09/2017
ZOOLOGIA	INSETTI	1	Decticus verrucivorus	EUROPA	ITALIA	MARCHE	MACERATA		Monti Sibillini, Monte Porche, Fonte Sambuco	MUSEO CIVICO DI ROVERETO | PALAZZO PAROLARI	Collezione A. Galvagni	Scatola n. 739	N. 411250	ARTHROPODA	INSECTA	ORTHOPTERA	TETTIGONIIDAE	Decticus	verrucivorus								A SECCO	BUONO			01/09/1976		A. Galvagni	F.M. Buzzetti	28/09/2017
ZOOLOGIA	INSETTI	1	Decticus verrucivorus	EUROPA	ITALIA	MARCHE	MACERATA		Monti Sibillini, Pintura Bolognola	MUSEO CIVICO DI ROVERETO | PALAZZO PAROLARI	Collezione A. Galvagni	Scatola n. 739	411232	ARTHROPODA	INSECTA	ORTHOPTERA	TETTIGONIIDAE	Decticus	verrucivorus								A SECCO	BUONO			29/09/1975		A. Galvagni	F.M. Buzzetti
ZOOLOGIA	INSETTI	1	Decticus verrucivorus	EUROPA	ITALIA	UMBRIA	PERUGIA		Norcia, Monti Sibillini, Piano Grande	MUSEO CIVICO DI ROVERETO | PALAZZO PAROLARI	Collezione A. Galvagni	Scatola n. 739	N. 411247	ARTHROPODA	INSECTA	ORTHOPTERA	TETTIGONIIDAE	Decticus	verrucivorus								A SECCO	BUONO			02/08/1976		A. Galvagni	F.M. Buzzetti	28/09/2017
ZOOLOGIA	INSETTI	1	Decticus verrucivorus	EUROPA	ITALIA	TRENTINO ALTO ADIGE	BOLZANO		Resia, Val Venosta, Alpe della Muta	MUSEO CIVICO DI ROVERETO | PALAZZO PAROLARI	Collezione A. Galvagni	Scatola n. 739	N. 411244	ARTHROPODA	INSECTA	ORTHOPTERA	TETTIGONIIDAE	Decticus	verrucivorus								A SECCO	BUONO			27/08/1968		A. Galvagni	F.M. Buzzetti	28/09/2017
ZOOLOGIA	INSETTI	1	Decticus verrucivorus	EUROPA	ITALIA	MARCHE	MACERATA		Sarnano, Pizzo di Meta	MUSEO CIVICO DI ROVERETO | PALAZZO PAROLARI	Collezione A. Galvagni	Scatola n. 739	N. 411234	ARTHROPODA	INSECTA	ORTHOPTERA	TETTIGONIIDAE	Decticus	verrucivorus								A SECCO	BUONO			29/08/1975		A. Galvagni	F.M. Buzzetti	28/09/2017
ZOOLOGIA	INSETTI	1	Decticus verrucivorus	EUROPA	ITALIA	TRENTINO ALTO ADIGE	BOLZANO		Val Venosta, Monte Silandro	MUSEO CIVICO DI ROVERETO | PALAZZO PAROLARI	Collezione A. Galvagni	Scatola n. 739	N. 411245	ARTHROPODA	INSECTA	ORTHOPTERA	TETTIGONIIDAE	Decticus	verrucivorus								A SECCO	BUONO			01/10/1967		A. Galvagni	F.M. Buzzetti	28/09/2017
ZOOLOGIA	INSETTI	2	Decticus verrucivorus verrucivorus	EUROPA	ITALIA	TRENTINO ALTO ADIGE	TRENTO	Andalo	Andalo	MUSEO CIVICO DI ROVERETO | PALAZZO PAROLARI	Collezione A. Galvagni	SCATOLA n.1068		ARTHROPODA	INSECTA	ORTHOPTERA	TETTIGONIIDAE	Decticus	verrucivorus		verrucivorus				2	adulto	A SECCO	BUONO	1050		09/07/1996		A. Galvagni	F.M. Buzzetti	20/09/2017
ZOOLOGIA	INSETTI	3	Decticus verrucivorus verrucivorus	EUROPA	ITALIA	EMILIA ROMAGNA	MODENA		Appennino modenese, Monte Cimone versante sud	MUSEO CIVICO DI ROVERETO | PALAZZO PAROLARI	Collezione A. Galvagni	SCATOLA n.1064		ARTHROPODA	INSECTA	ORTHOPTERA	TETTIGONIIDAE	Decticus	verrucivorus		verrucivorus		2	adulto	1	adulto	A SECCO	BUONO	1600	1800	09/08/1972		A. Galvagni	F.M. Buzzetti	20/09/2017
ZOOLOGIA	INSETTI	2	Decticus verrucivorus verrucivorus	EUROPA	ITALIA	TRENTINO ALTO ADIGE	TRENTO	Folgaria	Carpeneda	MUSEO CIVICO DI ROVERETO | PALAZZO PAROLARI	Collezione A. Galvagni	SCATOLA n.1064		ARTHROPODA	INSECTA	ORTHOPTERA	TETTIGONIIDAE	Decticus	verrucivorus		verrucivorus		1	adulto	1	adulto	A SECCO	BUONO	1000		28/07/1967		A. Galvagni	F.M. Buzzetti	20/09/2017
ZOOLOGIA	INSETTI	1	Decticus verrucivorus verrucivorus	EUROPA	ITALIA	TRENTINO ALTO ADIGE	TRENTO	Villa Lagarina	Cei	MUSEO CIVICO DI ROVERETO | PALAZZO PAROLARI	Collezione A. Galvagni	SCATOLA n.1068		ARTHROPODA	INSECTA	ORTHOPTERA	TETTIGONIIDAE	Decticus	verrucivorus		verrucivorus				1	adulto	A SECCO	BUONO			24/07/1946		A. Galvagni	F.M. Buzzetti	20/09/2017
ZOOLOGIA	INSETTI	11	Decticus verrucivorus verrucivorus	EUROPA	FRANCIA				Col di Tenda	MUSEO CIVICO DI ROVERETO | PALAZZO PAROLARI	Collezione A. Galvagni	SCATOLA n.1064		ARTHROPODA	INSECTA	ORTHOPTERA	TETTIGONIIDAE	Decticus	verrucivorus		verrucivorus		6	adulto	5	adulto	A SECCO	BUONO	1650		12/08/1973		A. Galvagni	F.M. Buzzetti	20/09/2017
ZOOLOGIA	INSETTI	2	Decticus verrucivorus verrucivorus	EUROPA	ITALIA	TRENTINO ALTO ADIGE	TRENTO	Folgaria	Costa di Folgaria	MUSEO CIVICO DI ROVERETO | PALAZZO PAROLARI	Collezione A. Galvagni	SCATOLA n.1064		ARTHROPODA	INSECTA	ORTHOPTERA	TETTIGONIIDAE	Decticus	verrucivorus		verrucivorus		2	adulto			A SECCO	BUONO	1400		08/07/1965		A. Galvagni	F.M. Buzzetti	20/09/2017
ZOOLOGIA	INSETTI	27	Decticus verrucivorus verrucivorus	EUROPA	ITALIA	TRENTINO ALTO ADIGE	TRENTO	Folgaria	Costa di Folgaria	MUSEO CIVICO DI ROVERETO | PALAZZO PAROLARI	Collezione A. Galvagni	SCATOLA n.1064		ARTHROPODA	INSECTA	ORTHOPTERA	TETTIGONIIDAE	Decticus	verrucivorus		verrucivorus		11	adulto	16	adulto	A SECCO	BUONO	1265		17/07/1964	15/08/1964	A. Galvagni	F.M. Buzzetti	20/09/2017
ZOOLOGIA	INSETTI	27	Decticus verrucivorus verrucivorus	EUROPA	ITALIA	TRENTINO ALTO ADIGE	TRENTO	Folgaria	Costa di Folgaria - 0033/3	MUSEO CIVICO DI ROVERETO | PALAZZO PAROLARI	Collezione A. Galvagni	SCATOLA n.1068		ARTHROPODA	INSECTA	ORTHOPTERA	TETTIGONIIDAE	Decticus	verrucivorus		verrucivorus		20	adulto	7	adulto	A SECCO	BUONO	1265		22/07/1962	16/08/1962	A. Galvagni	F.M. Buzzetti	20/09/2017
ZOOLOGIA	INSETTI	1	Decticus verrucivorus verrucivorus	EUROPA	ITALIA	TRENTINO ALTO ADIGE	TRENTO	Pinzolo	Dosso Sabion	MUSEO CIVICO DI ROVERETO | PALAZZO PAROLARI	Collezione A. Galvagni	SCATOLA n.1068		ARTHROPODA	INSECTA	ORTHOPTERA	TETTIGONIIDAE	Decticus	verrucivorus		verrucivorus		1	adulto			A SECCO	BUONO			27/07/1947		A. Galvagni	F.M. Buzzetti	20/09/2017
ZOOLOGIA	INSETTI	2	Decticus verrucivorus verrucivorus	EUROPA	ITALIA	TRENTINO ALTO ADIGE	TRENTO	Pinzolo	Dosso Sabion	MUSEO CIVICO DI ROVERETO | PALAZZO PAROLARI	Collezione A. Galvagni	SCATOLA n.1068		ARTHROPODA	INSECTA	ORTHOPTERA	TETTIGONIIDAE	Decticus	verrucivorus		verrucivorus				2	adulto	A SECCO	BUONO			27/07/1947		A. Galvagni	F.M. Buzzetti	20/09/2017
ZOOLOGIA	INSETTI	1	Decticus verrucivorus verrucivorus	EUROPA	ITALIA	FRIULI VENEZIA GIULIA	TRIESTE	Sgonico	Gabrovizza San Primo	MUSEO CIVICO DI ROVERETO | PALAZZO PAROLARI	Collezione A. Galvagni	SCATOLA n.1064		ARTHROPODA	INSECTA	ORTHOPTERA	TETTIGONIIDAE	Decticus	verrucivorus		verrucivorus				1	adulto	A SECCO	BUONO	235		25/07/1996		A. Galvagni	F.M. Buzzetti	20/09/2017
ZOOLOGIA	INSETTI	1	Decticus verrucivorus verrucivorus	EUROPA	CROAZIA				Istria, Monte Maggiore	MUSEO CIVICO DI ROVERETO | PALAZZO PAROLARI	Collezione A. Galvagni	SCATOLA n.1064		ARTHROPODA	INSECTA	ORTHOPTERA	TETTIGONIIDAE	Decticus	verrucivorus		verrucivorus				1	adulto	A SECCO	BUONO	1250		12/09/1969		A. Galvagni	F.M. Buzzetti	20/09/2017
ZOOLOGIA	INSETTI	7	Decticus verrucivorus verrucivorus	EUROPA	ITALIA	ABRUZZO	CHIETI	Comunità montana della Maielletta	Maiella, Passolanciano - Maielletta	MUSEO CIVICO DI ROVERETO | PALAZZO PAROLARI	Collezione A. Galvagni	SCATOLA n.1064		ARTHROPODA	INSECTA	ORTHOPTERA	TETTIGONIIDAE	Decticus	verrucivorus		verrucivorus		6	adulto	1	adulto	A SECCO	BUONO	1330		27/08/1971		A. Galvagni	F.M. Buzzetti	20/09/2017
ZOOLOGIA	INSETTI	1	Decticus verrucivorus verrucivorus	EUROPA	ITALIA	MARCHE	ASCOLIPICENO		Montagna dei Fiori	MUSEO CIVICO DI ROVERETO | PALAZZO PAROLARI	Collezione A. Galvagni	SCATOLA n.1064		ARTHROPODA	INSECTA	ORTHOPTERA	TETTIGONIIDAE	Decticus	verrucivorus		verrucivorus		1	adulto			A SECCO	BUONO	1650	1800	08/09/1970		A. Galvagni	F.M. Buzzetti	20/09/2017
ZOOLOGIA	INSETTI	1	Decticus verrucivorus verrucivorus	EUROPA	ITALIA	TRENTINO ALTO ADIGE	TRENTO	Nago-Torbole	Monte Altissimo, Malga Canalette	MUSEO CIVICO DI ROVERETO | PALAZZO PAROLARI	Collezione A. Galvagni	SCATOLA n.1064		ARTHROPODA	INSECTA	ORTHOPTERA	TETTIGONIIDAE	Decticus	verrucivorus		verrucivorus				1	adulto	A SECCO	BUONO	1550		31/07/1971		A. Galvagni	F.M. Buzzetti	20/09/2017
ZOOLOGIA	INSETTI	1	Decticus verrucivorus verrucivorus	EUROPA	ITALIA	MARCHE	PESARO E URBINO	Cagli	Monte Catria	MUSEO CIVICO DI ROVERETO | PALAZZO PAROLARI	Collezione A. Galvagni	SCATOLA n.1064		ARTHROPODA	INSECTA	ORTHOPTERA	TETTIGONIIDAE	Decticus	verrucivorus		verrucivorus		1	adulto			A SECCO	BUONO	1600	1700	02/09/1970		A. Galvagni	F.M. Buzzetti	20/09/2017
ZOOLOGIA	INSETTI	12	Decticus verrucivorus verrucivorus	EUROPA	ITALIA	MARCHE	PESARO E URBINO	Cagli	Monte Catria	MUSEO CIVICO DI ROVERETO | PALAZZO PAROLARI	Collezione A. Galvagni	SCATOLA n.1064		ARTHROPODA	INSECTA	ORTHOPTERA	TETTIGONIIDAE	Decticus	verrucivorus		verrucivorus		5	adulto	7	adulto	A SECCO	BUONO	1600	1700	02/09/1970		A. Galvagni	F.M. Buzzetti	20/09/2017
ZOOLOGIA	INSETTI	1	Decticus verrucivorus verrucivorus	EUROPA	ITALIA	MARCHE	PESARO E URBINO	Frontone	Monte Catria	MUSEO CIVICO DI ROVERETO | PALAZZO PAROLARI	Collezione A. Galvagni	SCATOLA N. 739		ARTHROPODA	INSECTA	ORTHOPTERA	TETTIGONIIDAE	Decticus	verrucivorus		verrucivorus		1	adulto			A SECCO	BUONO	1650		31/08/1975		A. Galvagni	F.M. Buzzetti	28/09/2017
ZOOLOGIA	INSETTI	1	Decticus verrucivorus verrucivorus	EUROPA	ITALIA	FRIULI VENEZIA GIULIA	PORDENONE	Aviano	monte Cavallo, Dos del Lovo	MUSEO CIVICO DI ROVERETO | PALAZZO PAROLARI	Collezione A. Galvagni	SCATOLA N. 739		ARTHROPODA	INSECTA	ORTHOPTERA	TETTIGONIIDAE	Decticus	verrucivorus		verrucivorus				1	adulto	A SECCO	BUONO	1000		03/09/1980		A. Galvagni	F.M. Buzzetti	28/09/2017
ZOOLOGIA	INSETTI	4	Decticus verrucivorus verrucivorus	EUROPA	ITALIA	TRENTINO ALTO ADIGE	TRENTO		Monte Finonchio	MUSEO CIVICO DI ROVERETO | PALAZZO PAROLARI	Collezione A. Galvagni	SCATOLA n.1068		ARTHROPODA	INSECTA	ORTHOPTERA	TETTIGONIIDAE	Decticus	verrucivorus		verrucivorus		3	adulto	1	adulto	A SECCO	BUONO			27/08/1959		A. Galvagni	F.M. Buzzetti	20/09/2017
ZOOLOGIA	INSETTI	4	Decticus verrucivorus verrucivorus	EUROPA	ITALIA	TRENTINO ALTO ADIGE	TRENTO	Rovereto	Monte Finonchio cima	MUSEO CIVICO DI ROVERETO | PALAZZO PAROLARI	Collezione A. Galvagni	SCATOLA n.1064		ARTHROPODA	INSECTA	ORTHOPTERA	TETTIGONIIDAE	Decticus	verrucivorus		verrucivorus		3	adulto	1	adulto	A SECCO	BUONO	1630		22/07/1966		A. Galvagni	F.M. Buzzetti	20/09/2017
ZOOLOGIA	INSETTI	1	Decticus verrucivorus verrucivorus	EUROPA	ITALIA	TRENTINO ALTO ADIGE	TRENTO	Rovereto	Monte Finonchio, Moietto	MUSEO CIVICO DI ROVERETO | PALAZZO PAROLARI	Collezione A. Galvagni	SCATOLA n.1068		ARTHROPODA	INSECTA	ORTHOPTERA	TETTIGONIIDAE	Decticus	verrucivorus		verrucivorus				1	adulto	A SECCO	BUONO	1000		29/09/1945		A. Galvagni	F.M. Buzzetti	20/09/2017
ZOOLOGIA	INSETTI	1	Decticus verrucivorus verrucivorus	EUROPA	ITALIA	LOMBARDIA	BRESCIA		Monte Maddalena	MUSEO CIVICO DI ROVERETO | PALAZZO PAROLARI	Collezione A. Galvagni	SCATOLA n.1064		ARTHROPODA	INSECTA	ORTHOPTERA	TETTIGONIIDAE	Decticus	verrucivorus		verrucivorus		1	adulto			A SECCO	BUONO	850		22/09/1963		A. Galvagni	F.M. Buzzetti	20/09/2017
ZOOLOGIA	INSETTI	6	Decticus verrucivorus verrucivorus	EUROPA	ITALIA	PIEMONTE	CUNEO	Frabosa Soprana	Monte Mondole, La Balma	MUSEO CIVICO DI ROVERETO | PALAZZO PAROLARI	Collezione A. Galvagni	SCATOLA n.1064		ARTHROPODA	INSECTA	ORTHOPTERA	TETTIGONIIDAE	Decticus	verrucivorus		verrucivorus		5	adulto	1	adulto	A SECCO	BUONO	1850		10/08/1973		A. Galvagni	F.M. Buzzetti	20/09/2017
ZOOLOGIA	INSETTI	10	Decticus verrucivorus verrucivorus	EUROPA	ITALIA	PIEMONTE	CUNEO	Frabosa Soprana	Monte Moro, Serra di Pick	MUSEO CIVICO DI ROVERETO | PALAZZO PAROLARI	Collezione A. Galvagni	SCATOLA n.1064		ARTHROPODA	INSECTA	ORTHOPTERA	TETTIGONIIDAE	Decticus	verrucivorus		verrucivorus		5	adulto	5	adulto	A SECCO	BUONO	1400	1450	11/08/1973		A. Galvagni	F.M. Buzzetti	20/09/2017
ZOOLOGIA	INSETTI	16	Decticus verrucivorus verrucivorus	EUROPA	ITALIA	MARCHE	ASCOLIPICENO	Montemonaco	Monte Sibilla, Montemonaco	MUSEO CIVICO DI ROVERETO | PALAZZO PAROLARI	Collezione A. Galvagni	SCATOLA N. 739		ARTHROPODA	INSECTA	ORTHOPTERA	TETTIGONIIDAE	Decticus	verrucivorus		verrucivorus		10	adulto	6	adulto	A SECCO	BUONO	1900		02/09/1975		A. Galvagni	F.M. Buzzetti	28/09/2017
ZOOLOGIA	INSETTI	3	Decticus verrucivorus verrucivorus	EUROPA	ITALIA	MARCHE	ASCOLIPICENO	Montemonaco	Monte Sibilla, Montemonaco	MUSEO CIVICO DI ROVERETO | PALAZZO PAROLARI	Collezione A. Galvagni	SCATOLA N. 739		ARTHROPODA	INSECTA	ORTHOPTERA	TETTIGONIIDAE	Decticus	verrucivorus		verrucivorus		1	adulto	2	adulto	A SECCO	BUONO	1850	1900	07/09/1976		A. Galvagni	F.M. Buzzetti	28/09/2017
ZOOLOGIA	INSETTI	1	Decticus verrucivorus verrucivorus	EUROPA	ITALIA	TRENTINO ALTO ADIGE	TRENTO	Villa Lagarina	Monte Stivo, Bordala	MUSEO CIVICO DI ROVERETO | PALAZZO PAROLARI	Collezione A. Galvagni	SCATOLA n.1068		ARTHROPODA	INSECTA	ORTHOPTERA	TETTIGONIIDAE	Decticus	verrucivorus		verrucivorus		1	adulto			A SECCO	BUONO	1250		14/08/1961		A. Galvagni	F.M. Buzzetti	20/09/2017
ZOOLOGIA	INSETTI	1	Decticus verrucivorus verrucivorus	EUROPA	ITALIA	TRENTINO ALTO ADIGE	TRENTO	Isera	Monte Stivo, Patone	MUSEO CIVICO DI ROVERETO | PALAZZO PAROLARI	Collezione A. Galvagni	SCATOLA n.1068		ARTHROPODA	INSECTA	ORTHOPTERA	TETTIGONIIDAE	Decticus	verrucivorus		verrucivorus				1	adulto	A SECCO	BUONO	700		14/08/1961		A. Galvagni	F.M. Buzzetti	20/09/2017
ZOOLOGIA	INSETTI	2	Decticus verrucivorus verrucivorus	EUROPA	ITALIA	TRENTINO ALTO ADIGE	TRENTO	Rovereto	Monte Zugna	MUSEO CIVICO DI ROVERETO | PALAZZO PAROLARI	Collezione A. Galvagni	SCATOLA n.1068		ARTHROPODA	INSECTA	ORTHOPTERA	TETTIGONIIDAE	Decticus	verrucivorus		verrucivorus				2	adulto	A SECCO	BUONO	1300		23/07/1961		A. Galvagni	F.M. Buzzetti	20/09/2017
ZOOLOGIA	INSETTI	1	Decticus verrucivorus verrucivorus	EUROPA	ITALIA	LAZIO	RIETI		Monti della Laga, Colle del Vento	MUSEO CIVICO DI ROVERETO | PALAZZO PAROLARI	Collezione A. Galvagni	SCATOLA n.1064		ARTHROPODA	INSECTA	ORTHOPTERA	TETTIGONIIDAE	Decticus	verrucivorus		verrucivorus		1	adulto			A SECCO	BUONO	1900	2000	06/09/1971		A. Galvagni	F.M. Buzzetti	20/09/2017
ZOOLOGIA	INSETTI	2	Decticus verrucivorus verrucivorus	EUROPA	ITALIA	LAZIO	RIETI	Micigliano	Monti Reatini, Colle delle Scangive	MUSEO CIVICO DI ROVERETO | PALAZZO PAROLARI	Collezione A. Galvagni	SCATOLA N. 739		ARTHROPODA	INSECTA	ORTHOPTERA	TETTIGONIIDAE	Decticus	verrucivorus		verrucivorus		2	adulto			A SECCO	BUONO	1680		26/08/1981		A. Galvagni	F.M. Buzzetti	28/09/2017
ZOOLOGIA	INSETTI	1	Decticus verrucivorus verrucivorus	EUROPA	ITALIA	LAZIO	RIETI	Micigliano	Monti Reatini, Monte Bove	MUSEO CIVICO DI ROVERETO | PALAZZO PAROLARI	Collezione A. Galvagni	SCATOLA N. 739		ARTHROPODA	INSECTA	ORTHOPTERA	TETTIGONIIDAE	Decticus	verrucivorus		verrucivorus		1	adulto			A SECCO	BUONO	1500		26/08/1981		A. Galvagni	F.M. Buzzetti	28/09/2017
ZOOLOGIA	INSETTI	3	Decticus verrucivorus verrucivorus	EUROPA	ITALIA	LAZIO	RIETI	Leonessa	Monti Reatini, Monte Jaccio Crudele	MUSEO CIVICO DI ROVERETO | PALAZZO PAROLARI	Collezione A. Galvagni	SCATOLA N. 739		ARTHROPODA	INSECTA	ORTHOPTERA	TETTIGONIIDAE	Decticus	verrucivorus		verrucivorus		1	adulto	2	adulto	A SECCO	BUONO	1850		27/08/1981		A. Galvagni	F.M. Buzzetti	28/09/2017
ZOOLOGIA	INSETTI	2	Decticus verrucivorus verrucivorus	EUROPA	ITALIA				Monti Sibillini, Dosso della Croce	MUSEO CIVICO DI ROVERETO | PALAZZO PAROLARI	Collezione A. Galvagni	SCATOLA n.1068		ARTHROPODA	INSECTA	ORTHOPTERA	TETTIGONIIDAE	Decticus	verrucivorus		verrucivorus		2	adulto			A SECCO	BUONO			10/08/1954		A. Galvagni	F.M. Buzzetti	20/09/2017
ZOOLOGIA	INSETTI	1	Decticus verrucivorus verrucivorus	EUROPA	ITALIA	MARCHE	MACERATA	Bolognola	Monti Sibillini, Fonte Bassette	MUSEO CIVICO DI ROVERETO | PALAZZO PAROLARI	Collezione A. Galvagni	SCATOLA n.1064		ARTHROPODA	INSECTA	ORTHOPTERA	TETTIGONIIDAE	Decticus	verrucivorus		verrucivorus		1	adulto			A SECCO	BUONO	1500	1850	02/08/1958		A. Galvagni	F.M. Buzzetti	20/09/2017
ZOOLOGIA	INSETTI	5	Decticus verrucivorus verrucivorus	EUROPA	ITALIA	MARCHE	MACERATA	Bolognola	Monti Sibillini, Forcella del Fragno	MUSEO CIVICO DI ROVERETO | PALAZZO PAROLARI	Collezione A. Galvagni	SCATOLA N. 739		ARTHROPODA	INSECTA	ORTHOPTERA	TETTIGONIIDAE	Decticus	verrucivorus		verrucivorus		4	adulto	1	adulto	A SECCO	BUONO	1800	1900	09/09/1976		A. Galvagni	F.M. Buzzetti	28/09/2017
ZOOLOGIA	INSETTI	3	Decticus verrucivorus verrucivorus	EUROPA	ITALIA	MARCHE	MACERATA		Monti Sibillini, Monte Porche, Fonte Sambuco	MUSEO CIVICO DI ROVERETO | PALAZZO PAROLARI	Collezione A. Galvagni	SCATOLA N. 739		ARTHROPODA	INSECTA	ORTHOPTERA	TETTIGONIIDAE	Decticus	verrucivorus		verrucivorus		3	adulto			A SECCO	BUONO	1790		01/09/1976	09/09/1976	A. Galvagni	F.M. Buzzetti	28/09/2017
ZOOLOGIA	INSETTI	6	Decticus verrucivorus verrucivorus	EUROPA	ITALIA	UMBRIA	PERUGIA	Castelluccio	Monti Sibillini, Piano Grande	MUSEO CIVICO DI ROVERETO | PALAZZO PAROLARI	Collezione A. Galvagni	SCATOLA n.1068		ARTHROPODA	INSECTA	ORTHOPTERA	TETTIGONIIDAE	Decticus	verrucivorus		verrucivorus		4	adulto	2	adulto	A SECCO	BUONO	1270		06/08/1954	10/08/1954	A. Galvagni	F.M. Buzzetti	20/09/2017
ZOOLOGIA	INSETTI	3	Decticus verrucivorus verrucivorus	EUROPA	ITALIA	UMBRIA	PERUGIA	Norcia	Monti Sibillini, Piano Grande	MUSEO CIVICO DI ROVERETO | PALAZZO PAROLARI	Collezione A. Galvagni	SCATOLA N. 739		ARTHROPODA	INSECTA	ORTHOPTERA	TETTIGONIIDAE	Decticus	verrucivorus		verrucivorus		1	adulto	2	adulto	A SECCO	BUONO	1273		02/08/1976		A. Galvagni	F.M. Buzzetti	28/09/2017
ZOOLOGIA	INSETTI	2	Decticus verrucivorus verrucivorus	EUROPA	ITALIA	MARCHE	MACERATA	Bolognola	Monti Sibillini, Pintura Bolognola	MUSEO CIVICO DI ROVERETO | PALAZZO PAROLARI	Collezione A. Galvagni	SCATOLA N. 739		ARTHROPODA	INSECTA	ORTHOPTERA	TETTIGONIIDAE	Decticus	verrucivorus		verrucivorus		1	adulto	1	adulto	A SECCO	BUONO	1500		29/09/1975		A. Galvagni	F.M. Buzzetti
ZOOLOGIA	INSETTI	1	Decticus verrucivorus verrucivorus	EUROPA	ITALIA	MARCHE	MACERATA	Bolognola	Monti Sibillini, Val Bolognola	MUSEO CIVICO DI ROVERETO | PALAZZO PAROLARI	Collezione A. Galvagni	SCATOLA n.1068		ARTHROPODA	INSECTA	ORTHOPTERA	TETTIGONIIDAE	Decticus	verrucivorus		verrucivorus		1	adulto			A SECCO	BUONO	1200	1300	02/08/1955		A. Galvagni	F.M. Buzzetti	20/09/2017
ZOOLOGIA	INSETTI	1	Decticus verrucivorus verrucivorus	EUROPA	ITALIA	VENETO	VICENZA	Asiago	Osteria del Termine, Val d'Assa	MUSEO CIVICO DI ROVERETO | PALAZZO PAROLARI	Collezione A. Galvagni	SCATOLA N. 739		ARTHROPODA	INSECTA	ORTHOPTERA	TETTIGONIIDAE	Decticus	verrucivorus		verrucivorus				1	adulto	A SECCO	BUONO	1800		25/08/1979		A. Galvagni	F.M. Buzzetti	28/09/2017
ZOOLOGIA	INSETTI	3	Decticus verrucivorus verrucivorus	EUROPA	ITALIA	TRENTINO ALTO ADIGE	TRENTO	Vallarsa	Piano	MUSEO CIVICO DI ROVERETO | PALAZZO PAROLARI	Collezione A. Galvagni	SCATOLA n.1064		ARTHROPODA	INSECTA	ORTHOPTERA	TETTIGONIIDAE	Decticus	verrucivorus		verrucivorus		3	adulto			A SECCO	BUONO	900		25/08/1963		A. Galvagni	F.M. Buzzetti	20/09/2017
ZOOLOGIA	INSETTI	9	Decticus verrucivorus verrucivorus	EUROPA	ITALIA	MARCHE	MACERATA	Sarnano	Pizzo di Meta	MUSEO CIVICO DI ROVERETO | PALAZZO PAROLARI	Collezione A. Galvagni	SCATOLA N. 739		ARTHROPODA	INSECTA	ORTHOPTERA	TETTIGONIIDAE	Decticus	verrucivorus		verrucivorus		5	adulto	4	adulto	A SECCO	BUONO	1500	1624	29/08/1975		A. Galvagni	F.M. Buzzetti	28/09/2017
ZOOLOGIA	INSETTI	1	Decticus verrucivorus verrucivorus	EUROPA	ITALIA	TRENTINO ALTO ADIGE	BOLZANO	Bressanone	Plose	MUSEO CIVICO DI ROVERETO | PALAZZO PAROLARI	Collezione A. Galvagni	SCATOLA N. 739		ARTHROPODA	INSECTA	ORTHOPTERA	TETTIGONIIDAE	Decticus	verrucivorus		verrucivorus				1	adulto	A SECCO	BUONO	2000	2100	19/09/1976		A. Galvagni	F.M. Buzzetti	28/09/2017
ZOOLOGIA	INSETTI	4	Decticus verrucivorus verrucivorus	EUROPA	ITALIA	TRENTINO ALTO ADIGE	BOLZANO	Bressanone	Plose, Val Croce	MUSEO CIVICO DI ROVERETO | PALAZZO PAROLARI	Collezione A. Galvagni	SCATOLA N. 739		ARTHROPODA	INSECTA	ORTHOPTERA	TETTIGONIIDAE	Decticus	verrucivorus		verrucivorus		2	adulto	2	adulto	A SECCO	BUONO	1800	2000	13/09/1975		A. Galvagni	F.M. Buzzetti	28/09/2017
ZOOLOGIA	INSETTI	5	Decticus verrucivorus verrucivorus	EUROPA	ITALIA	LIGURIA	GENOVA		Prati di Praglia	MUSEO CIVICO DI ROVERETO | PALAZZO PAROLARI	Collezione A. Galvagni	SCATOLA n.1068		ARTHROPODA	INSECTA	ORTHOPTERA	TETTIGONIIDAE	Decticus	verrucivorus		verrucivorus		3	adulto	2	adulto	A SECCO	BUONO	820		18/07/1948		A. Galvagni	F.M. Buzzetti	20/09/2017
ZOOLOGIA	INSETTI	1	Decticus verrucivorus verrucivorus	EUROPA	ITALIA	TRENTINO ALTO ADIGE	TRENTO	Roncone	Roncone	MUSEO CIVICO DI ROVERETO | PALAZZO PAROLARI	Collezione A. Galvagni	SCATOLA n.1068		ARTHROPODA	INSECTA	ORTHOPTERA	TETTIGONIIDAE	Decticus	verrucivorus		verrucivorus		1	adulto			A SECCO	BUONO	832		13/07/1946		A. Galvagni	F.M. Buzzetti	20/09/2017
ZOOLOGIA	INSETTI	1	Decticus verrucivorus verrucivorus	EUROPA	ITALIA	TRENTINO ALTO ADIGE	TRENTO	Roncone	Roncone	MUSEO CIVICO DI ROVERETO | PALAZZO PAROLARI	Collezione A. Galvagni	SCATOLA n.1068		ARTHROPODA	INSECTA	ORTHOPTERA	TETTIGONIIDAE	Decticus	verrucivorus		verrucivorus				1	adulto	A SECCO	BUONO			11/07/1946		A. Galvagni	F.M. Buzzetti	20/09/2017
ZOOLOGIA	INSETTI	1	Decticus verrucivorus verrucivorus	EUROPA	ITALIA	TRENTINO ALTO ADIGE	TRENTO	Nogaredo	Sasso	MUSEO CIVICO DI ROVERETO | PALAZZO PAROLARI	Collezione A. Galvagni	SCATOLA n.1064		ARTHROPODA	INSECTA	ORTHOPTERA	TETTIGONIIDAE	Decticus	verrucivorus		verrucivorus				1	adulto	A SECCO	BUONO	350		01/08/1963		A. Galvagni	F.M. Buzzetti	20/09/2017
ZOOLOGIA	INSETTI	1	Decticus verrucivorus verrucivorus	EUROPA	ITALIA	TRENTINO ALTO ADIGE	TRENTO	Terragnolo	Spino	MUSEO CIVICO DI ROVERETO | PALAZZO PAROLARI	Collezione A. Galvagni	SCATOLA n.1068		ARTHROPODA	INSECTA	ORTHOPTERA	TETTIGONIIDAE	Decticus	verrucivorus		verrucivorus				1	adulto	A SECCO	BUONO			17/06/1948		A. Galvagni	F.M. Buzzetti	20/09/2017
ZOOLOGIA	INSETTI	1	Decticus verrucivorus verrucivorus	EUROPA	ITALIA	TRENTINO ALTO ADIGE	TRENTO		Val di Genova	MUSEO CIVICO DI ROVERETO | PALAZZO PAROLARI	Collezione A. Galvagni	SCATOLA n.1068		ARTHROPODA	INSECTA	ORTHOPTERA	TETTIGONIIDAE	Decticus	verrucivorus		verrucivorus		1	adulto			A SECCO	BUONO			13/08/1948		A. Galvagni	F.M. Buzzetti	20/09/2017
ZOOLOGIA	INSETTI	8	Decticus verrucivorus verrucivorus	EUROPA	ITALIA	TRENTINO ALTO ADIGE	TRENTO	Strembo	Val di Genova, Bedole	MUSEO CIVICO DI ROVERETO | PALAZZO PAROLARI	Collezione A. Galvagni	SCATOLA n.1068		ARTHROPODA	INSECTA	ORTHOPTERA	TETTIGONIIDAE	Decticus	verrucivorus		verrucivorus		5	adulto	3	adulto	A SECCO	BUONO			16/08/1948		A. Galvagni	F.M. Buzzetti	20/09/2017
ZOOLOGIA	INSETTI	2	Decticus verrucivorus verrucivorus	EUROPA	ITALIA	TRENTINO ALTO ADIGE	TRENTO	Giustino	Val di Genova, Fontana Bona	MUSEO CIVICO DI ROVERETO | PALAZZO PAROLARI	Collezione A. Galvagni	SCATOLA n.1068		ARTHROPODA	INSECTA	ORTHOPTERA	TETTIGONIIDAE	Decticus	verrucivorus		verrucivorus		1	adulto	1	adulto	A SECCO	BUONO			11/08/1948		A. Galvagni	F.M. Buzzetti	20/09/2017
ZOOLOGIA	INSETTI	1	Decticus verrucivorus verrucivorus	EUROPA	ITALIA	TRENTINO ALTO ADIGE	TRENTO	Pinzolo	Val di Genova, Ragada	MUSEO CIVICO DI ROVERETO | PALAZZO PAROLARI	Collezione A. Galvagni	SCATOLA n.1068		ARTHROPODA	INSECTA	ORTHOPTERA	TETTIGONIIDAE	Decticus	verrucivorus		verrucivorus		1	adulto			A SECCO	BUONO			13/08/1941		A. Galvagni	F.M. Buzzetti	20/09/2017
ZOOLOGIA	INSETTI	1	Decticus verrucivorus verrucivorus	EUROPA	ITALIA	TRENTINO ALTO ADIGE	TRENTO	Pinzolo	Val di Genova, Ragada	MUSEO CIVICO DI ROVERETO | PALAZZO PAROLARI	Collezione A. Galvagni	SCATOLA n.1068		ARTHROPODA	INSECTA	ORTHOPTERA	TETTIGONIIDAE	Decticus	verrucivorus		verrucivorus				1	adulto	A SECCO	BUONO			13/08/1948		A. Galvagni	F.M. Buzzetti	20/09/2017
ZOOLOGIA	INSETTI	3	Decticus verrucivorus verrucivorus	EUROPA	ITALIA	TRENTINO ALTO ADIGE	TRENTO	Pinzolo	Val di Genova, Todesca	MUSEO CIVICO DI ROVERETO | PALAZZO PAROLARI	Collezione A. Galvagni	SCATOLA n.1068		ARTHROPODA	INSECTA	ORTHOPTERA	TETTIGONIIDAE	Decticus	verrucivorus		verrucivorus		2	adulto	1	adulto	A SECCO	BUONO			14/08/1948		A. Galvagni	F.M. Buzzetti	20/09/2017
ZOOLOGIA	INSETTI	1	Decticus verrucivorus verrucivorus	EUROPA	ITALIA	TRENTINO ALTO ADIGE	BOLZANO	Resia	Val Venosta, Alpe della Muta	MUSEO CIVICO DI ROVERETO | PALAZZO PAROLARI	Collezione A. Galvagni	SCATOLA N. 739		ARTHROPODA	INSECTA	ORTHOPTERA	TETTIGONIIDAE	Decticus	verrucivorus		verrucivorus				1	adulto	A SECCO	BUONO	1450	1600	27/08/1968		A. Galvagni	F.M. Buzzetti	28/09/2017
ZOOLOGIA	INSETTI	17	Decticus verrucivorus verrucivorus	EUROPA	ITALIA	TRENTINO ALTO ADIGE	BOLZANO	Laces	Val Venosta, alpi di Coldrano	MUSEO CIVICO DI ROVERETO | PALAZZO PAROLARI	Collezione A. Galvagni	SCATOLA N. 739		ARTHROPODA	INSECTA	ORTHOPTERA	TETTIGONIIDAE	Decticus	verrucivorus		verrucivorus		14	adulto	3	adulto	A SECCO	BUONO	2160	2632	22/09/1967		A. Galvagni	F.M. Buzzetti	28/09/2017
ZOOLOGIA	INSETTI	1	Decticus verrucivorus verrucivorus	EUROPA	ITALIA	TRENTINO ALTO ADIGE	BOLZANO	Silandro	Val Venosta, Monte Silandro	MUSEO CIVICO DI ROVERETO | PALAZZO PAROLARI	Collezione A. Galvagni	SCATOLA N. 739		ARTHROPODA	INSECTA	ORTHOPTERA	TETTIGONIIDAE	Decticus	verrucivorus		verrucivorus		1	adulto			A SECCO	BUONO	1100	1200	01/10/1967		A. Galvagni	F.M. Buzzetti	28/09/2017
ZOOLOGIA	INSETTI	19	Decticus verrucivorus verrucivorus	EUROPA	ITALIA	TRENTINO ALTO ADIGE	BOLZANO	Laces	Val Venosta, San Martino	MUSEO CIVICO DI ROVERETO | PALAZZO PAROLARI	Collezione A. Galvagni	SCATOLA N. 739		ARTHROPODA	INSECTA	ORTHOPTERA	TETTIGONIIDAE	Decticus	verrucivorus		verrucivorus		11	adulto	8	adulto	A SECCO	BUONO	1760		15/08/1967		A. Galvagni	F.M. Buzzetti	28/09/2017
ZOOLOGIA	INSETTI	5	Depressotetrix depressa	EUROPA	ITALIA	UMBRIA	PERUGIA	Norcia	Norcia, Forca Santa Croce	MUSEO CIVICO DI ROVERETO | PALAZZO PAROLARI	Collezione A. Galvagni	SCATOLA N. 798		ARTHROPODA	INSECTA	ORTHOPTERA	TETRIGIDAE	Depressotetrix	depressa								A SECCO	BUONO	818		02/09/1976		A. Galvagni	F.M. Buzzetti	31/05/2018
ZOOLOGIA	INSETTI	18	Dociostaurus genei	EUROPA	ITALIA	SARDEGNA			Alghero	MUSEO CIVICO DI ROVERETO | PALAZZO PAROLARI	Collezione A. Galvagni	SCATOLA N. 865		ARTHROPODA	INSECTA	ORTHOPTERA	ACRIDIDAE	Dociostaurus	genei				4	adulti	14	adulti	A SECCO	BUONO			22/08/1974		A. Galvagni	F.M. Buzzetti	14/10/2018
ZOOLOGIA	INSETTI	8	Dociostaurus genei	EUROPA	ITALIA	SARDEGNA			Alghero, Capo Caccia	MUSEO CIVICO DI ROVERETO | PALAZZO PAROLARI	Collezione A. Galvagni	SCATOLA N. 865		ARTHROPODA	INSECTA	ORTHOPTERA	ACRIDIDAE	Dociostaurus	genei				5	adulti	3	adulti	A SECCO	BUONO			22/08/1974		A. Galvagni	F.M. Buzzetti	14/10/2018
ZOOLOGIA	INSETTI	6	Dociostaurus genei	EUROPA	ITALIA	SARDEGNA			Alghero, Lido S. Giovanni	MUSEO CIVICO DI ROVERETO | PALAZZO PAROLARI	Collezione A. Galvagni	SCATOLA N. 865		ARTHROPODA	INSECTA	ORTHOPTERA	ACRIDIDAE	Dociostaurus	genei				1	adulti	5	adulti	A SECCO	BUONO			09/09/1974		A. Galvagni	F.M. Buzzetti	14/10/2018
ZOOLOGIA	INSETTI	6	Dociostaurus genei	EUROPA	ITALIA	SARDEGNA			Alghero, Monte Doglia	MUSEO CIVICO DI ROVERETO | PALAZZO PAROLARI	Collezione A. Galvagni	SCATOLA N. 865		ARTHROPODA	INSECTA	ORTHOPTERA	ACRIDIDAE	Dociostaurus	genei				4	adulti	2	adulti	A SECCO	BUONO			26/08/1974		A. Galvagni	F.M. Buzzetti	14/10/2018
ZOOLOGIA	INSETTI	2	Dociostaurus genei	EUROPA	ITALIA	SARDEGNA			Alghero, Stagno di Calich	MUSEO CIVICO DI ROVERETO | PALAZZO PAROLARI	Collezione A. Galvagni	SCATOLA N. 865		ARTHROPODA	INSECTA	ORTHOPTERA	ACRIDIDAE	Dociostaurus	genei				1	adulti	1	adulti	A SECCO	BUONO			04/09/1974		A. Galvagni	F.M. Buzzetti	14/10/2018
ZOOLOGIA	INSETTI	10	Dociostaurus genei	EUROPA	ITALIA	PUGLIE			Gargano, Lago Varano, L'isola	MUSEO CIVICO DI ROVERETO | PALAZZO PAROLARI	Collezione A. Galvagni	SCATOLA N. 865		ARTHROPODA	INSECTA	ORTHOPTERA	ACRIDIDAE	Dociostaurus	genei				2	adulti	8	adulti	A SECCO	BUONO			04/09/1972		A. Galvagni	F.M. Buzzetti	14/10/2018
ZOOLOGIA	INSETTI	24	Dociostaurus genei	EUROPA	ITALIA	PUGLIE			Gargano, Lago Varano, L'isola	MUSEO CIVICO DI ROVERETO | PALAZZO PAROLARI	Collezione A. Galvagni	SCATOLA N. 865		ARTHROPODA	INSECTA	ORTHOPTERA	ACRIDIDAE	Dociostaurus	genei				13	adulti	11	adulti	A SECCO	BUONO			04/09/1972		A. Galvagni	F.M. Buzzetti	14/10/2018
ZOOLOGIA	INSETTI	3	Dociostaurus genei	EUROPA	ITALIA	SARDEGNA			Mamoiada	MUSEO CIVICO DI ROVERETO | PALAZZO PAROLARI	Collezione A. Galvagni	SCATOLA N. 865		ARTHROPODA	INSECTA	ORTHOPTERA	ACRIDIDAE	Dociostaurus	genei				2	adulti	1	adulti	A SECCO	BUONO	500		06/09/1974		A. Galvagni	F.M. Buzzetti	14/10/2018
ZOOLOGIA	INSETTI	8	Dociostaurus genei	EUROPA	ITALIA	SARDEGNA			Ploaghe	MUSEO CIVICO DI ROVERETO | PALAZZO PAROLARI	Collezione A. Galvagni	SCATOLA N. 865		ARTHROPODA	INSECTA	ORTHOPTERA	ACRIDIDAE	Dociostaurus	genei				2	adulti	6	adulti	A SECCO	BUONO			27/08/1974		A. Galvagni	F.M. Buzzetti	14/10/2018
ZOOLOGIA	INSETTI	13	Dociostaurus genei	EUROPA	ITALIA	EMILIA ROMAGNA			Riccione	MUSEO CIVICO DI ROVERETO | PALAZZO PAROLARI	Collezione A. Galvagni	SCATOLA N. 865		ARTHROPODA	INSECTA	ORTHOPTERA	ACRIDIDAE	Dociostaurus	genei				7	adulti	6	adulti	A SECCO	BUONO			29/08/1967		A. Galvagni	F.M. Buzzetti	14/10/2018
ZOOLOGIA	INSETTI	29	Dociostaurus genei	EUROPA	ITALIA	SARDEGNA	SASSARI		Sassari, Stintino	MUSEO CIVICO DI ROVERETO | PALAZZO PAROLARI	Collezione A. Galvagni	SCATOLA N. 865		ARTHROPODA	INSECTA	ORTHOPTERA	ACRIDIDAE	Dociostaurus	genei				14	adulti	15	adulti	A SECCO	BUONO			29/08/1974		A. Galvagni	F.M. Buzzetti	14/10/2018
ZOOLOGIA	INSETTI	16	Dociostaurus genei	EUROPA	ITALIA	SARDEGNA			Villanova, Monteleone, Monte Cubaddu	MUSEO CIVICO DI ROVERETO | PALAZZO PAROLARI	Collezione A. Galvagni	SCATOLA N. 865		ARTHROPODA	INSECTA	ORTHOPTERA	ACRIDIDAE	Dociostaurus	genei				4	adulti	12	adulti	A SECCO	BUONO	300		26/08/1974		A. Galvagni	F.M. Buzzetti	14/10/2018
ZOOLOGIA	INSETTI	5	Dociostaurus jagoi occidentalis	EUROPA	ITALIA	VENETO			Chioggia, Rosolina Mare	MUSEO CIVICO DI ROVERETO | PALAZZO PAROLARI	Collezione A. Galvagni	SCATOLA N. 865		ARTHROPODA	INSECTA	ORTHOPTERA	ACRIDIDAE	Dociostaurus	jagoi		occidentalis		2	adulti	3	adulti	A SECCO	BUONO			29/07/1997		A. Galvagni	F.M. Buzzetti	14/10/2018
ZOOLOGIA	INSETTI	2	Ectobius baccettii	EUROPA	ITALIA	SARDEGNA	NUORO	Fonni	Bruncu Spina	MUSEO CIVICO DI ROVERETO | PALAZZO PAROLARI	Collezione A. Galvagni	SCATOLA N. 713		ARTHROPODA	INSECTA	BLATTODEA	ECTOBIIDAE	Ectobius	baccettii				1	adulto	1	adulto	A SECCO	BUONO	1600	1700	26/08/1977		A. Galvagni	F.M. Buzzetti	05/03/2018
ZOOLOGIA	INSETTI	7	Ectobius baccettii	EUROPA	ITALIA	SARDEGNA	CAGLIARI	Siliqua	Campanasissa	MUSEO CIVICO DI ROVERETO | PALAZZO PAROLARI	Collezione A. Galvagni	SCATOLA N. 713		ARTHROPODA	INSECTA	BLATTODEA	ECTOBIIDAE	Ectobius	baccettii						7	adulto	A SECCO	BUONO	290		06/09/1977		A. Galvagni	F.M. Buzzetti	05/03/2018
ZOOLOGIA	INSETTI	6	Ectobius baccettii	EUROPA	ITALIA	SARDEGNA	SASSARI	Alghero	Capo Caccia	MUSEO CIVICO DI ROVERETO | PALAZZO PAROLARI	Collezione A. Galvagni	SCATOLA N. 712		ARTHROPODA	INSECTA	BLATTODEA	ECTOBIIDAE	Ectobius	baccettii						6	adulto	A SECCO	BUONO			22/08/1974		A. Galvagni	F.M. Buzzetti	28/09/2017
ZOOLOGIA	INSETTI	1	Ectobius baccettii	EUROPA	ITALIA	SARDEGNA	SASSARI	Alghero	Fertilia	MUSEO CIVICO DI ROVERETO | PALAZZO PAROLARI	Collezione A. Galvagni	SCATOLA N. 712		ARTHROPODA	INSECTA	BLATTODEA	ECTOBIIDAE	Ectobius	baccettii				1	adulto			A SECCO	BUONO			28/08/1974		A. Galvagni	F.M. Buzzetti	27/09/2017
ZOOLOGIA	INSETTI	4	Ectobius baccettii	EUROPA	ITALIA	SARDEGNA	SASSARI	Alghero	Fertilia	MUSEO CIVICO DI ROVERETO | PALAZZO PAROLARI	Collezione A. Galvagni	SCATOLA N. 712		ARTHROPODA	INSECTA	BLATTODEA	ECTOBIIDAE	Ectobius	baccettii				4	adulto - neanide			A SECCO	BUONO			28/08/1974		A. Galvagni	F.M. Buzzetti	28/09/2017
ZOOLOGIA	INSETTI	2	Ectobius baccettii	EUROPA	ITALIA	SARDEGNA	SASSARI	Sorso	Fiume Sillis	MUSEO CIVICO DI ROVERETO | PALAZZO PAROLARI	Collezione A. Galvagni	SCATOLA N. 712		ARTHROPODA	INSECTA	BLATTODEA	ECTOBIIDAE	Ectobius	baccettii				2	adulto			A SECCO	BUONO	35	130	07/09/1974		A. Galvagni	F.M. Buzzetti	27/09/2017
ZOOLOGIA	INSETTI	9	Ectobius baccettii	EUROPA	ITALIA	SARDEGNA	SASSARI	Sorso	Fiume Sillis	MUSEO CIVICO DI ROVERETO | PALAZZO PAROLARI	Collezione A. Galvagni	SCATOLA N. 712		ARTHROPODA	INSECTA	BLATTODEA	ECTOBIIDAE	Ectobius	baccettii						9	adulto	A SECCO	BUONO	35	130	07/09/1974		A. Galvagni	F.M. Buzzetti	28/09/2017
ZOOLOGIA	INSETTI	1	Ectobius baccettii	EUROPA	ITALIA	SARDEGNA	SASSARI	Valledoria	foce fiume Coghinas	MUSEO CIVICO DI ROVERETO | PALAZZO PAROLARI	Collezione A. Galvagni	SCATOLA N. 712		ARTHROPODA	INSECTA	BLATTODEA	ECTOBIIDAE	Ectobius	baccettii				1	adulto			A SECCO	BUONO			03/09/1974		A. Galvagni	F.M. Buzzetti	27/09/2017
ZOOLOGIA	INSETTI	6	Ectobius baccettii	EUROPA	ITALIA	SARDEGNA	SASSARI	Valledoria	foce fiume Coghinas	MUSEO CIVICO DI ROVERETO | PALAZZO PAROLARI	Collezione A. Galvagni	SCATOLA N. 712		ARTHROPODA	INSECTA	BLATTODEA	ECTOBIIDAE	Ectobius	baccettii						6	adulto	A SECCO	BUONO			03/09/1974		A. Galvagni	F.M. Buzzetti	28/09/2017
ZOOLOGIA	INSETTI	3	Ectobius baccettii	EUROPA	ITALIA	SARDEGNA	NUORO	Arzana	Gennargentu, Br.cu Allasu	MUSEO CIVICO DI ROVERETO | PALAZZO PAROLARI	Collezione A. Galvagni	SCATOLA N. 712		ARTHROPODA	INSECTA	BLATTODEA	ECTOBIIDAE	Ectobius	baccettii				2	adulto	1	adulto	A SECCO	BUONO	1200	1550	25/08/1977		A. Galvagni	F.M. Buzzetti	27/09/2017
ZOOLOGIA	INSETTI	4	Ectobius baccettii	EUROPA	ITALIA	SARDEGNA	NUORO	Arzana	Gennargentu, Br.cu Allasu	MUSEO CIVICO DI ROVERETO | PALAZZO PAROLARI	Collezione A. Galvagni	SCATOLA N. 712		ARTHROPODA	INSECTA	BLATTODEA	ECTOBIIDAE	Ectobius	baccettii				4	adulto			A SECCO	BUONO	1200	1550	25/08/1977		A. Galvagni	F.M. Buzzetti	27/09/2017
ZOOLOGIA	INSETTI	23	Ectobius baccettii	EUROPA	ITALIA	SARDEGNA	NUORO	Arzana	Gennargentu, Br.cu Allasu	MUSEO CIVICO DI ROVERETO | PALAZZO PAROLARI	Collezione A. Galvagni	SCATOLA N. 713		ARTHROPODA	INSECTA	BLATTODEA	ECTOBIIDAE	Ectobius	baccettii				12	adulto	11	adulto	A SECCO	BUONO	1200	1550	25/08/1977		A. Galvagni	F.M. Buzzetti	05/03/2018
ZOOLOGIA	INSETTI	10	Ectobius baccettii	EUROPA	ITALIA	SARDEGNA	NUORO	Tonara	Gennargentu, P.ta Mungianeddu	MUSEO CIVICO DI ROVERETO | PALAZZO PAROLARI	Collezione A. Galvagni	SCATOLA N. 713		ARTHROPODA	INSECTA	BLATTODEA	ECTOBIIDAE	Ectobius	baccettii				2	adulto	8	adulto	A SECCO	BUONO	1200	1468	05/09/1974		A. Galvagni	F.M. Buzzetti	05/03/2018
ZOOLOGIA	INSETTI	1	Ectobius baccettii	EUROPA	ITALIA	SARDEGNA			Gusturi, Planu sa Giara	MUSEO CIVICO DI ROVERETO | PALAZZO PAROLARI	Collezione A. Galvagni	Scatola n. 712	N. 411003	ARTHROPODA	INSECTA	BLATTODEA	ECTOBIIDAE	Ectobius	baccettii								A SECCO	BUONO			22/08/1977		A. Galvagni	F.M. Buzzetti	27/09/2017
ZOOLOGIA	INSETTI	5	Ectobius baccettii	EUROPA	ITALIA	SARDEGNA	SASSARI	Alghero	Lago Bratz	MUSEO CIVICO DI ROVERETO | PALAZZO PAROLARI	Collezione A. Galvagni	SCATOLA N. 712		ARTHROPODA	INSECTA	BLATTODEA	ECTOBIIDAE	Ectobius	baccettii				5	adulto			A SECCO	BUONO			24/08/1974		A. Galvagni	F.M. Buzzetti	27/09/2017
ZOOLOGIA	INSETTI	48	Ectobius baccettii	EUROPA	ITALIA	SARDEGNA	SASSARI	Alghero	Lago Bratz	MUSEO CIVICO DI ROVERETO | PALAZZO PAROLARI	Collezione A. Galvagni	SCATOLA N. 712		ARTHROPODA	INSECTA	BLATTODEA	ECTOBIIDAE	Ectobius	baccettii						48	adulto - neanide	A SECCO	BUONO			24/08/1974		A. Galvagni	F.M. Buzzetti	28/09/2017
ZOOLOGIA	INSETTI	1	Ectobius baccettii	EUROPA	ITALIA	SARDEGNA	SASSARI	Alghero	Lido San Giovanni	MUSEO CIVICO DI ROVERETO | PALAZZO PAROLARI	Collezione A. Galvagni	SCATOLA N. 712		ARTHROPODA	INSECTA	BLATTODEA	ECTOBIIDAE	Ectobius	baccettii				1	adulto			A SECCO	BUONO			09/09/1974		A. Galvagni	F.M. Buzzetti	27/09/2017
ZOOLOGIA	INSETTI	12	Ectobius baccettii	EUROPA	ITALIA	SARDEGNA	SASSARI	Alghero	Lido San Giovanni	MUSEO CIVICO DI ROVERETO | PALAZZO PAROLARI	Collezione A. Galvagni	SCATOLA N. 712		ARTHROPODA	INSECTA	BLATTODEA	ECTOBIIDAE	Ectobius	baccettii				4	adulto	8	adulto	A SECCO	BUONO			09/09/1974		A. Galvagni	F.M. Buzzetti	28/09/2017
ZOOLOGIA	INSETTI	5	Ectobius baccettii	EUROPA	ITALIA	SARDEGNA	NUORO	Aritzo	M.sa Scova	MUSEO CIVICO DI ROVERETO | PALAZZO PAROLARI	Collezione A. Galvagni	SCATOLA N. 712		ARTHROPODA	INSECTA	BLATTODEA	ECTOBIIDAE	Ectobius	baccettii				5	adulto			A SECCO	BUONO	950	1100	21/08/1977		A. Galvagni	F.M. Buzzetti	27/09/2017
ZOOLOGIA	INSETTI	58	Ectobius baccettii	EUROPA	ITALIA	SARDEGNA	NUORO	Aritzo	M.sa Scova	MUSEO CIVICO DI ROVERETO | PALAZZO PAROLARI	Collezione A. Galvagni	SCATOLA N. 713		ARTHROPODA	INSECTA	BLATTODEA	ECTOBIIDAE	Ectobius	baccettii				33	adulto	25	adulto - neanide	A SECCO	BUONO	950	1100	22/08/1977		A. Galvagni	F.M. Buzzetti	05/03/2018
ZOOLOGIA	INSETTI	7	Ectobius baccettii	EUROPA	ITALIA	SARDEGNA	NUORO	Mamoiada	Mamoiada	MUSEO CIVICO DI ROVERETO | PALAZZO PAROLARI	Collezione A. Galvagni	SCATOLA N. 712		ARTHROPODA	INSECTA	BLATTODEA	ECTOBIIDAE	Ectobius	baccettii				7	adulto			A SECCO	BUONO	600		06/09/1974		A. Galvagni	F.M. Buzzetti	27/09/2017
ZOOLOGIA	INSETTI	7	Ectobius baccettii	EUROPA	ITALIA	SARDEGNA	NUORO	Mamoiada	Mamoiada	MUSEO CIVICO DI ROVERETO | PALAZZO PAROLARI	Collezione A. Galvagni	SCATOLA N. 712		ARTHROPODA	INSECTA	BLATTODEA	ECTOBIIDAE	Ectobius	baccettii				7	adulto			A SECCO	BUONO	600		06/09/1974		A. Galvagni	F.M. Buzzetti	27/09/2017
ZOOLOGIA	INSETTI	45	Ectobius baccettii	EUROPA	ITALIA	SARDEGNA	NUORO	Mamoiada	Mamoiada	MUSEO CIVICO DI ROVERETO | PALAZZO PAROLARI	Collezione A. Galvagni	SCATOLA N. 713		ARTHROPODA	INSECTA	BLATTODEA	ECTOBIIDAE	Ectobius	baccettii				14	adulto	31	adulto - neanide	A SECCO	BUONO	600		06/09/1974		A. Galvagni	F.M. Buzzetti	05/03/2018
ZOOLOGIA	INSETTI	2	Ectobius baccettii	EUROPA	ITALIA	SARDEGNA	SASSARI	Villanova Monteleone	Monte Cubaddu	MUSEO CIVICO DI ROVERETO | PALAZZO PAROLARI	Collezione A. Galvagni	SCATOLA N. 712		ARTHROPODA	INSECTA	BLATTODEA	ECTOBIIDAE	Ectobius	baccettii				2	adulto			A SECCO	BUONO	300		26/08/1974		A. Galvagni	F.M. Buzzetti	27/09/2017
ZOOLOGIA	INSETTI	31	Ectobius baccettii	EUROPA	ITALIA	SARDEGNA	SASSARI	Villanova Monteleone	Monte Cubaddu	MUSEO CIVICO DI ROVERETO | PALAZZO PAROLARI	Collezione A. Galvagni	SCATOLA N. 712		ARTHROPODA	INSECTA	BLATTODEA	ECTOBIIDAE	Ectobius	baccettii				11	adulto	20	adulto - neanide	A SECCO	BUONO	300		26/08/1974		A. Galvagni	F.M. Buzzetti	28/09/2017
ZOOLOGIA	INSETTI	5	Ectobius baccettii	EUROPA	ITALIA	SARDEGNA	NUORO	Aritzo	Monte della Chiesa	MUSEO CIVICO DI ROVERETO | PALAZZO PAROLARI	Collezione A. Galvagni	SCATOLA N. 712		ARTHROPODA	INSECTA	BLATTODEA	ECTOBIIDAE	Ectobius	baccettii				5	adulto			A SECCO	BUONO	1350		23/08/1977		A. Galvagni	F.M. Buzzetti	27/09/2017
ZOOLOGIA	INSETTI	18	Ectobius baccettii	EUROPA	ITALIA	SARDEGNA	NUORO	Aritzo	Monte della Chiesa	MUSEO CIVICO DI ROVERETO | PALAZZO PAROLARI	Collezione A. Galvagni	SCATOLA N. 713		ARTHROPODA	INSECTA	BLATTODEA	ECTOBIIDAE	Ectobius	baccettii				6	adulto	12	adulto - neanide	A SECCO	BUONO	1350		22/08/1977		A. Galvagni	F.M. Buzzetti	05/03/2018
ZOOLOGIA	INSETTI	9	Ectobius baccettii	EUROPA	ITALIA	SARDEGNA	ORISTANO	Santu Lussurgiu	Monte Ferru	MUSEO CIVICO DI ROVERETO | PALAZZO PAROLARI	Collezione A. Galvagni	SCATOLA N. 712		ARTHROPODA	INSECTA	BLATTODEA	ECTOBIIDAE	Ectobius	baccettii				9	adulto			A SECCO	BUONO	950	1000	11/09/1974		A. Galvagni	F.M. Buzzetti	27/09/2017
ZOOLOGIA	INSETTI	9	Ectobius baccettii	EUROPA	ITALIA	SARDEGNA	ORISTANO	Santu Lussurgiu	Monte Ferru	MUSEO CIVICO DI ROVERETO | PALAZZO PAROLARI	Collezione A. Galvagni	SCATOLA N. 712		ARTHROPODA	INSECTA	BLATTODEA	ECTOBIIDAE	Ectobius	baccettii				9	adulto			A SECCO	BUONO	950	1000	11/09/1974		A. Galvagni	F.M. Buzzetti	27/09/2017
ZOOLOGIA	INSETTI	108	Ectobius baccettii	EUROPA	ITALIA	SARDEGNA	ORISTANO	Santu Lussurgiu	Monte Ferru	MUSEO CIVICO DI ROVERETO | PALAZZO PAROLARI	Collezione A. Galvagni	SCATOLA N. 713		ARTHROPODA	INSECTA	BLATTODEA	ECTOBIIDAE	Ectobius	baccettii				30	adulto	78	adulto	A SECCO	BUONO	950	1000	11/09/1974		A. Galvagni	F.M. Buzzetti	05/03/2018
ZOOLOGIA	INSETTI	9	Ectobius baccettii	EUROPA	ITALIA	SARDEGNA	OLBIA-TEMPIO	Tempio Pausania	Monte Limbara	MUSEO CIVICO DI ROVERETO | PALAZZO PAROLARI	Collezione A. Galvagni	SCATOLA N. 712		ARTHROPODA	INSECTA	BLATTODEA	ECTOBIIDAE	Ectobius	baccettii				9	adulto			A SECCO	BUONO	1100	1300	03/08/1974		A. Galvagni	F.M. Buzzetti	27/09/2017
ZOOLOGIA	INSETTI	49	Ectobius baccettii	EUROPA	ITALIA	SARDEGNA	OLBIA-TEMPIO	Tempio Pausania	Monte Limbara	MUSEO CIVICO DI ROVERETO | PALAZZO PAROLARI	Collezione A. Galvagni	SCATOLA N. 712		ARTHROPODA	INSECTA	BLATTODEA	ECTOBIIDAE	Ectobius	baccettii				5	adulto	44	adulto - neanide	A SECCO	BUONO	800	1400	08/08/1974	31/08/1974	A. Galvagni	F.M. Buzzetti	28/09/2017
ZOOLOGIA	INSETTI	1	Ectobius baccettii	EUROPA	ITALIA	SARDEGNA	NUORO	Fonni	Monte Spada	MUSEO CIVICO DI ROVERETO | PALAZZO PAROLARI	Collezione A. Galvagni	SCATOLA N. 712		ARTHROPODA	INSECTA	BLATTODEA	ECTOBIIDAE	Ectobius	baccettii				1	adulto			A SECCO	BUONO	1400		28/08/1977		A. Galvagni	F.M. Buzzetti	27/09/2017
ZOOLOGIA	INSETTI	11	Ectobius baccettii	EUROPA	ITALIA	SARDEGNA	NUORO	Fonni	Monte Spada	MUSEO CIVICO DI ROVERETO | PALAZZO PAROLARI	Collezione A. Galvagni	SCATOLA N. 713		ARTHROPODA	INSECTA	BLATTODEA	ECTOBIIDAE	Ectobius	baccettii				1	adulto	10	adulto	A SECCO	BUONO	1000		05/09/1974		A. Galvagni	F.M. Buzzetti	05/03/2018
ZOOLOGIA	INSETTI	5	Ectobius baccettii	EUROPA	ITALIA	SARDEGNA	NUORO	Fonni	Monte Spada	MUSEO CIVICO DI ROVERETO | PALAZZO PAROLARI	Collezione A. Galvagni	SCATOLA N. 713		ARTHROPODA	INSECTA	BLATTODEA	ECTOBIIDAE	Ectobius	baccettii				2	adulto	3	adulto	A SECCO	BUONO	1400		28/08/1977		A. Galvagni	F.M. Buzzetti	05/03/2018
ZOOLOGIA	INSETTI	2	Ectobius baccettii	EUROPA	ITALIA	SARDEGNA	MEDIO CAMPIDANO	Villacidro	P.ta Cuccurdoni mannu	MUSEO CIVICO DI ROVERETO | PALAZZO PAROLARI	Collezione A. Galvagni	SCATOLA N. 713		ARTHROPODA	INSECTA	BLATTODEA	ECTOBIIDAE	Ectobius	baccettii				1	adulto	1	adulto	A SECCO	BUONO	600	750	31/08/1977		A. Galvagni	F.M. Buzzetti	05/03/2018
ZOOLOGIA	INSETTI	92	Ectobius baccettii	EUROPA	ITALIA	SARDEGNA	MEDIO CAMPIDANO	Gesturi	Pianu sa Giara	MUSEO CIVICO DI ROVERETO | PALAZZO PAROLARI	Collezione A. Galvagni	SCATOLA N. 714		ARTHROPODA	INSECTA	BLATTODEA	ECTOBIIDAE	Ectobius	baccettii				65	adulto	27	adulto - neanide	A SECCO	BUONO	530	600	22/08/1977	05/09/1977	A. Galvagni	F.M. Buzzetti	28/09/2017
ZOOLOGIA	INSETTI	8	Ectobius baccettii	EUROPA	ITALIA	SARDEGNA		Gsturi	Planu sa Giara	MUSEO CIVICO DI ROVERETO | PALAZZO PAROLARI	Collezione A. Galvagni	SCATOLA N. 712		ARTHROPODA	INSECTA	BLATTODEA	ECTOBIIDAE	Ectobius	baccettii				8	adulto			A SECCO	BUONO	600		22/08/1977		A. Galvagni	F.M. Buzzetti	27/09/2017
ZOOLOGIA	INSETTI	1	Ectobius baccettii	EUROPA	ITALIA	SARDEGNA	ORISTANO	Riola Sardo	Riola Sardo	MUSEO CIVICO DI ROVERETO | PALAZZO PAROLARI	Collezione A. Galvagni	SCATOLA N. 712		ARTHROPODA	INSECTA	BLATTODEA	ECTOBIIDAE	Ectobius	baccettii				1	adulto			A SECCO	BUONO			24/08/1977		A. Galvagni	F.M. Buzzetti	27/09/2017
ZOOLOGIA	INSETTI	4	Ectobius baccettii	EUROPA	ITALIA	SARDEGNA	ORISTANO	Riola Sardo	Riola Sardo	MUSEO CIVICO DI ROVERETO | PALAZZO PAROLARI	Collezione A. Galvagni	SCATOLA N. 713		ARTHROPODA	INSECTA	BLATTODEA	ECTOBIIDAE	Ectobius	baccettii				4	adulto - neanide			A SECCO	BUONO			24/08/1977		A. Galvagni	F.M. Buzzetti	05/03/2018
ZOOLOGIA	INSETTI	1	Ectobius baccettii	EUROPA	ITALIA	SARDEGNA	CARBONIA-IGLESIAS	Iglesias	San Benedetto	MUSEO CIVICO DI ROVERETO | PALAZZO PAROLARI	Collezione A. Galvagni	SCATOLA N. 712		ARTHROPODA	INSECTA	BLATTODEA	ECTOBIIDAE	Ectobius	baccettii				1	adulto			A SECCO	BUONO	400	600	30/08/1977		A. Galvagni	F.M. Buzzetti	27/09/2017
ZOOLOGIA	INSETTI	2	Ectobius baccettii	EUROPA	ITALIA	SARDEGNA	CARBONIA-IGLESIAS	Iglesias	San Benedetto	MUSEO CIVICO DI ROVERETO | PALAZZO PAROLARI	Collezione A. Galvagni	SCATOLA N. 713		ARTHROPODA	INSECTA	BLATTODEA	ECTOBIIDAE	Ectobius	baccettii				1	adulto	1	adulto	A SECCO	BUONO	400	600	30/08/1977		A. Galvagni	F.M. Buzzetti	05/03/2018
ZOOLOGIA	INSETTI	10	Ectobius baccettii	EUROPA	ITALIA	SARDEGNA	ORISTANO	Santu Lussurgiu	San Leonardo	MUSEO CIVICO DI ROVERETO | PALAZZO PAROLARI	Collezione A. Galvagni	SCATOLA N. 713		ARTHROPODA	INSECTA	BLATTODEA	ECTOBIIDAE	Ectobius	baccettii						10	adulto	A SECCO	BUONO	684		11/09/1974		A. Galvagni	F.M. Buzzetti
ZOOLOGIA	INSETTI	1	Ectobius baccettii	EUROPA	ITALIA	SARDEGNA	CAGLIARI	Muravera	San Priamo	MUSEO CIVICO DI ROVERETO | PALAZZO PAROLARI	Collezione A. Galvagni	SCATOLA N. 712		ARTHROPODA	INSECTA	BLATTODEA	ECTOBIIDAE	Ectobius	baccettii				1	adulto			A SECCO	BUONO			07/09/1977		A. Galvagni	F.M. Buzzetti	27/09/2017
ZOOLOGIA	INSETTI	1	Ectobius baccettii	EUROPA	ITALIA	SARDEGNA	SASSARI	Alghero	Stagno di Calich	MUSEO CIVICO DI ROVERETO | PALAZZO PAROLARI	Collezione A. Galvagni	SCATOLA N. 712		ARTHROPODA	INSECTA	BLATTODEA	ECTOBIIDAE	Ectobius	baccettii				1	adulto			A SECCO	BUONO			22/08/1974		A. Galvagni	F.M. Buzzetti	27/09/2017
ZOOLOGIA	INSETTI	8	Ectobius baccettii	EUROPA	ITALIA	SARDEGNA	SASSARI	Alghero	Stagno di Calich	MUSEO CIVICO DI ROVERETO | PALAZZO PAROLARI	Collezione A. Galvagni	SCATOLA N. 712		ARTHROPODA	INSECTA	BLATTODEA	ECTOBIIDAE	Ectobius	baccettii				2	adulto	6	adulto - neanide	A SECCO	BUONO			22/08/1974		A. Galvagni	F.M. Buzzetti	28/09/2017
ZOOLOGIA	INSETTI	2	Ectobius baccettii	EUROPA	ITALIA	SARDEGNA	SASSARI		Stagno di pilo	MUSEO CIVICO DI ROVERETO | PALAZZO PAROLARI	Collezione A. Galvagni	SCATOLA N. 712		ARTHROPODA	INSECTA	BLATTODEA	ECTOBIIDAE	Ectobius	baccettii				2	adulto			A SECCO	BUONO			29/08/1974		A. Galvagni	F.M. Buzzetti	27/09/2017
ZOOLOGIA	INSETTI	5	Ectobius baccettii	EUROPA	ITALIA	SARDEGNA	SASSARI		Stagno di pilo	MUSEO CIVICO DI ROVERETO | PALAZZO PAROLARI	Collezione A. Galvagni	SCATOLA N. 712		ARTHROPODA	INSECTA	BLATTODEA	ECTOBIIDAE	Ectobius	baccettii						5	adulto	A SECCO	BUONO			30/08/1974		A. Galvagni	F.M. Buzzetti	28/09/2017
ZOOLOGIA	INSETTI	1	Ectobius baccettii	EUROPA	ITALIA	SARDEGNA	CARBONIA-IGLESIAS	Domusnovas	Valle R. Sermentus	MUSEO CIVICO DI ROVERETO | PALAZZO PAROLARI	Collezione A. Galvagni	SCATOLA N. 712		ARTHROPODA	INSECTA	BLATTODEA	ECTOBIIDAE	Ectobius	baccettii				1	adulto			A SECCO	BUONO	250	460	08/09/1977		A. Galvagni	F.M. Buzzetti	27/09/2017
ZOOLOGIA	INSETTI	9	Ectobius baccettii	EUROPA	ITALIA	SARDEGNA	CARBONIA-IGLESIAS	Domusnovas	Valle R. Sermentus	MUSEO CIVICO DI ROVERETO | PALAZZO PAROLARI	Collezione A. Galvagni	SCATOLA N. 713		ARTHROPODA	INSECTA	BLATTODEA	ECTOBIIDAE	Ectobius	baccettii						9	adulto	A SECCO	BUONO	250	460	08/09/1977		A. Galvagni	F.M. Buzzetti	05/03/2018
ZOOLOGIA	INSETTI	1	Ectobius baccettii	EUROPA	ITALIA	SARDEGNA	SASSARI		Valledoria, foce fiume Coghinas	MUSEO CIVICO DI ROVERETO | PALAZZO PAROLARI	Collezione A. Galvagni	Scatola n. 712	N. 410992	ARTHROPODA	INSECTA	BLATTODEA	ECTOBIIDAE	Ectobius	baccettii								A SECCO	BUONO					A. Galvagni	F.M. Buzzetti
ZOOLOGIA	INSETTI	1	Ectobius baccettii	EUROPA	ITALIA	SARDEGNA	SASSARI	Stintino		MUSEO CIVICO DI ROVERETO | PALAZZO PAROLARI	Collezione A. Galvagni	SCATOLA N. 712		ARTHROPODA	INSECTA	BLATTODEA	ECTOBIIDAE	Ectobius	baccettii						1	adulto	A SECCO	BUONO			29/08/1974		A. Galvagni	F.M. Buzzetti	28/09/2017
ZOOLOGIA	INSETTI	2	Ectobius caprai	EUROPA	ITALIA	MARCHE	ASCOLIPICENO		Montagna dei Fiori	MUSEO CIVICO DI ROVERETO | PALAZZO PAROLARI	Collezione A. Galvagni	SCATOLA N. 709		ARTHROPODA	INSECTA	BLATTODEA	ECTOBIIDAE	Ectobius	caprai				1	adulto	1	adulto	A SECCO	BUONO	1814		03/09/1970		A. Galvagni	F.M. Buzzetti	26/09/2017
ZOOLOGIA	INSETTI	11	Ectobius caprai	EUROPA	ITALIA	MARCHE	ASCOLIPICENO	Montemonaco	Monte Sibilla, Montemonaco	MUSEO CIVICO DI ROVERETO | PALAZZO PAROLARI	Collezione A. Galvagni	SCATOLA N. 709		ARTHROPODA	INSECTA	BLATTODEA	ECTOBIIDAE	Ectobius	caprai				11	adulto			A SECCO	BUONO	1850	1900	07/09/1976		A. Galvagni	F.M. Buzzetti	26/09/2017
ZOOLOGIA	INSETTI	1	Ectobius caprai	EUROPA	ITALIA	MARCHE	ASCOLIPICENO		Monte Sibillini, Montemonaco	MUSEO CIVICO DI ROVERETO | PALAZZO PAROLARI	Collezione A. Galvagni	Scatola n. 709	N. 410899	ARTHROPODA	INSECTA	BLATTODEA	ECTOBIIDAE	Ectobius	caprai								A SECCO	BUONO			03/08/1955	27/01/2013	A. Galvagni	F.M. Buzzetti
ZOOLOGIA	INSETTI	1	Ectobius caprai	EUROPA	ITALIA	MARCHE	MACERATA	Bolognola	Monti Sibillini, Forcella del Fragno	MUSEO CIVICO DI ROVERETO | PALAZZO PAROLARI	Collezione A. Galvagni	SCATOLA N. 709		ARTHROPODA	INSECTA	BLATTODEA	ECTOBIIDAE	Ectobius	caprai				1	adulto			A SECCO	BUONO	1800	1900	09/09/1976		A. Galvagni	F.M. Buzzetti	26/09/2017
ZOOLOGIA	INSETTI	3	Ectobius caprai	EUROPA	ITALIA	UMBRIA	PERUGIA	Norcia	Monti Sibillini, Monte Cappelletta	MUSEO CIVICO DI ROVERETO | PALAZZO PAROLARI	Collezione A. Galvagni	SCATOLA N. 709		ARTHROPODA	INSECTA	BLATTODEA	ECTOBIIDAE	Ectobius	caprai				3	adulto			A SECCO	BUONO	1450		02/09/1976		A. Galvagni	F.M. Buzzetti	26/09/2017
ZOOLOGIA	INSETTI	38	Ectobius caprai	EUROPA	ITALIA	ABRUZZO	TERAMO	Torricella Sicura	Pietra Stretta	MUSEO CIVICO DI ROVERETO | PALAZZO PAROLARI	Collezione A. Galvagni	SCATOLA N. 709		ARTHROPODA	INSECTA	BLATTODEA	ECTOBIIDAE	Ectobius	caprai				1	adulto	37	adulto	A SECCO	BUONO	1350		07/09/1975		A. Galvagni	F.M. Buzzetti	26/09/2017
ZOOLOGIA	INSETTI	7	Ectobius erythronotus	EUROPA	ITALIA	TRENTINO ALTO ADIGE	TRENTO	Vallarsa	Albaredo, Monte Zugna	MUSEO CIVICO DI ROVERETO | PALAZZO PAROLARI	Collezione A. Galvagni	SCATOLA N. 719		ARTHROPODA	INSECTA	BLATTODEA	ECTOBIIDAE	Ectobius	erythronotus				7	adulto		adulto	A SECCO	BUONO	850		14/06/1970		A. Galvagni	F.M. Buzzetti	05/03/2018
ZOOLOGIA	INSETTI	1	Ectobius erythronotus	EUROPA	ITALIA	TRENTINO ALTO ADIGE	TRENTO		Albaredo, Monte Zugna	MUSEO CIVICO DI ROVERETO | PALAZZO PAROLARI	Collezione A. Galvagni	Scatola n. 719	N. 411199	ARTHROPODA	INSECTA	BLATTODEA	ECTOBIIDAE	Ectobius	erythronotus								A SECCO	BUONO			14/06/1970		A. Galvagni	F.M. Buzzetti	05/03/2018
ZOOLOGIA	INSETTI	75	Ectobius erythronotus	EUROPA	ITALIA	LOMBARDIA	BRESCIA	Tignale	Ca di Natone	MUSEO CIVICO DI ROVERETO | PALAZZO PAROLARI	Collezione A. Galvagni	SCATOLA N. 719		ARTHROPODA	INSECTA	BLATTODEA	ECTOBIIDAE	Ectobius	erythronotus				63	adulto	12	adulto	A SECCO	BUONO	640		04/06/1972		A. Galvagni	F.M. Buzzetti	05/03/2018
ZOOLOGIA	INSETTI	2	Ectobius erythronotus	EUROPA	ITALIA	TRENTINO ALTO ADIGE	TRENTO	Rovereto	Cengia alta	MUSEO CIVICO DI ROVERETO | PALAZZO PAROLARI	Collezione A. Galvagni	SCATOLA N. 719		ARTHROPODA	INSECTA	BLATTODEA	ECTOBIIDAE	Ectobius	erythronotus				1	adulto	1	adulto	A SECCO	BUONO	600		09/08/1961		A. Galvagni	F.M. Buzzetti	05/03/2018
ZOOLOGIA	INSETTI	1	Ectobius erythronotus	EUROPA	ITALIA	TRENTINO ALTO ADIGE	TRENTO	Rovereto	Cengia alta	MUSEO CIVICO DI ROVERETO | PALAZZO PAROLARI	Collezione A. Galvagni	SCATOLA N. 719		ARTHROPODA	INSECTA	BLATTODEA	ECTOBIIDAE	Ectobius	erythronotus				1	adulto		adulto	A SECCO	BUONO	600		05/08/1972		A. Galvagni	F.M. Buzzetti	05/03/2018
ZOOLOGIA	INSETTI	7	Ectobius erythronotus	EUROPA	ITALIA	TRENTINO ALTO ADIGE	TRENTO	Rovereto	Cengia alta	MUSEO CIVICO DI ROVERETO | PALAZZO PAROLARI	Collezione A. Galvagni	SCATOLA N. 719		ARTHROPODA	INSECTA	BLATTODEA	ECTOBIIDAE	Ectobius	erythronotus				2	adulto	5	adulto	A SECCO	BUONO	600		19/07/1955		A. Galvagni	F.M. Buzzetti	05/03/2018
ZOOLOGIA	INSETTI	1	Ectobius erythronotus	EUROPA	ITALIA	TRENTINO ALTO ADIGE	TRENTO		Cengia alta	MUSEO CIVICO DI ROVERETO | PALAZZO PAROLARI	Collezione A. Galvagni	Scatola n. 719	N. 411186	ARTHROPODA	INSECTA	BLATTODEA	ECTOBIIDAE	Ectobius	erythronotus								A SECCO	BUONO			09/08/1961		A. Galvagni	F.M. Buzzetti	05/03/2018
ZOOLOGIA	INSETTI	27	Ectobius erythronotus	EUROPA	ITALIA	TRENTINO ALTO ADIGE	TRENTO	Altopiano della Vigolana	Centa San Nicolò, Rifugio Paludei	MUSEO CIVICO DI ROVERETO | PALAZZO PAROLARI	Collezione A. Galvagni	SCATOLA N. 719		ARTHROPODA	INSECTA	BLATTODEA	ECTOBIIDAE	Ectobius	erythronotus				13	adulto	14	adulto	A SECCO	BUONO	1000		01/08/1967		A. Galvagni	F.M. Buzzetti	05/03/2018
ZOOLOGIA	INSETTI	1	Ectobius erythronotus	EUROPA	ITALIA	TRENTINO ALTO ADIGE	TRENTO		Centa San Nicolò, Rifugio Paludei	MUSEO CIVICO DI ROVERETO | PALAZZO PAROLARI	Collezione A. Galvagni	Scatola n. 719	N. 411205	ARTHROPODA	INSECTA	BLATTODEA	ECTOBIIDAE	Ectobius	erythronotus								A SECCO	BUONO			01/08/1967		A. Galvagni	F.M. Buzzetti	05/03/2018
ZOOLOGIA	INSETTI	1	Ectobius erythronotus	EUROPA	ITALIA	TRENTINO ALTO ADIGE	TRENTO		Costa di Folgaria	MUSEO CIVICO DI ROVERETO | PALAZZO PAROLARI	Collezione A. Galvagni	Scatola n. 719	N. 411197	ARTHROPODA	INSECTA	BLATTODEA	ECTOBIIDAE	Ectobius	erythronotus								A SECCO	BUONO			01/07/1968		A. Galvagni	F.M. Buzzetti	05/03/2018
ZOOLOGIA	INSETTI	10	Ectobius erythronotus	EUROPA	ITALIA	TRENTINO ALTO ADIGE	TRENTO	Folgaria	Costa di Folgaria - 0033/3	MUSEO CIVICO DI ROVERETO | PALAZZO PAROLARI	Collezione A. Galvagni	SCATOLA N. 719		ARTHROPODA	INSECTA	BLATTODEA	ECTOBIIDAE	Ectobius	erythronotus				10	adulto		adulto	A SECCO	BUONO	1550		01/07/1968		A. Galvagni	F.M. Buzzetti	05/03/2018
ZOOLOGIA	INSETTI	1	Ectobius erythronotus	EUROPA	ITALIA	TRENTINO ALTO ADIGE	TRENTO		Denno, Val di Non	MUSEO CIVICO DI ROVERETO | PALAZZO PAROLARI	Collezione A. Galvagni	Scatola n. 719	N. 411201	ARTHROPODA	INSECTA	BLATTODEA	ECTOBIIDAE	Ectobius	erythronotus								A SECCO	BUONO			07/07/1968		A. Galvagni	F.M. Buzzetti	05/03/2018
ZOOLOGIA	INSETTI	1	Ectobius erythronotus	EUROPA	ITALIA	TRENTINO ALTO ADIGE	TRENTO	Pinzolo	Dosso Sabion	MUSEO CIVICO DI ROVERETO | PALAZZO PAROLARI	Collezione A. Galvagni	SCATOLA N. 719		ARTHROPODA	INSECTA	BLATTODEA	ECTOBIIDAE	Ectobius	erythronotus				1	adulto		adulto	A SECCO	BUONO	1100		27/07/1947		A. Galvagni	F.M. Buzzetti	05/03/2018
ZOOLOGIA	INSETTI	1	Ectobius erythronotus	EUROPA	ITALIA	TRENTINO ALTO ADIGE	TRENTO	Pinzolo	Dosso Sabion	MUSEO CIVICO DI ROVERETO | PALAZZO PAROLARI	Collezione A. Galvagni	SCATOLA N. 719		ARTHROPODA	INSECTA	BLATTODEA	ECTOBIIDAE	Ectobius	erythronotus				1	adulto		adulto	A SECCO	BUONO	1100		27/07/1947		A. Galvagni	F.M. Buzzetti	05/03/2018
ZOOLOGIA	INSETTI	2	Ectobius erythronotus	EUROPA	ITALIA	TRENTINO ALTO ADIGE	TRENTO	Folgaria	Dosso Sommo	MUSEO CIVICO DI ROVERETO | PALAZZO PAROLARI	Collezione A. Galvagni	SCATOLA N. 719		ARTHROPODA	INSECTA	BLATTODEA	ECTOBIIDAE	Ectobius	erythronotus				2	adulto		adulto	A SECCO	BUONO	1600		18/07/1971		A. Galvagni	F.M. Buzzetti	05/03/2018
ZOOLOGIA	INSETTI	1	Ectobius erythronotus	EUROPA	ITALIA	TRENTINO ALTO ADIGE	TRENTO		Folgaria, Dosso Sommo	MUSEO CIVICO DI ROVERETO | PALAZZO PAROLARI	Collezione A. Galvagni	Scatola n. 719	N. 411187	ARTHROPODA	INSECTA	BLATTODEA	ECTOBIIDAE	Ectobius	erythronotus								A SECCO	BUONO			18/07/1971		A. Galvagni	F.M. Buzzetti	05/03/2018
ZOOLOGIA	INSETTI	1	Ectobius erythronotus	EUROPA	ITALIA	TRENTINO ALTO ADIGE	TRENTO	Folgaria	Folgaria, Monte Cornetto, Malga Cornetto	MUSEO CIVICO DI ROVERETO | PALAZZO PAROLARI	Collezione A. Galvagni	SCATOLA N. 719		ARTHROPODA	INSECTA	BLATTODEA	ECTOBIIDAE	Ectobius	erythronotus				1	adulto		adulto	A SECCO	BUONO	1700		11/08/1968		A. Galvagni	F.M. Buzzetti	05/03/2018
ZOOLOGIA	INSETTI	1	Ectobius erythronotus	EUROPA	ITALIA	TRENTINO ALTO ADIGE	TRENTO		Folgaria, Monte Cornetto, Malga Cornetto	MUSEO CIVICO DI ROVERETO | PALAZZO PAROLARI	Collezione A. Galvagni	Scatola n. 719	N. 411198	ARTHROPODA	INSECTA	BLATTODEA	ECTOBIIDAE	Ectobius	erythronotus								A SECCO	BUONO			11/08/1968		A. Galvagni	F.M. Buzzetti	05/03/2018
ZOOLOGIA	INSETTI	1	Ectobius erythronotus	EUROPA	ITALIA	LOMBARDIA			Grigna, Cresta Sinigalia	MUSEO CIVICO DI ROVERETO | PALAZZO PAROLARI	Collezione A. Galvagni	SCATOLA N. 719		ARTHROPODA	INSECTA	BLATTODEA	ECTOBIIDAE	Ectobius	erythronotus				1	adulto		adulto	A SECCO	BUONO	1600	1900	11/09/1960		A. Galvagni	F.M. Buzzetti	05/03/2018
ZOOLOGIA	INSETTI	1	Ectobius erythronotus	EUROPA	ITALIA	TRENTINO ALTO ADIGE	TRENTO		Lavarone, Magre	MUSEO CIVICO DI ROVERETO | PALAZZO PAROLARI	Collezione A. Galvagni	Scatola n. 719	N. 411188	ARTHROPODA	INSECTA	BLATTODEA	ECTOBIIDAE	Ectobius	erythronotus								A SECCO	BUONO			22/07/1972		A. Galvagni	F.M. Buzzetti	05/03/2018
ZOOLOGIA	INSETTI	57	Ectobius erythronotus	EUROPA	ITALIA	LOMBARDIA	BRESCIA	Limone sul Garda	Limone sul Garda	MUSEO CIVICO DI ROVERETO | PALAZZO PAROLARI	Collezione A. Galvagni	SCATOLA N. 719		ARTHROPODA	INSECTA	BLATTODEA	ECTOBIIDAE	Ectobius	erythronotus					adulto		adulto	A SECCO	BUONO	500		24/05/1970		A. Galvagni	F.M. Buzzetti	05/03/2018
ZOOLOGIA	INSETTI	1	Ectobius erythronotus	EUROPA	ITALIA	LOMBARDIA	BRESCIA		Limone sul Garda	MUSEO CIVICO DI ROVERETO | PALAZZO PAROLARI	Collezione A. Galvagni	Scatola n. 719	N. 411185	ARTHROPODA	INSECTA	BLATTODEA	ECTOBIIDAE	Ectobius	erythronotus								A SECCO	BUONO			24/05/1970		A. Galvagni	F.M. Buzzetti	05/03/2018
ZOOLOGIA	INSETTI	8	Ectobius erythronotus	EUROPA	ITALIA	TRENTINO ALTO ADIGE	TRENTO	Lavarone	Magre	MUSEO CIVICO DI ROVERETO | PALAZZO PAROLARI	Collezione A. Galvagni	SCATOLA N. 719		ARTHROPODA	INSECTA	BLATTODEA	ECTOBIIDAE	Ectobius	erythronotus				5	adulto	3	adulto	A SECCO	BUONO	1300		22/07/1972		A. Galvagni	F.M. Buzzetti	05/03/2018
ZOOLOGIA	INSETTI	82	Ectobius erythronotus	EUROPA	ITALIA	FRIULI VENEZIA GIULIA	PORDENONE	Aviano	Monte Cavallo, Pra d.Plana, Dos del Lovo	MUSEO CIVICO DI ROVERETO | PALAZZO PAROLARI	Collezione A. Galvagni	SCATOLA N. 719		ARTHROPODA	INSECTA	BLATTODEA	ECTOBIIDAE	Ectobius	erythronotus					adulto		adulto	A SECCO	BUONO	300	1000	01/09/1980	05/09/1980	A. Galvagni	F.M. Buzzetti	05/03/2018
ZOOLOGIA	INSETTI	1	Ectobius erythronotus	EUROPA	ITALIA	FRIULI VENEZIA GIULIA	PORDENONE		Monte Cavallo, Pra d.Plana, Dos del Lovo	MUSEO CIVICO DI ROVERETO | PALAZZO PAROLARI	Collezione A. Galvagni	Scatola n. 719	N. 411184	ARTHROPODA	INSECTA	BLATTODEA	ECTOBIIDAE	Ectobius	erythronotus								A SECCO	BUONO			01/09/1980		A. Galvagni	F.M. Buzzetti	05/03/2018
ZOOLOGIA	INSETTI	3	Ectobius erythronotus	EUROPA	ITALIA	TRENTINO ALTO ADIGE	TRENTO	Rovereto	Monte Finonchio	MUSEO CIVICO DI ROVERETO | PALAZZO PAROLARI	Collezione A. Galvagni	SCATOLA N. 719		ARTHROPODA	INSECTA	BLATTODEA	ECTOBIIDAE	Ectobius	erythronotus				2	adulto	1	adulto	A SECCO	BUONO	1550		27/08/1959		A. Galvagni	F.M. Buzzetti	05/03/2018
ZOOLOGIA	INSETTI	1	Ectobius erythronotus	EUROPA	ITALIA	TRENTINO ALTO ADIGE	TRENTO		Monte Finonchio	MUSEO CIVICO DI ROVERETO | PALAZZO PAROLARI	Collezione A. Galvagni	Scatola n. 719	N. 411191	ARTHROPODA	INSECTA	BLATTODEA	ECTOBIIDAE	Ectobius	erythronotus								A SECCO	BUONO			27/08/1959		A. Galvagni	F.M. Buzzetti	05/03/2018
ZOOLOGIA	INSETTI	1	Ectobius erythronotus	EUROPA	ITALIA	TRENTINO ALTO ADIGE	TRENTO		Monte Tremalzo	MUSEO CIVICO DI ROVERETO | PALAZZO PAROLARI	Collezione A. Galvagni	Scatola n. 719	N. 411203	ARTHROPODA	INSECTA	BLATTODEA	ECTOBIIDAE	Ectobius	erythronotus								A SECCO	BUONO			28/08/1959		A. Galvagni	F.M. Buzzetti	05/03/2018
ZOOLOGIA	INSETTI	51	Ectobius erythronotus	EUROPA	ITALIA	TRENTINO ALTO ADIGE	TRENTO		Monte Tremalzo	MUSEO CIVICO DI ROVERETO | PALAZZO PAROLARI	Collezione A. Galvagni	SCATOLA N. 719		ARTHROPODA	INSECTA	BLATTODEA	ECTOBIIDAE	Ectobius	erythronotus				17	adulto	34	adulto	A SECCO	BUONO	1700	1900	28/08/1959		A. Galvagni	F.M. Buzzetti	05/03/2018
ZOOLOGIA	INSETTI	3	Ectobius erythronotus	EUROPA	ITALIA	VENETO	VERONA	Erbezzo	Monti Lessini, Erbezzo	MUSEO CIVICO DI ROVERETO | PALAZZO PAROLARI	Collezione A. Galvagni	SCATOLA N. 719		ARTHROPODA	INSECTA	BLATTODEA	ECTOBIIDAE	Ectobius	erythronotus				2	adulto	1	adulto	A SECCO	BUONO	1350		16/08/1996		A. Galvagni	F.M. Buzzetti	05/03/2018
ZOOLOGIA	INSETTI	1	Ectobius erythronotus	EUROPA	ITALIA	VENETO	VERONA		Monti Lessini, Erbezzo	MUSEO CIVICO DI ROVERETO | PALAZZO PAROLARI	Collezione A. Galvagni	Scatola n. 719	N. 411183	ARTHROPODA	INSECTA	BLATTODEA	ECTOBIIDAE	Ectobius	erythronotus								A SECCO	BUONO			16/08/1996		A. Galvagni	F.M. Buzzetti	05/03/2018
ZOOLOGIA	INSETTI	20	Ectobius erythronotus	EUROPA	ITALIA	TRENTINO ALTO ADIGE	TRENTO	Lavarone	Oseli	MUSEO CIVICO DI ROVERETO | PALAZZO PAROLARI	Collezione A. Galvagni	SCATOLA N. 719		ARTHROPODA	INSECTA	BLATTODEA	ECTOBIIDAE	Ectobius	erythronotus				12	adulto	8	adulto	A SECCO	BUONO	1200		09/07/1971		A. Galvagni	F.M. Buzzetti	05/03/2018
ZOOLOGIA	INSETTI	3	Ectobius erythronotus	EUROPA	ITALIA	TRENTINO ALTO ADIGE	TRENTO	Andalo	Paganella, Prati di Gaggia	MUSEO CIVICO DI ROVERETO | PALAZZO PAROLARI	Collezione A. Galvagni	SCATOLA N. 719		ARTHROPODA	INSECTA	BLATTODEA	ECTOBIIDAE	Ectobius	erythronotus				2	adulto	1	adulto	A SECCO	BUONO			09/07/1996		A. Galvagni	F.M. Buzzetti	05/03/2018
ZOOLOGIA	INSETTI	2	Ectobius erythronotus	EUROPA	ITALIA	TRENTINO ALTO ADIGE	TRENTO	San Martino di Castroza	Paneveggio	MUSEO CIVICO DI ROVERETO | PALAZZO PAROLARI	Collezione A. Galvagni	SCATOLA N. 719		ARTHROPODA	INSECTA	BLATTODEA	ECTOBIIDAE	Ectobius	erythronotus				2	adulto		adulto	A SECCO	BUONO	1545		28/07/1963		A. Galvagni	F.M. Buzzetti	05/03/2018
ZOOLOGIA	INSETTI	1	Ectobius erythronotus	EUROPA	ITALIA	TRENTINO ALTO ADIGE	TRENTO		Passo di costa lunga	MUSEO CIVICO DI ROVERETO | PALAZZO PAROLARI	Collezione A. Galvagni	Scatola n. 719	N. 411208	ARTHROPODA	INSECTA	BLATTODEA	ECTOBIIDAE	Ectobius	erythronotus								A SECCO	BUONO			28/07/1963		A. Galvagni	F.M. Buzzetti	05/03/2018
ZOOLOGIA	INSETTI	1	Ectobius erythronotus	EUROPA	ITALIA	TRENTINO ALTO ADIGE	TRENTO		Passo di costa lunga	MUSEO CIVICO DI ROVERETO | PALAZZO PAROLARI	Collezione A. Galvagni	SCATOLA N. 719		ARTHROPODA	INSECTA	BLATTODEA	ECTOBIIDAE	Ectobius	erythronotus				1	adulto		adulto	A SECCO	BUONO	1100		28/07/1963		A. Galvagni	F.M. Buzzetti	05/03/2018
ZOOLOGIA	INSETTI	1	Ectobius erythronotus	EUROPA	ITALIA	TRENTINO ALTO ADIGE	TRENTO		Passo Tremalzo	MUSEO CIVICO DI ROVERETO | PALAZZO PAROLARI	Collezione A. Galvagni	Scatola n. 719	N. 411202	ARTHROPODA	INSECTA	BLATTODEA	ECTOBIIDAE	Ectobius	erythronotus								A SECCO	BUONO			03/08/1958		A. Galvagni	F.M. Buzzetti	05/03/2018
ZOOLOGIA	INSETTI	15	Ectobius erythronotus	EUROPA	ITALIA	TRENTINO ALTO ADIGE	TRENTO		Passo Tremalzo	MUSEO CIVICO DI ROVERETO | PALAZZO PAROLARI	Collezione A. Galvagni	SCATOLA N. 719		ARTHROPODA	INSECTA	BLATTODEA	ECTOBIIDAE	Ectobius	erythronotus				14	adulto	1	adulto	A SECCO	BUONO	1650		03/08/1958		A. Galvagni	F.M. Buzzetti	05/03/2018
ZOOLOGIA	INSETTI	2	Ectobius erythronotus	EUROPA	ITALIA	TRENTINO ALTO ADIGE	TRENTO	Vallarsa	Pian delle Fugazze	MUSEO CIVICO DI ROVERETO | PALAZZO PAROLARI	Collezione A. Galvagni	SCATOLA N. 719		ARTHROPODA	INSECTA	BLATTODEA	ECTOBIIDAE	Ectobius	erythronotus				1	adulto	1	adulto	A SECCO	BUONO			01/09/1996		A. Galvagni	F.M. Buzzetti	05/03/2018
ZOOLOGIA	INSETTI	1	Ectobius erythronotus	EUROPA	ITALIA	TRENTINO ALTO ADIGE	TRENTO		Pian delle Fugazze	MUSEO CIVICO DI ROVERETO | PALAZZO PAROLARI	Collezione A. Galvagni	Scatola n. 719	N. 411182	ARTHROPODA	INSECTA	BLATTODEA	ECTOBIIDAE	Ectobius	erythronotus								A SECCO	BUONO			01/09/1996		A. Galvagni	F.M. Buzzetti	05/03/2018
ZOOLOGIA	INSETTI	1	Ectobius erythronotus	EUROPA	ITALIA	TRENTINO ALTO ADIGE	TRENTO		Pinzolo, Dosso Sabion	MUSEO CIVICO DI ROVERETO | PALAZZO PAROLARI	Collezione A. Galvagni	Scatola n. 719	N. 411196	ARTHROPODA	INSECTA	BLATTODEA	ECTOBIIDAE	Ectobius	erythronotus								A SECCO	BUONO			27/07/1947		A. Galvagni	F.M. Buzzetti	05/03/2018
ZOOLOGIA	INSETTI	1	Ectobius erythronotus	EUROPA	ITALIA	TRENTINO ALTO ADIGE	TRENTO		Pinzolo, Dosso Sabion	MUSEO CIVICO DI ROVERETO | PALAZZO PAROLARI	Collezione A. Galvagni	Scatola n. 719	N. 411207	ARTHROPODA	INSECTA	BLATTODEA	ECTOBIIDAE	Ectobius	erythronotus								A SECCO	BUONO			27/07/1947		A. Galvagni	F.M. Buzzetti	05/03/2018
ZOOLOGIA	INSETTI	1	Ectobius erythronotus	EUROPA	ITALIA	TRENTINO ALTO ADIGE	TRENTO		Rovereto, Cengia alta	MUSEO CIVICO DI ROVERETO | PALAZZO PAROLARI	Collezione A. Galvagni	Scatola n. 719	N. 411189	ARTHROPODA	INSECTA	BLATTODEA	ECTOBIIDAE	Ectobius	erythronotus								A SECCO	BUONO			05/08/1972		A. Galvagni	F.M. Buzzetti	05/03/2018
ZOOLOGIA	INSETTI	1	Ectobius erythronotus	EUROPA	ITALIA	TRENTINO ALTO ADIGE	TRENTO		Rovereto, Cengia alta	MUSEO CIVICO DI ROVERETO | PALAZZO PAROLARI	Collezione A. Galvagni	Scatola n. 719	N. 411200	ARTHROPODA	INSECTA	BLATTODEA	ECTOBIIDAE	Ectobius	erythronotus								A SECCO	BUONO			19/07/1955		A. Galvagni	F.M. Buzzetti	05/03/2018
ZOOLOGIA	INSETTI	7	Ectobius erythronotus	EUROPA	ITALIA	TRENTINO ALTO ADIGE	TRENTO	Rovereto	Rovereto, Vallunga	MUSEO CIVICO DI ROVERETO | PALAZZO PAROLARI	Collezione A. Galvagni	SCATOLA N. 719		ARTHROPODA	INSECTA	BLATTODEA	ECTOBIIDAE	Ectobius	erythronotus				7	adulto		adulto	A SECCO	BUONO			07/05/1962		A. Galvagni	F.M. Buzzetti	05/03/2018
ZOOLOGIA	INSETTI	1	Ectobius erythronotus	EUROPA	ITALIA	TRENTINO ALTO ADIGE	TRENTO	Rovereto	Rovereto, Vallunga - 0132/1	MUSEO CIVICO DI ROVERETO | PALAZZO PAROLARI	Collezione A. Galvagni	Scatola n. 719	N. 411204	ARTHROPODA	INSECTA	BLATTODEA	ECTOBIIDAE	Ectobius	erythronotus								A SECCO	BUONO			07/05/1962		A. Galvagni	F.M. Buzzetti	05/03/2018
ZOOLOGIA	INSETTI	1	Ectobius erythronotus	EUROPA	ITALIA	TRENTINO ALTO ADIGE	TRENTO		San Martino di Castroza, Paneveggio	MUSEO CIVICO DI ROVERETO | PALAZZO PAROLARI	Collezione A. Galvagni	Scatola n. 719	N. 411193	ARTHROPODA	INSECTA	BLATTODEA	ECTOBIIDAE	Ectobius	erythronotus								A SECCO	BUONO			28/07/1963		A. Galvagni	F.M. Buzzetti	05/03/2018
ZOOLOGIA	INSETTI	21	Ectobius erythronotus	EUROPA	ITALIA	LOMBARDIA	BRESCIA	Tignale	Tignale	MUSEO CIVICO DI ROVERETO | PALAZZO PAROLARI	Collezione A. Galvagni	SCATOLA N. 719		ARTHROPODA	INSECTA	BLATTODEA	ECTOBIIDAE	Ectobius	erythronotus				9	adulto	12	adulto	A SECCO	BUONO			07/06/1970		A. Galvagni	F.M. Buzzetti	05/03/2018
ZOOLOGIA	INSETTI	1	Ectobius erythronotus	EUROPA	ITALIA	LOMBARDIA	BRESCIA		Tignale	MUSEO CIVICO DI ROVERETO | PALAZZO PAROLARI	Collezione A. Galvagni	Scatola n. 719	N. 411190	ARTHROPODA	INSECTA	BLATTODEA	ECTOBIIDAE	Ectobius	erythronotus								A SECCO	BUONO			07/06/1970		A. Galvagni	F.M. Buzzetti	05/03/2018
ZOOLOGIA	INSETTI	1	Ectobius erythronotus	EUROPA	ITALIA	VENETO	BELLUNO		Trichiana - Campedei	MUSEO CIVICO DI ROVERETO | PALAZZO PAROLARI	Collezione A. Galvagni	Scatola n. 719	N. 411206	ARTHROPODA	INSECTA	BLATTODEA	ECTOBIIDAE	Ectobius	erythronotus								A SECCO	BUONO			06/08/1980		A. Galvagni	F.M. Buzzetti	05/03/2018
ZOOLOGIA	INSETTI	8	Ectobius erythronotus	EUROPA	ITALIA	TRENTINO ALTO ADIGE	TRENTO	Denno	Val di Non	MUSEO CIVICO DI ROVERETO | PALAZZO PAROLARI	Collezione A. Galvagni	SCATOLA N. 719		ARTHROPODA	INSECTA	BLATTODEA	ECTOBIIDAE	Ectobius	erythronotus				7	adulto	1	adulto	A SECCO	BUONO			07/07/1968		A. Galvagni	F.M. Buzzetti	05/03/2018
ZOOLOGIA	INSETTI	6	Ectobius erythronotus	EUROPA	ITALIA	VENETO	BELLUNO	Trichiana - Campedei		MUSEO CIVICO DI ROVERETO | PALAZZO PAROLARI	Collezione A. Galvagni	SCATOLA N. 719		ARTHROPODA	INSECTA	BLATTODEA	ECTOBIIDAE	Ectobius	erythronotus					adulto	6	adulto	A SECCO	BUONO	580	650	06/08/1980		A. Galvagni	F.M. Buzzetti	05/03/2018
ZOOLOGIA	INSETTI	1	Ectobius erythronotus	EUROPA	ITALIA	LOMBARDIA			Grigna, Cresta Sinigalia	MUSEO CIVICO DI ROVERETO | PALAZZO PAROLARI	Collezione A. Galvagni	Scatola n. 719	N. 411194	ARTHROPODA	INSECTA	BLATTODEA	ECTOBIIDAE	Ectobius	erythronotus								A SECCO	BUONO			11/09/1960		A. Galvagni	F.M. Buzzetti	05/03/2018
ZOOLOGIA	INSETTI	6	Ectobius intermedius	EUROPA	ITALIA	SARDEGNA	CARBONIA-IGLESIAS		Isola San Pietro, Carloforte	MUSEO CIVICO DI ROVERETO | PALAZZO PAROLARI	Collezione A. Galvagni	SCATOLA N. 714		ARTHROPODA	INSECTA	BLATTODEA	ECTOBIIDAE	Ectobius	intermedius				6	adulto - neanide			A SECCO	BUONO			02/09/1977		A. Galvagni	F.M. Buzzetti	28/09/2017
ZOOLOGIA	INSETTI	3	Ectobius montanus	EUROPA	ITALIA	EMILIA ROMAGNA	BOLOGNA	Lizzano in Belvedere	Appennino modenese, Corno delle Scale	MUSEO CIVICO DI ROVERETO | PALAZZO PAROLARI	Collezione A. Galvagni	SCATOLA N. 707		ARTHROPODA	INSECTA	BLATTODEA	ECTOBIIDAE	Ectobius	montanus				1	adulto	2	adulto	A SECCO	BUONO			10/08/1972		A. Galvagni	F.M. Buzzetti	26/09/2017
ZOOLOGIA	INSETTI	10	Ectobius montanus	EUROPA	ITALIA	EMILIA ROMAGNA	MODENA		Appennino modenese, Monte Cimone versante sud	MUSEO CIVICO DI ROVERETO | PALAZZO PAROLARI	Collezione A. Galvagni	SCATOLA N. 707		ARTHROPODA	INSECTA	BLATTODEA	ECTOBIIDAE	Ectobius	montanus				7	adulto	3	adulto	A SECCO	BUONO	1800		09/08/1972		A. Galvagni	F.M. Buzzetti	26/09/2017
ZOOLOGIA	INSETTI	3	Ectobius montanus	EUROPA	ITALIA	EMILIA ROMAGNA	MODENA		Appennino Tosco-Emiliano, parte modenese Alpe tre Potenze, Valle Pozza	MUSEO CIVICO DI ROVERETO | PALAZZO PAROLARI	Collezione A. Galvagni	SCATOLA N. 707		ARTHROPODA	INSECTA	BLATTODEA	ECTOBIIDAE	Ectobius	montanus				1	adulto	2	adulto - neanide	A SECCO	BUONO	1350	1750	10/08/1972		A. Galvagni	F.M. Buzzetti	26/09/2017
ZOOLOGIA	INSETTI	3	Ectobius montanus	EUROPA	ITALIA	ABRUZZO	L'AQUILA	Avezzano	Avezzano, Monte d'Aria	MUSEO CIVICO DI ROVERETO | PALAZZO PAROLARI	Collezione A. Galvagni	SCATOLA N. 707		ARTHROPODA	INSECTA	BLATTODEA	ECTOBIIDAE	Ectobius	montanus				2	adulto	1	adulto	A SECCO	BUONO	900		01/09/1981		A. Galvagni	F.M. Buzzetti	26/09/2017
ZOOLOGIA	INSETTI	10	Ectobius montanus	EUROPA	ITALIA	ABRUZZO	L'AQUILA	Collelongo	Collelongo	MUSEO CIVICO DI ROVERETO | PALAZZO PAROLARI	Collezione A. Galvagni	SCATOLA N. 707		ARTHROPODA	INSECTA	BLATTODEA	ECTOBIIDAE	Ectobius	montanus				4	adulto	6	adulto	A SECCO	BUONO			30/08/1981		A. Galvagni	F.M. Buzzetti	26/09/2017
ZOOLOGIA	INSETTI	9	Ectobius montanus	EUROPA	ITALIA	MARCHE	ANCONA	Numana	foce Fiume Musone	MUSEO CIVICO DI ROVERETO | PALAZZO PAROLARI	Collezione A. Galvagni	SCATOLA N. 707		ARTHROPODA	INSECTA	BLATTODEA	ECTOBIIDAE	Ectobius	montanus				7	adulto	2	adulto	A SECCO	BUONO			04/09/1975		A. Galvagni	F.M. Buzzetti	26/09/2017
ZOOLOGIA	INSETTI	12	Ectobius montanus	EUROPA	ITALIA	ABRUZZO	L'AQUILA	Assergi	Gran Sasso, Campo Imperatore, Fonte della Vetica	MUSEO CIVICO DI ROVERETO | PALAZZO PAROLARI	Collezione A. Galvagni	SCATOLA N. 707		ARTHROPODA	INSECTA	BLATTODEA	ECTOBIIDAE	Ectobius	montanus						12	adulto	A SECCO	BUONO	1600		02/09/1971		A. Galvagni	F.M. Buzzetti	26/09/2017
ZOOLOGIA	INSETTI	3	Ectobius montanus	EUROPA	ITALIA	ABRUZZO	L'AQUILA	L'Aquila - Isola del Gran Sasso	Gran Sasso, Sella Monte Aquila versante est	MUSEO CIVICO DI ROVERETO | PALAZZO PAROLARI	Collezione A. Galvagni	SCATOLA N. 707		ARTHROPODA	INSECTA	BLATTODEA	ECTOBIIDAE	Ectobius	montanus						3	adulto	A SECCO	BUONO	2200	2300	04/09/1971		A. Galvagni	F.M. Buzzetti	26/09/2017
ZOOLOGIA	INSETTI	69	Ectobius montanus	EUROPA	ITALIA	TOSCANA	LUCCA	Castiglione di Carfagna	Le Forbici	MUSEO CIVICO DI ROVERETO | PALAZZO PAROLARI	Collezione A. Galvagni	SCATOLA N. 707		ARTHROPODA	INSECTA	BLATTODEA	ECTOBIIDAE	Ectobius	montanus				33	adulto	36	adulto	A SECCO	BUONO	1700	1800	10/08/1972		A. Galvagni	F.M. Buzzetti	26/09/2017
ZOOLOGIA	INSETTI	4	Ectobius montanus	EUROPA	ITALIA	MARCHE	PESARO E URBINO	Cagli	Monte Catria	MUSEO CIVICO DI ROVERETO | PALAZZO PAROLARI	Collezione A. Galvagni	SCATOLA N. 707		ARTHROPODA	INSECTA	BLATTODEA	ECTOBIIDAE	Ectobius	montanus				2	adulto	2	adulto	A SECCO	BUONO	1600	1700	02/09/1970		A. Galvagni	F.M. Buzzetti	26/09/2017
ZOOLOGIA	INSETTI	10	Ectobius montanus	EUROPA	ITALIA	ABRUZZO	L'AQUILA		Monte Maiella, monte Tavola Rotonda, Sierra Coraccino	MUSEO CIVICO DI ROVERETO | PALAZZO PAROLARI	Collezione A. Galvagni	SCATOLA N. 707		ARTHROPODA	INSECTA	BLATTODEA	ECTOBIIDAE	Ectobius	montanus				3	adulto	7	adulto	A SECCO	BUONO	2100		08/09/1971		A. Galvagni	F.M. Buzzetti	26/09/2017
ZOOLOGIA	INSETTI	24	Ectobius montanus	EUROPA	ITALIA	MARCHE	ASCOLIPICENO	Montemonaco	Monte Sibilla, Montemonaco	MUSEO CIVICO DI ROVERETO | PALAZZO PAROLARI	Collezione A. Galvagni	SCATOLA N. 707		ARTHROPODA	INSECTA	BLATTODEA	ECTOBIIDAE	Ectobius	montanus				11	adulto	13	adulto	A SECCO	BUONO	1750	1800	02/09/1975		A. Galvagni	F.M. Buzzetti	26/09/2017
ZOOLOGIA	INSETTI	13	Ectobius montanus	EUROPA	ITALIA	MARCHE	ASCOLIPICENO	Montemonaco	Monte Sibilla, Montemonaco	MUSEO CIVICO DI ROVERETO | PALAZZO PAROLARI	Collezione A. Galvagni	SCATOLA N. 707		ARTHROPODA	INSECTA	BLATTODEA	ECTOBIIDAE	Ectobius	montanus				5	adulto	8	adulto	A SECCO	BUONO	1850	1900	02/09/1976		A. Galvagni	F.M. Buzzetti	26/09/2017
ZOOLOGIA	INSETTI	9	Ectobius montanus	EUROPA	ITALIA	ABRUZZO	L'AQUILA	Ovindoli	Monte Velino, Monte della Magnola	MUSEO CIVICO DI ROVERETO | PALAZZO PAROLARI	Collezione A. Galvagni	SCATOLA N. 707		ARTHROPODA	INSECTA	BLATTODEA	ECTOBIIDAE	Ectobius	montanus						9	adulto	A SECCO	BUONO	1800		02/09/1981		A. Galvagni	F.M. Buzzetti	26/09/2017
ZOOLOGIA	INSETTI	9	Ectobius montanus	EUROPA	ITALIA	ABRUZZO	L'AQUILA	Micigliano	Monti Reatini, Monte Bove	MUSEO CIVICO DI ROVERETO | PALAZZO PAROLARI	Collezione A. Galvagni	SCATOLA N. 707		ARTHROPODA	INSECTA	BLATTODEA	ECTOBIIDAE	Ectobius	montanus				8	adulto	1	adulto	A SECCO	BUONO	1500		26/08/1981		A. Galvagni	F.M. Buzzetti	26/09/2017
ZOOLOGIA	INSETTI	18	Ectobius montanus	EUROPA	ITALIA	LAZIO	RIETI	Leonessa	Monti Reatini, Monte Jaccio Crudele	MUSEO CIVICO DI ROVERETO | PALAZZO PAROLARI	Collezione A. Galvagni	SCATOLA N. 707		ARTHROPODA	INSECTA	BLATTODEA	ECTOBIIDAE	Ectobius	montanus				1	adulto	17	adulto	A SECCO	BUONO	1900		27/08/1981		A. Galvagni	F.M. Buzzetti	26/09/2017
ZOOLOGIA	INSETTI	3	Ectobius montanus	EUROPA	ITALIA	LAZIO	RIETI	Cantalice	Monti Reatini, Sell.ta di Leonessa	MUSEO CIVICO DI ROVERETO | PALAZZO PAROLARI	Collezione A. Galvagni	SCATOLA N. 707		ARTHROPODA	INSECTA	BLATTODEA	ECTOBIIDAE	Ectobius	montanus				1	adulto	2	adulto	A SECCO	BUONO	1900		24/08/1981		A. Galvagni	F.M. Buzzetti	26/09/2017
ZOOLOGIA	INSETTI	4	Ectobius montanus	EUROPA	ITALIA	LAZIO	RIETI	Leonessa	Monti Reatini, Valle della Meta	MUSEO CIVICO DI ROVERETO | PALAZZO PAROLARI	Collezione A. Galvagni	SCATOLA N. 707		ARTHROPODA	INSECTA	BLATTODEA	ECTOBIIDAE	Ectobius	montanus						4	adulto	A SECCO	BUONO	1700		27/08/1981		A. Galvagni	F.M. Buzzetti	26/09/2017
ZOOLOGIA	INSETTI	3	Ectobius montanus	EUROPA	ITALIA	UMBRIA	PERUGIA	Norcia	Monti Sibillini, Castelluccio, Monte La Veletta	MUSEO CIVICO DI ROVERETO | PALAZZO PAROLARI	Collezione A. Galvagni	SCATOLA N. 707		ARTHROPODA	INSECTA	BLATTODEA	ECTOBIIDAE	Ectobius	montanus				3	adulto			A SECCO	BUONO			08/08/1954		A. Galvagni	F.M. Buzzetti	26/09/2017
ZOOLOGIA	INSETTI	8	Ectobius montanus	EUROPA	ITALIA	MARCHE	MACERATA	Bolognola	Monti Sibillini, Fonte Bassette	MUSEO CIVICO DI ROVERETO | PALAZZO PAROLARI	Collezione A. Galvagni	SCATOLA N. 707		ARTHROPODA	INSECTA	BLATTODEA	ECTOBIIDAE	Ectobius	montanus				1	adulto	7	adulto	A SECCO	BUONO	1600	1680	09/09/1976		A. Galvagni	F.M. Buzzetti	26/09/2017
ZOOLOGIA	INSETTI	11	Ectobius montanus	EUROPA	ITALIA	MARCHE	MACERATA	Bolognola	Monti Sibillini, Forcella del Fragno	MUSEO CIVICO DI ROVERETO | PALAZZO PAROLARI	Collezione A. Galvagni	SCATOLA N. 707		ARTHROPODA	INSECTA	BLATTODEA	ECTOBIIDAE	Ectobius	montanus				2	adulto	9	adulto	A SECCO	BUONO	1800	1900	09/09/1976		A. Galvagni	F.M. Buzzetti	26/09/2017
ZOOLOGIA	INSETTI	7	Ectobius montanus	EUROPA	ITALIA	UMBRIA	PERUGIA	Norcia	Monti Sibillini, Monte Cappelletta	MUSEO CIVICO DI ROVERETO | PALAZZO PAROLARI	Collezione A. Galvagni	SCATOLA N. 707		ARTHROPODA	INSECTA	BLATTODEA	ECTOBIIDAE	Ectobius	montanus				4	adulto	3	adulto	A SECCO	BUONO	1450		02/09/1976		A. Galvagni	F.M. Buzzetti	26/09/2017
ZOOLOGIA	INSETTI	3	Ectobius montanus	EUROPA	ITALIA	MARCHE	MACERATA		Monti Sibillini, Monte Porche, Fonte Sambuco	MUSEO CIVICO DI ROVERETO | PALAZZO PAROLARI	Collezione A. Galvagni	SCATOLA N. 707		ARTHROPODA	INSECTA	BLATTODEA	ECTOBIIDAE	Ectobius	montanus						3	adulto	A SECCO	BUONO	1700	1900	01/09/1976	09/09/1976	A. Galvagni	F.M. Buzzetti	26/09/2017
ZOOLOGIA	INSETTI	7	Ectobius montanus	EUROPA	ITALIA	MARCHE	MACERATA	Bolognola	Monti Sibillini, Pintura Bolognola	MUSEO CIVICO DI ROVERETO | PALAZZO PAROLARI	Collezione A. Galvagni	SCATOLA N. 707		ARTHROPODA	INSECTA	BLATTODEA	ECTOBIIDAE	Ectobius	montanus				5	adulto	2	adulto	A SECCO	BUONO	1500		29/08/1975		A. Galvagni	F.M. Buzzetti	26/09/2017
ZOOLOGIA	INSETTI	7	Ectobius montanus	EUROPA	ITALIA	MARCHE	MACERATA		Monti Sibillini, Rifugio Pianelli	MUSEO CIVICO DI ROVERETO | PALAZZO PAROLARI	Collezione A. Galvagni	SCATOLA N. 707		ARTHROPODA	INSECTA	BLATTODEA	ECTOBIIDAE	Ectobius	montanus				4	adulto	3	adulto	A SECCO	BUONO	1700		04/08/1955		A. Galvagni	F.M. Buzzetti	26/09/2017
ZOOLOGIA	INSETTI	1	Ectobius montanus	EUROPA	ITALIA	LAZIO	FROSINONE		Monti Simbruini, Monte Cotento	MUSEO CIVICO DI ROVERETO | PALAZZO PAROLARI	Collezione A. Galvagni	SCATOLA N. 707		ARTHROPODA	INSECTA	BLATTODEA	ECTOBIIDAE	Ectobius	montanus				1	adulto			A SECCO	BUONO	1600		29/08/1981		A. Galvagni	F.M. Buzzetti	26/09/2017
ZOOLOGIA	INSETTI	2	Ectobius montanus	EUROPA	ITALIA	MARCHE	MACERATA	Sarnano	Pizzo di Meta	MUSEO CIVICO DI ROVERETO | PALAZZO PAROLARI	Collezione A. Galvagni	SCATOLA N. 707		ARTHROPODA	INSECTA	BLATTODEA	ECTOBIIDAE	Ectobius	montanus						2	adulto	A SECCO	BUONO	1500	1624	29/08/1975		A. Galvagni	F.M. Buzzetti	26/09/2017
ZOOLOGIA	INSETTI	1	Ectobius montanus	EUROPA	ITALIA	ABRUZZO	TERAMO	Pietracamela	Prati di Tivo, La Madonnina	MUSEO CIVICO DI ROVERETO | PALAZZO PAROLARI	Collezione A. Galvagni	SCATOLA N. 707		ARTHROPODA	INSECTA	BLATTODEA	ECTOBIIDAE	Ectobius	montanus						1	adulto	A SECCO	BUONO	2250		26/08/1971		A. Galvagni	F.M. Buzzetti	26/09/2017
ZOOLOGIA	INSETTI	64	Ectobius pallidus	EUROPA	ITALIA	EMILIA ROMAGNA	MODENA	Fanano	Appennino modenese, Fanano	MUSEO CIVICO DI ROVERETO | PALAZZO PAROLARI	Collezione A. Galvagni	SCATOLA N. 706		ARTHROPODA	INSECTA	BLATTODEA	ECTOBIIDAE	Ectobius	pallidus				19	adulto	45	adulto	A SECCO	DISCRETO	600		12/08/1972		A. Galvagni	F.M. Buzzetti	25/09/2017
ZOOLOGIA	INSETTI	14	Ectobius pallidus	EUROPA	ITALIA	EMILIA ROMAGNA	MODENA		Appennino modenese, Monte Cimone versante sud	MUSEO CIVICO DI ROVERETO | PALAZZO PAROLARI	Collezione A. Galvagni	SCATOLA N. 706		ARTHROPODA	INSECTA	BLATTODEA	ECTOBIIDAE	Ectobius	pallidus				3	adulto	11	adulto	A SECCO	DISCRETO	1600	1800	09/08/1972		A. Galvagni	F.M. Buzzetti	25/09/2017
ZOOLOGIA	INSETTI	53	Ectobius pallidus	EUROPA	ITALIA	EMILIA ROMAGNA	MODENA	Montecreto	Appennino modenese, Montecreto	MUSEO CIVICO DI ROVERETO | PALAZZO PAROLARI	Collezione A. Galvagni	SCATOLA N. 706		ARTHROPODA	INSECTA	BLATTODEA	ECTOBIIDAE	Ectobius	pallidus				21	adulto	32	adulto	A SECCO	DISCRETO			10/08/1972		A. Galvagni	F.M. Buzzetti	25/09/2017
ZOOLOGIA	INSETTI	1	Ectobius pallidus	EUROPA	ITALIA	TRENTINO ALTO ADIGE	TRENTO	Rovereto	Bosco della Città - 0132/1	MUSEO CIVICO DI ROVERETO | PALAZZO PAROLARI	Collezione A. Galvagni	SCATOLA N. 706		ARTHROPODA	INSECTA	BLATTODEA	ECTOBIIDAE	Ectobius	pallidus				1	adulto			A SECCO	DISCRETO			15/09/1946		A. Galvagni	F.M. Buzzetti	25/09/2017
ZOOLOGIA	INSETTI	23	Ectobius pallidus	EUROPA	ITALIA	TRENTINO ALTO ADIGE	TRENTO	Rovereto	Cengia alta	MUSEO CIVICO DI ROVERETO | PALAZZO PAROLARI	Collezione A. Galvagni	SCATOLA N. 706		ARTHROPODA	INSECTA	BLATTODEA	ECTOBIIDAE	Ectobius	pallidus				1	adulto	22	adulto	A SECCO	DISCRETO	600		05/08/1972		A. Galvagni	F.M. Buzzetti	25/09/2017
ZOOLOGIA	INSETTI	5	Ectobius pallidus	EUROPA	FRANCIA				Col di Tenda	MUSEO CIVICO DI ROVERETO | PALAZZO PAROLARI	Collezione A. Galvagni	SCATOLA N. 706		ARTHROPODA	INSECTA	BLATTODEA	ECTOBIIDAE	Ectobius	pallidus				1	adulto	4	adulto	A SECCO	DISCRETO	1350	1450	13/08/1973		A. Galvagni	F.M. Buzzetti	25/02/2017
ZOOLOGIA	INSETTI	22	Ectobius pallidus	EUROPA	ITALIA	TRENTINO ALTO ADIGE	BOLZANO	Laces	Coldrano, Val Venosta	MUSEO CIVICO DI ROVERETO | PALAZZO PAROLARI	Collezione A. Galvagni	SCATOLA N. 706		ARTHROPODA	INSECTA	BLATTODEA	ECTOBIIDAE	Ectobius	pallidus				2	adulto	20	adulto	A SECCO	DISCRETO	800	1000	25/08/1968		A. Galvagni	F.M. Buzzetti	25/09/2017
ZOOLOGIA	INSETTI	9	Ectobius pallidus	EUROPA	ITALIA	PIEMONTE	CUNEO	Frabosa Soprana	Frabosa Soprana	MUSEO CIVICO DI ROVERETO | PALAZZO PAROLARI	Collezione A. Galvagni	SCATOLA N. 706		ARTHROPODA	INSECTA	BLATTODEA	ECTOBIIDAE	Ectobius	pallidus				1	adulto	8	adulto	A SECCO	DISCRETO	1000		06/08/1973		A. Galvagni	F.M. Buzzetti	25/02/2017
ZOOLOGIA	INSETTI	2	Ectobius pallidus	EUROPA	ITALIA	EMILIA ROMAGNA	BOLOGNA	Lizzano in Belvedere	La Castellina	MUSEO CIVICO DI ROVERETO | PALAZZO PAROLARI	Collezione A. Galvagni	SCATOLA N. 706		ARTHROPODA	INSECTA	BLATTODEA	ECTOBIIDAE	Ectobius	pallidus						2	adulto	A SECCO	DISCRETO	1050		12/08/1972		A. Galvagni	F.M. Buzzetti	25/09/2017
ZOOLOGIA	INSETTI	5	Ectobius pallidus	EUROPA	ITALIA	TRENTINO ALTO ADIGE	TRENTO	Ledro	Lago di Ledro	MUSEO CIVICO DI ROVERETO | PALAZZO PAROLARI	Collezione A. Galvagni	SCATOLA N. 706		ARTHROPODA	INSECTA	BLATTODEA	ECTOBIIDAE	Ectobius	pallidus						5	adulto	A SECCO	DISCRETO			12/07/1946		A. Galvagni	F.M. Buzzetti	25/09/2017
ZOOLOGIA	INSETTI	5	Ectobius pallidus	EUROPA	ITALIA	MARCHE	MACERATA	Bolognola	Monti Sibillini, Val Bolognola	MUSEO CIVICO DI ROVERETO | PALAZZO PAROLARI	Collezione A. Galvagni	SCATOLA N. 706		ARTHROPODA	INSECTA	BLATTODEA	ECTOBIIDAE	Ectobius	pallidus				4	adulto	1	adulto	A SECCO	DISCRETO			26/06/1955		A. Galvagni	F.M. Buzzetti	25/09/2017
ZOOLOGIA	INSETTI	1	Ectobius pallidus	EUROPA	ITALIA	TRENTINO ALTO ADIGE	TRENTO	Fondo	Passo Palade Val di Non	MUSEO CIVICO DI ROVERETO | PALAZZO PAROLARI	Collezione A. Galvagni	SCATOLA N. 706		ARTHROPODA	INSECTA	BLATTODEA	ECTOBIIDAE	Ectobius	pallidus				1	adulto			A SECCO	DISCRETO			07/07/1968		A. Galvagni	F.M. Buzzetti	25/02/2017
ZOOLOGIA	INSETTI	5	Ectobius pallidus	EUROPA	ITALIA	TRENTINO ALTO ADIGE	TRENTO	Levico	Passo Vezzena	MUSEO CIVICO DI ROVERETO | PALAZZO PAROLARI	Collezione A. Galvagni	SCATOLA N. 706		ARTHROPODA	INSECTA	BLATTODEA	ECTOBIIDAE	Ectobius	pallidus						5	adulto	A SECCO	DISCRETO			02/07/1968		A. Galvagni	F.M. Buzzetti	25/09/2017
ZOOLOGIA	INSETTI	11	Ectobius pallidus	EUROPA	ITALIA	EMILIA ROMAGNA	MODENA	Sestola	Poggioraso	MUSEO CIVICO DI ROVERETO | PALAZZO PAROLARI	Collezione A. Galvagni	SCATOLA N. 706		ARTHROPODA	INSECTA	BLATTODEA	ECTOBIIDAE	Ectobius	pallidus				5	adulto	6	adulto	A SECCO	DISCRETO	900		12/08/1972		A. Galvagni	F.M. Buzzetti	25/09/2017
ZOOLOGIA	INSETTI	1	Ectobius pallidus	EUROPA	ITALIA	TRENTINO ALTO ADIGE	BOLZANO	Silandro	Rio Silandro	MUSEO CIVICO DI ROVERETO | PALAZZO PAROLARI	Collezione A. Galvagni	SCATOLA N. 706		ARTHROPODA	INSECTA	BLATTODEA	ECTOBIIDAE	Ectobius	pallidus				1	adulto			A SECCO	DISCRETO			14/08/1967		A. Galvagni	F.M. Buzzetti	25/09/2017
ZOOLOGIA	INSETTI	14	Ectobius pallidus	EUROPA	ITALIA	VENETO	VERONA	Domegliara	Sant'Ambrogio	MUSEO CIVICO DI ROVERETO | PALAZZO PAROLARI	Collezione A. Galvagni	SCATOLA N. 706		ARTHROPODA	INSECTA	BLATTODEA	ECTOBIIDAE	Ectobius	pallidus				3	adulto	11	adulto	A SECCO	DISCRETO			05/06/1965		A. Galvagni	F.M. Buzzetti	25/02/2017
ZOOLOGIA	INSETTI	2	Ectobius pallidus	EUROPA	ITALIA	TRENTINO ALTO ADIGE	TRENTO	Terragnolo	Spino, rive del Torrente Leno	MUSEO CIVICO DI ROVERETO | PALAZZO PAROLARI	Collezione A. Galvagni	SCATOLA N. 706		ARTHROPODA	INSECTA	BLATTODEA	ECTOBIIDAE	Ectobius	pallidus						2	adulto	A SECCO	DISCRETO			17/06/1946		A. Galvagni	F.M. Buzzetti	25/09/2017
ZOOLOGIA	INSETTI	1	Ectobius pallidus	EUROPA	ITALIA	TRENTINO ALTO ADIGE	BOLZANO	Lasa	Val Venosta, Oris, Prati	MUSEO CIVICO DI ROVERETO | PALAZZO PAROLARI	Collezione A. Galvagni	SCATOLA N. 706		ARTHROPODA	INSECTA	BLATTODEA	ECTOBIIDAE	Ectobius	pallidus						1	adulto	A SECCO	DISCRETO	878		26/09/1964		A. Galvagni	F.M. Buzzetti	25/09/2017
ZOOLOGIA	INSETTI	1	Ectobius pallidus	EUROPA	ITALIA	TRENTINO ALTO ADIGE	BOLZANO	Laces	Val Venosta, San Martino	MUSEO CIVICO DI ROVERETO | PALAZZO PAROLARI	Collezione A. Galvagni	SCATOLA N. 706		ARTHROPODA	INSECTA	BLATTODEA	ECTOBIIDAE	Ectobius	pallidus						1	adulto	A SECCO	DISCRETO	1400	1500	05/07/1968		A. Galvagni	F.M. Buzzetti	25/09/2017
ZOOLOGIA	INSETTI	1	Ectobius pallidus	EUROPA	ITALIA	TRENTINO ALTO ADIGE	BOLZANO	Lasa	Val Venosta, zona steppica	MUSEO CIVICO DI ROVERETO | PALAZZO PAROLARI	Collezione A. Galvagni	SCATOLA N. 706		ARTHROPODA	INSECTA	BLATTODEA	ECTOBIIDAE	Ectobius	pallidus						1	adulto	A SECCO	DISCRETO	900	950	08/10/1967		A. Galvagni	F.M. Buzzetti	25/09/2017
ZOOLOGIA	INSETTI	1	Ectobius punctatissimus	EUROPA	ITALIA	FRIULI VENEZIA GIULIA	TRIESTE	Sgonico	Gabrovizza San Primo	MUSEO CIVICO DI ROVERETO | PALAZZO PAROLARI	Collezione A. Galvagni	SCATOLA N. 711		ARTHROPODA	INSECTA	BLATTODEA	ECTOBIIDAE	Ectobius	punctatissimus						1	adulto	A SECCO	BUONO	235		25/07/1996		A. Galvagni	F.M. Buzzetti	27/09/2017
ZOOLOGIA	INSETTI	3	Ectobius punctatissimus	EUROPA	ITALIA	FRIULI VENEZIA GIULIA	TRIESTE		Monte grisa, santuario	MUSEO CIVICO DI ROVERETO | PALAZZO PAROLARI	Collezione A. Galvagni	SCATOLA N. 711		ARTHROPODA	INSECTA	BLATTODEA	ECTOBIIDAE	Ectobius	punctatissimus				2	adulto	1	adulto	A SECCO	BUONO			26/07/1996		A. Galvagni	F.M. Buzzetti	27/09/2017
ZOOLOGIA	INSETTI	1	Ectobius supramontes	EUROPA	ITALIA	TRENTINO ALTO ADIGE	BOLZANO	Laces	Alpi di Coldrano	MUSEO CIVICO DI ROVERETO | PALAZZO PAROLARI	Collezione A. Galvagni	SCATOLA n.705		ARTHROPODA	INSECTA	BLATTODEA	ECTOBIIDAE	Ectobius	supramontes						1	adulto	A SECCO	BUONO	2100	2200	23/09/1967		A. Galvagni	F.M. Buzzetti	21/09/2017
ZOOLOGIA	INSETTI	1	Ectobius supramontes	EUROPA	ITALIA	EMILIA ROMAGNA	MODENA	Fanano	Appennino modenese	MUSEO CIVICO DI ROVERETO | PALAZZO PAROLARI	Collezione A. Galvagni	SCATOLA n.705		ARTHROPODA	INSECTA	BLATTODEA	ECTOBIIDAE	Ectobius	supramontes				1	adulto			A SECCO	BUONO	600		12/08/1972		A. Galvagni	F.M. Buzzetti	21/09/2017
ZOOLOGIA	INSETTI	2	Ectobius supramontes	EUROPA	ITALIA	TRENTINO ALTO ADIGE	TRENTO	Altopiano della Vigolana	Centa San Nicolò, Rifugio Paludei	MUSEO CIVICO DI ROVERETO | PALAZZO PAROLARI	Collezione A. Galvagni	SCATOLA n.705		ARTHROPODA	INSECTA	BLATTODEA	ECTOBIIDAE	Ectobius	supramontes						2	adulto	A SECCO	BUONO	1000		01/08/1967		A. Galvagni	F.M. Buzzetti	21/09/2017
ZOOLOGIA	INSETTI	2	Ectobius supramontes	EUROPA	ITALIA	TRENTINO ALTO ADIGE	TRENTO	Ledro	Concei, Monte Cadria Vies	MUSEO CIVICO DI ROVERETO | PALAZZO PAROLARI	Collezione A. Galvagni	SCATOLA n.705		ARTHROPODA	INSECTA	BLATTODEA	ECTOBIIDAE	Ectobius	supramontes						2	adulto	A SECCO	BUONO	1800	1850	06/09/1959		A. Galvagni	F.M. Buzzetti	21/09/2017
ZOOLOGIA	INSETTI	15	Ectobius supramontes	EUROPA	ITALIA	TRENTINO ALTO ADIGE	TRENTO	Folgaria	Costa di Folgaria - 0033/3	MUSEO CIVICO DI ROVERETO | PALAZZO PAROLARI	Collezione A. Galvagni	SCATOLA n.705		ARTHROPODA	INSECTA	BLATTODEA	ECTOBIIDAE	Ectobius	supramontes				10	adulto	5	adulto	A SECCO	BUONO	1265		22/07/1963	16/08/1963	A. Galvagni	F.M. Buzzetti	21/09/2017
ZOOLOGIA	INSETTI	5	Ectobius supramontes	EUROPA	ITALIA	TRENTINO ALTO ADIGE	TRENTO	Folgaria	Costa di Folgaria - 0033/3	MUSEO CIVICO DI ROVERETO | PALAZZO PAROLARI	Collezione A. Galvagni	SCATOLA n.705		ARTHROPODA	INSECTA	BLATTODEA	ECTOBIIDAE	Ectobius	supramontes				3	adulto	2	adulto	A SECCO	BUONO	1700		17/07/1967		A. Galvagni	F.M. Buzzetti	21/09/2017
ZOOLOGIA	INSETTI	1	Ectobius supramontes	EUROPA	ITALIA	TRENTINO ALTO ADIGE	TRENTO	Folgaria	Costa di Folgaria - 0033/3	MUSEO CIVICO DI ROVERETO | PALAZZO PAROLARI	Collezione A. Galvagni	SCATOLA n.705		ARTHROPODA	INSECTA	BLATTODEA	ECTOBIIDAE	Ectobius	supramontes						1	adulto	A SECCO	BUONO	1400		24/07/1965		A. Galvagni	F.M. Buzzetti	21/09/2017
ZOOLOGIA	INSETTI	1	Ectobius supramontes	EUROPA	ITALIA	TRENTINO ALTO ADIGE	TRENTO	Folgaria	Costa di Folgaria - 0033/3	MUSEO CIVICO DI ROVERETO | PALAZZO PAROLARI	Collezione A. Galvagni	SCATOLA n.705		ARTHROPODA	INSECTA	BLATTODEA	ECTOBIIDAE	Ectobius	supramontes				1	adulto			A SECCO	BUONO	1265		17/07/1964	15/08/1964	A. Galvagni	F.M. Buzzetti	21/09/2017
ZOOLOGIA	INSETTI	1	Ectobius supramontes	EUROPA	ITALIA	TRENTINO ALTO ADIGE	TRENTO	Pinzolo	Dosso Sabion	MUSEO CIVICO DI ROVERETO | PALAZZO PAROLARI	Collezione A. Galvagni	SCATOLA n.705		ARTHROPODA	INSECTA	BLATTODEA	ECTOBIIDAE	Ectobius	supramontes						1	adulto	A SECCO	BUONO			27/07/1947		A. Galvagni	F.M. Buzzetti	21/09/2017
ZOOLOGIA	INSETTI	1	Ectobius supramontes	EUROPA	ITALIA	TRENTINO ALTO ADIGE	TRENTO	Folgaria	Folgaria	MUSEO CIVICO DI ROVERETO | PALAZZO PAROLARI	Collezione A. Galvagni	SCATOLA n.705		ARTHROPODA	INSECTA	BLATTODEA	ECTOBIIDAE	Ectobius	supramontes						1	adulto	A SECCO	BUONO			20/08/1930		A. Galvagni	F.M. Buzzetti	21/09/2017
ZOOLOGIA	INSETTI	13	Ectobius supramontes	EUROPA	ITALIA	PIEMONTE	CUNEO	Frabosa Soprana	Frabosa Soprana	MUSEO CIVICO DI ROVERETO | PALAZZO PAROLARI	Collezione A. Galvagni	SCATOLA n.705		ARTHROPODA	INSECTA	BLATTODEA	ECTOBIIDAE	Ectobius	supramontes				4	adulto	9	adulto	A SECCO	BUONO	1000		06/08/1973		A. Galvagni	F.M. Buzzetti	21/09/2017
ZOOLOGIA	INSETTI	1	Ectobius supramontes	EUROPA	ITALIA	TRENTINO ALTO ADIGE	TRENTO	Lavarone	Gasperi	MUSEO CIVICO DI ROVERETO | PALAZZO PAROLARI	Collezione A. Galvagni	SCATOLA n.705		ARTHROPODA	INSECTA	BLATTODEA	ECTOBIIDAE	Ectobius	supramontes						1	adulto	A SECCO	BUONO	1000		28/07/1970		A. Galvagni	F.M. Buzzetti	21/09/2017
ZOOLOGIA	INSETTI	5	Ectobius supramontes	EUROPA	ITALIA	TRENTINO ALTO ADIGE	TRENTO	Lavarone	Gasperi	MUSEO CIVICO DI ROVERETO | PALAZZO PAROLARI	Collezione A. Galvagni	SCATOLA n.705		ARTHROPODA	INSECTA	BLATTODEA	ECTOBIIDAE	Ectobius	supramontes				3	adulto	2	adulto	A SECCO	BUONO	1000		28/07/1970		A. Galvagni	F.M. Buzzetti	21/09/2017
ZOOLOGIA	INSETTI	4	Ectobius supramontes	EUROPA	ITALIA	TRENTINO ALTO ADIGE	TRENTO	Ledro	Lago d'Ampola	MUSEO CIVICO DI ROVERETO | PALAZZO PAROLARI	Collezione A. Galvagni	SCATOLA n.705		ARTHROPODA	INSECTA	BLATTODEA	ECTOBIIDAE	Ectobius	supramontes						4	adulto	A SECCO	BUONO			12/07/1946		A. Galvagni	F.M. Buzzetti	21/09/2017
ZOOLOGIA	INSETTI	1	Ectobius supramontes	EUROPA	ITALIA	TRENTINO ALTO ADIGE	TRENTO	Ledro	Lago di Ledro	MUSEO CIVICO DI ROVERETO | PALAZZO PAROLARI	Collezione A. Galvagni	SCATOLA n.705		ARTHROPODA	INSECTA	BLATTODEA	ECTOBIIDAE	Ectobius	supramontes						1	adulto	A SECCO	BUONO			12/07/1946		A. Galvagni	F.M. Buzzetti	21/09/2017
ZOOLOGIA	INSETTI	5	Ectobius supramontes	EUROPA	ITALIA	TRENTINO ALTO ADIGE	TRENTO	Lavarone	Lavarone	MUSEO CIVICO DI ROVERETO | PALAZZO PAROLARI	Collezione A. Galvagni	SCATOLA n.705		ARTHROPODA	INSECTA	BLATTODEA	ECTOBIIDAE	Ectobius	supramontes						5	adulto	A SECCO	BUONO	1200		22/07/1972		A. Galvagni	F.M. Buzzetti	21/09/2017
ZOOLOGIA	INSETTI	1	Ectobius supramontes	EUROPA	ITALIA	TRENTINO ALTO ADIGE	TRENTO	Lavarone	Lavarone	MUSEO CIVICO DI ROVERETO | PALAZZO PAROLARI	Collezione A. Galvagni	SCATOLA n.705		ARTHROPODA	INSECTA	BLATTODEA	ECTOBIIDAE	Ectobius	supramontes						1	adulto	A SECCO	BUONO			24/07/1966		A. Galvagni	F.M. Buzzetti	21/09/2017
ZOOLOGIA	INSETTI	3	Ectobius supramontes	EUROPA	ITALIA	TRENTINO ALTO ADIGE	TRENTO	Lavarone	Lavarone	MUSEO CIVICO DI ROVERETO | PALAZZO PAROLARI	Collezione A. Galvagni	SCATOLA n.705		ARTHROPODA	INSECTA	BLATTODEA	ECTOBIIDAE	Ectobius	supramontes				2	adulto	1	adulto	A SECCO	BUONO			02/07/1967		A. Galvagni	F.M. Buzzetti	21/09/2017
ZOOLOGIA	INSETTI	1	Ectobius supramontes	EUROPA	ITALIA	TRENTINO ALTO ADIGE	TRENTO	Lavarone	Magre	MUSEO CIVICO DI ROVERETO | PALAZZO PAROLARI	Collezione A. Galvagni	SCATOLA n.705		ARTHROPODA	INSECTA	BLATTODEA	ECTOBIIDAE	Ectobius	supramontes				1	adulto			A SECCO	BUONO	1300		22/07/1972		A. Galvagni	F.M. Buzzetti	21/09/2017
ZOOLOGIA	INSETTI	25	Ectobius supramontes	EUROPA	ITALIA	TRENTINO ALTO ADIGE	TRENTO	Lavarone	Magre	MUSEO CIVICO DI ROVERETO | PALAZZO PAROLARI	Collezione A. Galvagni	SCATOLA n.705		ARTHROPODA	INSECTA	BLATTODEA	ECTOBIIDAE	Ectobius	supramontes				24	adulto	1	adulto	A SECCO	BUONO	1300	1400	09/07/1971		A. Galvagni	F.M. Buzzetti	21/09/2017
ZOOLOGIA	INSETTI	1	Ectobius supramontes	EUROPA	ITALIA	TRENTINO ALTO ADIGE	TRENTO	Rovereto	Monte Finonchio cima	MUSEO CIVICO DI ROVERETO | PALAZZO PAROLARI	Collezione A. Galvagni	SCATOLA n.705		ARTHROPODA	INSECTA	BLATTODEA	ECTOBIIDAE	Ectobius	supramontes				1	adulto			A SECCO	BUONO			22/07/1966		A. Galvagni	F.M. Buzzetti	21/09/2017
ZOOLOGIA	INSETTI	5	Ectobius supramontes	EUROPA	ITALIA	TRENTINO ALTO ADIGE	TRENTO		Monte Tremalzo	MUSEO CIVICO DI ROVERETO | PALAZZO PAROLARI	Collezione A. Galvagni	SCATOLA n.705		ARTHROPODA	INSECTA	BLATTODEA	ECTOBIIDAE	Ectobius	supramontes						5	adulto	A SECCO	BUONO	1700	1900	28/08/1959		A. Galvagni	F.M. Buzzetti	21/09/2017
ZOOLOGIA	INSETTI	1	Ectobius supramontes	EUROPA	ITALIA	TRENTINO ALTO ADIGE	TRENTO	Rovereto	Monte Zugna	MUSEO CIVICO DI ROVERETO | PALAZZO PAROLARI	Collezione A. Galvagni	SCATOLA n.705		ARTHROPODA	INSECTA	BLATTODEA	ECTOBIIDAE	Ectobius	supramontes				1	adulto			A SECCO	BUONO	1300		23/07/1961		A. Galvagni	F.M. Buzzetti	21/09/2017
ZOOLOGIA	INSETTI	3	Ectobius supramontes	EUROPA	ITALIA	TRENTINO ALTO ADIGE	TRENTO	Rovereto	Monte Zugna	MUSEO CIVICO DI ROVERETO | PALAZZO PAROLARI	Collezione A. Galvagni	SCATOLA n.705		ARTHROPODA	INSECTA	BLATTODEA	ECTOBIIDAE	Ectobius	supramontes				3	adulto			A SECCO	BUONO	1700	1860	14/08/1971		A. Galvagni	F.M. Buzzetti	21/09/2017
ZOOLOGIA	INSETTI	1	Ectobius supramontes	EUROPA	ITALIA	TRENTINO ALTO ADIGE	TRENTO	Rovereto	Monte Zugna	MUSEO CIVICO DI ROVERETO | PALAZZO PAROLARI	Collezione A. Galvagni	SCATOLA n.705		ARTHROPODA	INSECTA	BLATTODEA	ECTOBIIDAE	Ectobius	supramontes						1	adulto	A SECCO	BUONO	1300		30/08/1996		A. Galvagni	F.M. Buzzetti	21/09/2017
ZOOLOGIA	INSETTI	1	Ectobius supramontes	EUROPA	ITALIA	VENETO	VERONA		Monti lessini, Rifugio Podestaria	MUSEO CIVICO DI ROVERETO | PALAZZO PAROLARI	Collezione A. Galvagni	SCATOLA n.705		ARTHROPODA	INSECTA	BLATTODEA	ECTOBIIDAE	Ectobius	supramontes				1	adulto			A SECCO	BUONO			01/09/1955		A. Galvagni	F.M. Buzzetti	21/09/2017
ZOOLOGIA	INSETTI	1	Ectobius supramontes	EUROPA	ITALIA	PIEMONTE	BIELLA	Oropa	Oropa	MUSEO CIVICO DI ROVERETO | PALAZZO PAROLARI	Collezione A. Galvagni	SCATOLA n.705		ARTHROPODA	INSECTA	BLATTODEA	ECTOBIIDAE	Ectobius	supramontes				1	adulto			A SECCO	BUONO	1180		27/09/1975		A. Galvagni	F.M. Buzzetti	21/09/2017
ZOOLOGIA	INSETTI	16	Ectobius supramontes	EUROPA	ITALIA	TRENTINO ALTO ADIGE	TRENTO	Lavarone	Oseli	MUSEO CIVICO DI ROVERETO | PALAZZO PAROLARI	Collezione A. Galvagni	SCATOLA n.705		ARTHROPODA	INSECTA	BLATTODEA	ECTOBIIDAE	Ectobius	supramontes						16	adulto	A SECCO	BUONO	1200		09/07/1971		A. Galvagni	F.M. Buzzetti	21/09/2017
ZOOLOGIA	INSETTI	3	Ectobius supramontes	EUROPA	ITALIA	TRENTINO ALTO ADIGE	TRENTO	Lavarone	Oseli	MUSEO CIVICO DI ROVERETO | PALAZZO PAROLARI	Collezione A. Galvagni	SCATOLA n.705		ARTHROPODA	INSECTA	BLATTODEA	ECTOBIIDAE	Ectobius	supramontes				3	adulto	2	adulto	A SECCO	BUONO	1000		28/07/1970		A. Galvagni	F.M. Buzzetti	21/09/2017
ZOOLOGIA	INSETTI	24	Ectobius supramontes	EUROPA	ITALIA	TRENTINO ALTO ADIGE	TRENTO	Lavarone	Oseli	MUSEO CIVICO DI ROVERETO | PALAZZO PAROLARI	Collezione A. Galvagni	SCATOLA n.705		ARTHROPODA	INSECTA	BLATTODEA	ECTOBIIDAE	Ectobius	supramontes				6	adulto	18	adulto	A SECCO	BUONO	1200		09/07/1971		A. Galvagni	F.M. Buzzetti	21/09/2017
ZOOLOGIA	INSETTI	1	Ectobius supramontes	EUROPA	ITALIA	TRENTINO ALTO ADIGE	TRENTO	Andalo	Paganella, Becco del Corno	MUSEO CIVICO DI ROVERETO | PALAZZO PAROLARI	Collezione A. Galvagni	SCATOLA n.705		ARTHROPODA	INSECTA	BLATTODEA	ECTOBIIDAE	Ectobius	supramontes						1	adulto	A SECCO	BUONO	2000		07/09/1946		A. Galvagni	F.M. Buzzetti	21/09/2017
ZOOLOGIA	INSETTI	1	Ectobius supramontes	EUROPA	ITALIA	TRENTINO ALTO ADIGE	TRENTO	Levico	Passo Vezzena	MUSEO CIVICO DI ROVERETO | PALAZZO PAROLARI	Collezione A. Galvagni	SCATOLA n.705		ARTHROPODA	INSECTA	BLATTODEA	ECTOBIIDAE	Ectobius	supramontes						1	adulto	A SECCO	BUONO			02/09/1968		A. Galvagni	F.M. Buzzetti	21/09/2017
ZOOLOGIA	INSETTI	3	Ectobius supramontes	EUROPA	ITALIA	EMILIA ROMAGNA	MODENA	Sestola	Pian del Falco	MUSEO CIVICO DI ROVERETO | PALAZZO PAROLARI	Collezione A. Galvagni	SCATOLA n.705		ARTHROPODA	INSECTA	BLATTODEA	ECTOBIIDAE	Ectobius	supramontes				3	adulto			A SECCO	BUONO	1350		11/08/1972		A. Galvagni	F.M. Buzzetti	21/09/2017
ZOOLOGIA	INSETTI	2	Ectobius supramontes	EUROPA	ITALIA	TRENTINO ALTO ADIGE	TRENTO	Vallarsa	Pian delle Fugazze	MUSEO CIVICO DI ROVERETO | PALAZZO PAROLARI	Collezione A. Galvagni	SCATOLA n.705		ARTHROPODA	INSECTA	BLATTODEA	ECTOBIIDAE	Ectobius	supramontes						2	adulto	A SECCO	BUONO	1300		01/09/1996		A. Galvagni	F.M. Buzzetti	21/09/2017
ZOOLOGIA	INSETTI	20	Ectobius supramontes	EUROPA	ITALIA	TRENTINO ALTO ADIGE	TRENTO	Folgaria	Serrada	MUSEO CIVICO DI ROVERETO | PALAZZO PAROLARI	Collezione A. Galvagni	SCATOLA n.705		ARTHROPODA	INSECTA	BLATTODEA	ECTOBIIDAE	Ectobius	supramontes				14	adulto	6	adulto	A SECCO	BUONO	1200		09/07/1966	13/07/1966	A. Galvagni	F.M. Buzzetti	21/09/2017
ZOOLOGIA	INSETTI	1	Ectobius supramontes	EUROPA	ITALIA	TRENTINO ALTO ADIGE	TRENTO		Val di Genova	MUSEO CIVICO DI ROVERETO | PALAZZO PAROLARI	Collezione A. Galvagni	SCATOLA n.705		ARTHROPODA	INSECTA	BLATTODEA	ECTOBIIDAE	Ectobius	supramontes						1	adulto	A SECCO	BUONO			01/08/1947		A. Galvagni	F.M. Buzzetti	21/09/2017
ZOOLOGIA	INSETTI	1	Ectobius supramontes	EUROPA	ITALIA	TRENTINO ALTO ADIGE	TRENTO		Val di Genova, Fontana Bona	MUSEO CIVICO DI ROVERETO | PALAZZO PAROLARI	Collezione A. Galvagni	SCATOLA n.705		ARTHROPODA	INSECTA	BLATTODEA	ECTOBIIDAE	Ectobius	supramontes				1	adulto			A SECCO	BUONO			11/08/1948		A. Galvagni	F.M. Buzzetti	21/09/2017
ZOOLOGIA	INSETTI	3	Ectobius supramontes	EUROPA	ITALIA	TRENTINO ALTO ADIGE	TRENTO		Val di Genova, Malga caret	MUSEO CIVICO DI ROVERETO | PALAZZO PAROLARI	Collezione A. Galvagni	SCATOLA n.705		ARTHROPODA	INSECTA	BLATTODEA	ECTOBIIDAE	Ectobius	supramontes				1	adulto	2	adulto	A SECCO	BUONO			12/08/1947		A. Galvagni	F.M. Buzzetti	21/09/2017
ZOOLOGIA	INSETTI	1	Ectobius supramontes	EUROPA	ITALIA	TRENTINO ALTO ADIGE	TRENTO		Val di Genova, Malga Cercen	MUSEO CIVICO DI ROVERETO | PALAZZO PAROLARI	Collezione A. Galvagni	SCATOLA n.705		ARTHROPODA	INSECTA	BLATTODEA	ECTOBIIDAE	Ectobius	supramontes				1	adulto			A SECCO	BUONO	1907		13/08/1948		A. Galvagni	F.M. Buzzetti	21/09/2017
ZOOLOGIA	INSETTI	1	Ectobius supramontes	EUROPA	ITALIA	TRENTINO ALTO ADIGE	TRENTO		Val di Genova, Malga Cercen	MUSEO CIVICO DI ROVERETO | PALAZZO PAROLARI	Collezione A. Galvagni	SCATOLA n.705		ARTHROPODA	INSECTA	BLATTODEA	ECTOBIIDAE	Ectobius	supramontes				1	adulto			A SECCO	BUONO	1907		13/08/1948		A. Galvagni	F.M. Buzzetti	21/09/2017
ZOOLOGIA	INSETTI	1	Ectobius supramontes	EUROPA	ITALIA	TRENTINO ALTO ADIGE	TRENTO		Val di Genova, Malga Pedruc	MUSEO CIVICO DI ROVERETO | PALAZZO PAROLARI	Collezione A. Galvagni	SCATOLA n.705		ARTHROPODA	INSECTA	BLATTODEA	ECTOBIIDAE	Ectobius	supramontes						1	adulto	A SECCO	BUONO			13/08/1948		A. Galvagni	F.M. Buzzetti	21/09/2017
ZOOLOGIA	INSETTI	1	Ectobius supramontes	EUROPA	ITALIA	TRENTINO ALTO ADIGE	TRENTO		Val di Genova, Mandrone	MUSEO CIVICO DI ROVERETO | PALAZZO PAROLARI	Collezione A. Galvagni	SCATOLA n.705		ARTHROPODA	INSECTA	BLATTODEA	ECTOBIIDAE	Ectobius	supramontes				1	adulto			A SECCO	BUONO			16/08/1948		A. Galvagni	F.M. Buzzetti	21/09/2017
ZOOLOGIA	INSETTI	1	Ectobius supramontes	EUROPA	ITALIA	TRENTINO ALTO ADIGE	TRENTO		Val di Genova, Mandrone	MUSEO CIVICO DI ROVERETO | PALAZZO PAROLARI	Collezione A. Galvagni	SCATOLA n.705		ARTHROPODA	INSECTA	BLATTODEA	ECTOBIIDAE	Ectobius	supramontes				1	adulto			A SECCO	BUONO			16/08/1948		A. Galvagni	F.M. Buzzetti	21/09/2017
ZOOLOGIA	INSETTI	3	Ectobius sylvestris	EUROPA	ITALIA	TRENTINO ALTO ADIGE	TRENTO	Villa Lagarina	Castellano, Monte Rincana	MUSEO CIVICO DI ROVERETO | PALAZZO PAROLARI	Collezione A. Galvagni	SCATOLA N. 704		ARTHROPODA	INSECTA	BLATTODEA	ECTOBIIDAE	Ectobius	sylvestris				1	adulto	2	adulto	A SECCO	BUONO	900		18/07/1998		A. Galvagni	F.M. Buzzetti	25/09/2017
ZOOLOGIA	INSETTI	1	Ectobius sylvestris	EUROPA	ITALIA	VENETO	BELLUNO		Col Visentin, versante nord	MUSEO CIVICO DI ROVERETO | PALAZZO PAROLARI	Collezione A. Galvagni	SCATOLA N. 704		ARTHROPODA	INSECTA	BLATTODEA	ECTOBIIDAE	Ectobius	sylvestris				1	adulto			A SECCO	BUONO	1750		16/09/1993		A. Galvagni	F.M. Buzzetti	25/09/2017
ZOOLOGIA	INSETTI	2	Ectobius sylvestris	EUROPA	ITALIA	LAZIO	RIETI	Poggio Bustone, Rieti	Lago Lungo	MUSEO CIVICO DI ROVERETO | PALAZZO PAROLARI	Collezione A. Galvagni	SCATOLA N. 704		ARTHROPODA	INSECTA	BLATTODEA	ECTOBIIDAE	Ectobius	sylvestris				2	adulto			A SECCO	BUONO	37		28/08/1981		A. Galvagni	F.M. Buzzetti	25/09/2017
ZOOLOGIA	INSETTI	20	Ectobius sylvestris	EUROPA	ITALIA	TRENTINO ALTO ADIGE	TRENTO	Isera	Monte Stivo, Bordala	MUSEO CIVICO DI ROVERETO | PALAZZO PAROLARI	Collezione A. Galvagni	SCATOLA N. 704		ARTHROPODA	INSECTA	BLATTODEA	ECTOBIIDAE	Ectobius	sylvestris				20	adulto			A SECCO	BUONO	1200		20/07/1998		A. Galvagni	F.M. Buzzetti	25/09/2017
ZOOLOGIA	INSETTI	7	Ectobius sylvestris	EUROPA	ITALIA	TRENTINO ALTO ADIGE	TRENTO	Isera	Monte Stivo, Bordala	MUSEO CIVICO DI ROVERETO | PALAZZO PAROLARI	Collezione A. Galvagni	SCATOLA N. 704		ARTHROPODA	INSECTA	BLATTODEA	ECTOBIIDAE	Ectobius	sylvestris				4	adulto	3	adulto	A SECCO	BUONO	1250		28/08/1996		A. Galvagni	F.M. Buzzetti	25/09/2017
ZOOLOGIA	INSETTI	4	Ectobius sylvestris	EUROPA	ITALIA	TRENTINO ALTO ADIGE	TRENTO	Vallarsa	Pian delle Fugazze	MUSEO CIVICO DI ROVERETO | PALAZZO PAROLARI	Collezione A. Galvagni	SCATOLA N. 704		ARTHROPODA	INSECTA	BLATTODEA	ECTOBIIDAE	Ectobius	sylvestris				2	adulto	2	adulto	A SECCO	BUONO	1300		01/09/1996		A. Galvagni	F.M. Buzzetti	25/09/2017
ZOOLOGIA	INSETTI	8	Ectobius sylvestris	EUROPA	ITALIA	FRIULI VENEZIA GIULIA	PORDENONE	Aviano	Pra della Plana	MUSEO CIVICO DI ROVERETO | PALAZZO PAROLARI	Collezione A. Galvagni	SCATOLA N. 704		ARTHROPODA	INSECTA	BLATTODEA	ECTOBIIDAE	Ectobius	sylvestris				2	adulto	6	adulto	A SECCO	BUONO	300		01/09/1980	05/09/1980	A. Galvagni	F.M. Buzzetti	25/09/2017
ZOOLOGIA	INSETTI	1	Ectobius sylvestris	EUROPA	ITALIA	VENETO	BELLUNO	Trichiana - Campedei	Trichiana - Campedei	MUSEO CIVICO DI ROVERETO | PALAZZO PAROLARI	Collezione A. Galvagni	SCATOLA N. 704		ARTHROPODA	INSECTA	BLATTODEA	ECTOBIIDAE	Ectobius	sylvestris						1	adulto	A SECCO	BUONO	580	650	06/09/1980		A. Galvagni	F.M. Buzzetti	25/09/2017
ZOOLOGIA	INSETTI	1	Ectobius sylvestris	EUROPA	ITALIA	TRENTINO ALTO ADIGE	TRENTO		Val di Genova, Fontana Bona	MUSEO CIVICO DI ROVERETO | PALAZZO PAROLARI	Collezione A. Galvagni	SCATOLA n.705		ARTHROPODA	INSECTA	BLATTODEA	ECTOBIIDAE	Ectobius	sylvestris				1	adulto			A SECCO	BUONO			11/08/1948		A. Galvagni	F.M. Buzzetti	21/09/2017
ZOOLOGIA	INSETTI	3	Ectobius sylvestris	EUROPA	ITALIA	TRENTINO ALTO ADIGE	TRENTO		Val di Genova, Malga caret	MUSEO CIVICO DI ROVERETO | PALAZZO PAROLARI	Collezione A. Galvagni	SCATOLA n.705		ARTHROPODA	INSECTA	BLATTODEA	ECTOBIIDAE	Ectobius	sylvestris						3	adulto	A SECCO	BUONO			14/08/1948		A. Galvagni	F.M. Buzzetti	21/09/2017
ZOOLOGIA	INSETTI	73	Ectobius tuscus	EUROPA	ITALIA	TOSCANA	LIVORNO	Capraia	Arcipelago Toscano, Isola di Capraia, Il Piano	MUSEO CIVICO DI ROVERETO | PALAZZO PAROLARI	Collezione A. Galvagni	SCATOLA N. 708		ARTHROPODA	INSECTA	BLATTODEA	ECTOBIIDAE	Ectobius	tuscus				26	adulto	47	adulto	A SECCO	BUONO	120	200	20/09/1979		A. Galvagni	F.M. Buzzetti	26/09/2017
ZOOLOGIA	INSETTI	27	Ectobius tuscus	EUROPA	ITALIA	TOSCANA	LIVORNO	Capraia	Arcipelago Toscano, Isola di Capraia, Il Piano	MUSEO CIVICO DI ROVERETO | PALAZZO PAROLARI	Collezione A. Galvagni	SCATOLA N. 708		ARTHROPODA	INSECTA	BLATTODEA	ECTOBIIDAE	Ectobius	tuscus				11	adulto	16	adulto	A SECCO	BUONO	120	200	20/09/1979		A. Galvagni	F.M. Buzzetti	26/09/2017
ZOOLOGIA	INSETTI	10	Ectobius tuscus	EUROPA	ITALIA	TOSCANA	LIVORNO	Capraia	Arcipelago Toscano, Isola di Capraia, San Rocco	MUSEO CIVICO DI ROVERETO | PALAZZO PAROLARI	Collezione A. Galvagni	SCATOLA N. 708		ARTHROPODA	INSECTA	BLATTODEA	ECTOBIIDAE	Ectobius	tuscus				3	adulto	7	adulto	A SECCO	BUONO			18/09/1979		A. Galvagni	F.M. Buzzetti	26/09/2017
ZOOLOGIA	INSETTI	35	Ectobius tuscus	EUROPA	ITALIA	TOSCANA	LIVORNO	Capraia	Arcipelago Toscano, Isola di Capraia, Stagnoli	MUSEO CIVICO DI ROVERETO | PALAZZO PAROLARI	Collezione A. Galvagni	SCATOLA N. 708		ARTHROPODA	INSECTA	BLATTODEA	ECTOBIIDAE	Ectobius	tuscus				8	adulto	27	adulto	A SECCO	BUONO	299		20/09/1979		A. Galvagni	F.M. Buzzetti	26/09/2017
ZOOLOGIA	INSETTI	1	Ectobius vittiventris	EUROPA	ITALIA	TRENTINO ALTO ADIGE	TRENTO	Besenello	Acquaviva	MUSEO CIVICO DI ROVERETO | PALAZZO PAROLARI	Collezione A. Galvagni	SCATOLA N. 710		ARTHROPODA	INSECTA	BLATTODEA	ECTOBIIDAE	Ectobius	vittiventris						1	adulto	A SECCO	BUONO	400		01/08/1958		A. Galvagni	F.M. Buzzetti	27/09/2017
ZOOLOGIA	INSETTI	1	Ectobius vittiventris	EUROPA	ITALIA	TRENTINO ALTO ADIGE	TRENTO	Besenello	Acquaviva	MUSEO CIVICO DI ROVERETO | PALAZZO PAROLARI	Collezione A. Galvagni	SCATOLA N. 710		ARTHROPODA	INSECTA	BLATTODEA	ECTOBIIDAE	Ectobius	vittiventris				1	adulto			A SECCO	BUONO			18/07/1946		A. Galvagni	F.M. Buzzetti	26/09/2017
ZOOLOGIA	INSETTI	1	Ectobius vittiventris	EUROPA	ITALIA	MARCHE	ASCOLIPICENO		Arquata del Tronto - Monti Sibillini, F.ca Canapine	MUSEO CIVICO DI ROVERETO | PALAZZO PAROLARI	Collezione A. Galvagni	Scatola n. 711	N. 410987	ARTHROPODA	INSECTA	BLATTODEA	ECTOBIIDAE	Ectobius	vittiventris								A SECCO	BUONO			01/01/2013		A. Galvagni	F.M. Buzzetti
ZOOLOGIA	INSETTI	1	Ectobius vittiventris	EUROPA	ITALIA	MARCHE	ASCOLIPICENO		Arquata del Tronto, Capodacqua	MUSEO CIVICO DI ROVERETO | PALAZZO PAROLARI	Collezione A. Galvagni	Scatola n. 711	N. 410988	ARTHROPODA	INSECTA	BLATTODEA	ECTOBIIDAE	Ectobius	vittiventris								A SECCO	BUONO			03/09/1976	27/09/2017	A. Galvagni	F.M. Buzzetti
ZOOLOGIA	INSETTI	2	Ectobius vittiventris	EUROPA	ITALIA	FRIULI VENEZIA GIULIA	PORDENONE	Aviano	Aviano	MUSEO CIVICO DI ROVERETO | PALAZZO PAROLARI	Collezione A. Galvagni	SCATOLA N. 710		ARTHROPODA	INSECTA	BLATTODEA	ECTOBIIDAE	Ectobius	vittiventris						2	adulto	A SECCO	BUONO	150		01/05/1980	05/09/1980	A. Galvagni	F.M. Buzzetti	27/09/2017
ZOOLOGIA	INSETTI	16	Ectobius vittiventris	EUROPA	ITALIA	TOSCANA	LIVORNO	Cecina	Bibbona	MUSEO CIVICO DI ROVERETO | PALAZZO PAROLARI	Collezione A. Galvagni	SCATOLA N. 711		ARTHROPODA	INSECTA	BLATTODEA	ECTOBIIDAE	Ectobius	vittiventris				5	adulto	11	adulto	A SECCO	BUONO			17/09/1979		A. Galvagni	F.M. Buzzetti	27/09/2017
ZOOLOGIA	INSETTI	4	Ectobius vittiventris	EUROPA	ITALIA	TRENTINO ALTO ADIGE	TRENTO	Isera	Bordala	MUSEO CIVICO DI ROVERETO | PALAZZO PAROLARI	Collezione A. Galvagni	SCATOLA N. 710		ARTHROPODA	INSECTA	BLATTODEA	ECTOBIIDAE	Ectobius	vittiventris				4	adulto			A SECCO	BUONO	1200		13/08/1946		A. Galvagni	F.M. Buzzetti	26/09/2017
ZOOLOGIA	INSETTI	1	Ectobius vittiventris	EUROPA	ITALIA	TRENTINO ALTO ADIGE	TRENTO	Altopiano della Vigolana	Bosentino	MUSEO CIVICO DI ROVERETO | PALAZZO PAROLARI	Collezione A. Galvagni	SCATOLA N. 710		ARTHROPODA	INSECTA	BLATTODEA	ECTOBIIDAE	Ectobius	vittiventris						1	adulto	A SECCO	BUONO	700		01/07/1966		A. Galvagni	F.M. Buzzetti	27/09/2017
ZOOLOGIA	INSETTI	39	Ectobius vittiventris	EUROPA	ITALIA	MARCHE	ASCOLIPICENO	Arquata del Tronto	Capodacqua	MUSEO CIVICO DI ROVERETO | PALAZZO PAROLARI	Collezione A. Galvagni	SCATOLA N. 711		ARTHROPODA	INSECTA	BLATTODEA	ECTOBIIDAE	Ectobius	vittiventris				17	adulto	22	adulto	A SECCO	BUONO	1950		03/09/1976		A. Galvagni	F.M. Buzzetti	27/09/2017
ZOOLOGIA	INSETTI	4	Ectobius vittiventris	EUROPA	ITALIA	TRENTINO ALTO ADIGE	TRENTO	Folgaria	Carpeneda	MUSEO CIVICO DI ROVERETO | PALAZZO PAROLARI	Collezione A. Galvagni	SCATOLA N. 710		ARTHROPODA	INSECTA	BLATTODEA	ECTOBIIDAE	Ectobius	vittiventris				2	adulto	2	adulto	A SECCO	BUONO	1000		28/07/1967		A. Galvagni	F.M. Buzzetti	27/09/2017
ZOOLOGIA	INSETTI	2	Ectobius vittiventris	EUROPA	ITALIA	TRENTINO ALTO ADIGE	TRENTO	Villa Lagarina	Castellano	MUSEO CIVICO DI ROVERETO | PALAZZO PAROLARI	Collezione A. Galvagni	SCATOLA N. 710		ARTHROPODA	INSECTA	BLATTODEA	ECTOBIIDAE	Ectobius	vittiventris				2	adulto - neanide			A SECCO	BUONO			03/09/1967		A. Galvagni	F.M. Buzzetti	27/09/2017
ZOOLOGIA	INSETTI	10	Ectobius vittiventris	EUROPA	ITALIA	TRENTINO ALTO ADIGE	TRENTO	Rovereto	Cengia alta	MUSEO CIVICO DI ROVERETO | PALAZZO PAROLARI	Collezione A. Galvagni	SCATOLA N. 710		ARTHROPODA	INSECTA	BLATTODEA	ECTOBIIDAE	Ectobius	vittiventris				2	adulto	8	adulto	A SECCO	BUONO	500		19/09/1954		A. Galvagni	F.M. Buzzetti	26/09/2017
ZOOLOGIA	INSETTI	9	Ectobius vittiventris	EUROPA	ITALIA	TRENTINO ALTO ADIGE	TRENTO	Rovereto	Cengia alta	MUSEO CIVICO DI ROVERETO | PALAZZO PAROLARI	Collezione A. Galvagni	SCATOLA N. 710		ARTHROPODA	INSECTA	BLATTODEA	ECTOBIIDAE	Ectobius	vittiventris				5	adulto	4	adulto	A SECCO	BUONO	600		17/07/1955		A. Galvagni	F.M. Buzzetti	27/09/2017
ZOOLOGIA	INSETTI	8	Ectobius vittiventris	EUROPA	ITALIA	TRENTINO ALTO ADIGE	TRENTO	Rovereto	Cengia alta	MUSEO CIVICO DI ROVERETO | PALAZZO PAROLARI	Collezione A. Galvagni	SCATOLA N. 710		ARTHROPODA	INSECTA	BLATTODEA	ECTOBIIDAE	Ectobius	vittiventris						8	adulto	A SECCO	BUONO	600		05/08/1972		A. Galvagni	F.M. Buzzetti	27/09/2017
ZOOLOGIA	INSETTI	1	Ectobius vittiventris	EUROPA	ITALIA	TRENTINO ALTO ADIGE	BOLZANO		Covelano, Val Venosta, Destra Adige	MUSEO CIVICO DI ROVERETO | PALAZZO PAROLARI	Collezione A. Galvagni	Scatola n. 711	N. 410983	ARTHROPODA	INSECTA	BLATTODEA	ECTOBIIDAE	Ectobius	vittiventris								A SECCO	BUONO			24/08/1968	27/09/2017	A. Galvagni	F.M. Buzzetti
ZOOLOGIA	INSETTI	11	Ectobius vittiventris	EUROPA	ITALIA	EMILIA ROMAGNA	RIMINI		Foce FIume Marcchia	MUSEO CIVICO DI ROVERETO | PALAZZO PAROLARI	Collezione A. Galvagni	SCATOLA N. 710		ARTHROPODA	INSECTA	BLATTODEA	ECTOBIIDAE	Ectobius	vittiventris				6	adulto	5	adulto	A SECCO	BUONO			29/08/1967		A. Galvagni	F.M. Buzzetti	27/09/2017
ZOOLOGIA	INSETTI	30	Ectobius vittiventris	EUROPA	ITALIA	MARCHE	ANCONA	Numana	foce Fiume Musone	MUSEO CIVICO DI ROVERETO | PALAZZO PAROLARI	Collezione A. Galvagni	SCATOLA N. 710		ARTHROPODA	INSECTA	BLATTODEA	ECTOBIIDAE	Ectobius	vittiventris				16	adulto	14	adulto	A SECCO	BUONO			01/09/1970		A. Galvagni	F.M. Buzzetti	27/09/2017
ZOOLOGIA	INSETTI	30	Ectobius vittiventris	EUROPA	ITALIA	MARCHE	ANCONA	Numana	foce Fiume Musone	MUSEO CIVICO DI ROVERETO | PALAZZO PAROLARI	Collezione A. Galvagni	SCATOLA N. 710		ARTHROPODA	INSECTA	BLATTODEA	ECTOBIIDAE	Ectobius	vittiventris				16	adulto	14	adulto	A SECCO	BUONO			01/09/1970		A. Galvagni	F.M. Buzzetti	27/09/2017
ZOOLOGIA	INSETTI	71	Ectobius vittiventris	EUROPA	ITALIA	MARCHE	ANCONA	Numana	foce Fiume Musone	MUSEO CIVICO DI ROVERETO | PALAZZO PAROLARI	Collezione A. Galvagni	SCATOLA N. 710		ARTHROPODA	INSECTA	BLATTODEA	ECTOBIIDAE	Ectobius	vittiventris				42	adulto	29	adulto - neanide	A SECCO	BUONO			04/09/1975		A. Galvagni	F.M. Buzzetti	27/09/2017
ZOOLOGIA	INSETTI	2	Ectobius vittiventris	EUROPA	ITALIA	TRENTINO ALTO ADIGE	TRENTO	Ledro	Lago d'Ampola	MUSEO CIVICO DI ROVERETO | PALAZZO PAROLARI	Collezione A. Galvagni	SCATOLA N. 710		ARTHROPODA	INSECTA	BLATTODEA	ECTOBIIDAE	Ectobius	vittiventris				2	adulto			A SECCO	BUONO			12/07/1946		A. Galvagni	F.M. Buzzetti	26/09/2017
ZOOLOGIA	INSETTI	1	Ectobius vittiventris	EUROPA	ITALIA	TRENTINO ALTO ADIGE	TRENTO		Lago di Caldonazzo	MUSEO CIVICO DI ROVERETO | PALAZZO PAROLARI	Collezione A. Galvagni	Scatola n. 710	N. 410952	ARTHROPODA	INSECTA	BLATTODEA	ECTOBIIDAE	Ectobius	vittiventris								A SECCO	BUONO			27/07/1946	27/09/2017	A. Galvagni	F.M. Buzzetti
ZOOLOGIA	INSETTI	1	Ectobius vittiventris	EUROPA	ITALIA	TRENTINO ALTO ADIGE	TRENTO		Lago di Caldonazzo	MUSEO CIVICO DI ROVERETO | PALAZZO PAROLARI	Collezione A. Galvagni	SCATOLA N. 710		ARTHROPODA	INSECTA	BLATTODEA	ECTOBIIDAE	Ectobius	vittiventris						1	adulto	A SECCO	BUONO			29/07/1946		A. Galvagni	F.M. Buzzetti	27/09/2017
ZOOLOGIA	INSETTI	3	Ectobius vittiventris	EUROPA	ITALIA	TRENTINO ALTO ADIGE	TRENTO	Ledro	Lago di Ledro	MUSEO CIVICO DI ROVERETO | PALAZZO PAROLARI	Collezione A. Galvagni	SCATOLA N. 710		ARTHROPODA	INSECTA	BLATTODEA	ECTOBIIDAE	Ectobius	vittiventris				3	adulto			A SECCO	BUONO			12/07/1946		A. Galvagni	F.M. Buzzetti	26/09/2017
ZOOLOGIA	INSETTI	1	Ectobius vittiventris	EUROPA	ITALIA	TRENTINO ALTO ADIGE	TRENTO	Ledro	Lago di Ledro	MUSEO CIVICO DI ROVERETO | PALAZZO PAROLARI	Collezione A. Galvagni	SCATOLA N. 710		ARTHROPODA	INSECTA	BLATTODEA	ECTOBIIDAE	Ectobius	vittiventris						1	adulto	A SECCO	BUONO			12/07/1946		A. Galvagni	F.M. Buzzetti	27/09/2017
ZOOLOGIA	INSETTI	1	Ectobius vittiventris	EUROPA	ITALIA	TRENTINO ALTO ADIGE	TRENTO		Lago di Ledro	MUSEO CIVICO DI ROVERETO | PALAZZO PAROLARI	Collezione A. Galvagni	Scatola n. 710	N. 410912	ARTHROPODA	INSECTA	BLATTODEA	ECTOBIIDAE	Ectobius	vittiventris								A SECCO	BUONO			12/07/1946	26/09/2017	A. Galvagni	F.M. Buzzetti
ZOOLOGIA	INSETTI	5	Ectobius vittiventris	EUROPA	ITALIA	TRENTINO ALTO ADIGE	TRENTO	Isera	Lenzima	MUSEO CIVICO DI ROVERETO | PALAZZO PAROLARI	Collezione A. Galvagni	SCATOLA N. 711		ARTHROPODA	INSECTA	BLATTODEA	ECTOBIIDAE	Ectobius	vittiventris				3	adulto	2	adulto	A SECCO	BUONO	850		10/09/1996		A. Galvagni	F.M. Buzzetti	27/09/2017
ZOOLOGIA	INSETTI	1	Ectobius vittiventris	EUROPA	ITALIA	MARCHE	ASCOLIPICENO		Montagna dei Fiori	MUSEO CIVICO DI ROVERETO | PALAZZO PAROLARI	Collezione A. Galvagni	SCATOLA N. 710		ARTHROPODA	INSECTA	BLATTODEA	ECTOBIIDAE	Ectobius	vittiventris				1	adulto			A SECCO	BUONO	1650	1800	03/09/1970		A. Galvagni	F.M. Buzzetti	27/09/2017
ZOOLOGIA	INSETTI	12	Ectobius vittiventris	EUROPA	ITALIA	TRENTINO ALTO ADIGE	TRENTO	Rovereto	Monte Finonchio, Moietto	MUSEO CIVICO DI ROVERETO | PALAZZO PAROLARI	Collezione A. Galvagni	SCATOLA N. 711		ARTHROPODA	INSECTA	BLATTODEA	ECTOBIIDAE	Ectobius	vittiventris						12	adulto	A SECCO	BUONO	1000		02/09/1996		A. Galvagni	F.M. Buzzetti	27/09/2017
ZOOLOGIA	INSETTI	12	Ectobius vittiventris	EUROPA	ITALIA	TRENTINO ALTO ADIGE	TRENTO	Rovereto	Monte Finonchio, Moietto	MUSEO CIVICO DI ROVERETO | PALAZZO PAROLARI	Collezione A. Galvagni	SCATOLA N. 711		ARTHROPODA	INSECTA	BLATTODEA	ECTOBIIDAE	Ectobius	vittiventris						12	adulto	A SECCO	BUONO	1000		02/09/1996		A. Galvagni	F.M. Buzzetti	27/09/2017
ZOOLOGIA	INSETTI	20	Ectobius vittiventris	EUROPA	ITALIA	LOMBARDIA	BRESCIA		Monte Maddalena	MUSEO CIVICO DI ROVERETO | PALAZZO PAROLARI	Collezione A. Galvagni	SCATOLA N. 710		ARTHROPODA	INSECTA	BLATTODEA	ECTOBIIDAE	Ectobius	vittiventris				3	adulto	17	adulto	A SECCO	BUONO	850		20/09/1963		A. Galvagni	F.M. Buzzetti	27/09/2017
ZOOLOGIA	INSETTI	11	Ectobius vittiventris	EUROPA	ITALIA	MARCHE	ASCOLIPICENO	Montemonaco	Monte Sibillini, Montemonaco	MUSEO CIVICO DI ROVERETO | PALAZZO PAROLARI	Collezione A. Galvagni	SCATOLA N. 710		ARTHROPODA	INSECTA	BLATTODEA	ECTOBIIDAE	Ectobius	vittiventris				4	adulto	7	adulto - neanide	A SECCO	BUONO			03/08/1955		A. Galvagni	F.M. Buzzetti	26/09/2017
ZOOLOGIA	INSETTI	17	Ectobius vittiventris	EUROPA	ITALIA	TRENTINO ALTO ADIGE	TRENTO	Villa Lagarina	Monte Stivo, Bordala	MUSEO CIVICO DI ROVERETO | PALAZZO PAROLARI	Collezione A. Galvagni	SCATOLA N. 711		ARTHROPODA	INSECTA	BLATTODEA	ECTOBIIDAE	Ectobius	vittiventris				4	adulto	13	adulto	A SECCO	BUONO	1250		28/08/1996		A. Galvagni	F.M. Buzzetti	27/09/2017
ZOOLOGIA	INSETTI	5	Ectobius vittiventris	EUROPA	ITALIA	TRENTINO ALTO ADIGE	TRENTO	Rovereto	Monte Zugna	MUSEO CIVICO DI ROVERETO | PALAZZO PAROLARI	Collezione A. Galvagni	SCATOLA N. 711		ARTHROPODA	INSECTA	BLATTODEA	ECTOBIIDAE	Ectobius	vittiventris				1	adulto	4	adulto	A SECCO	BUONO	1340		30/08/1996		A. Galvagni	F.M. Buzzetti	27/09/2017
ZOOLOGIA	INSETTI	8	Ectobius vittiventris	EUROPA	ITALIA	VENETO	VICENZA	Montebello Vicentino	Montebello vicentino	MUSEO CIVICO DI ROVERETO | PALAZZO PAROLARI	Collezione A. Galvagni	SCATOLA N. 710		ARTHROPODA	INSECTA	BLATTODEA	ECTOBIIDAE	Ectobius	vittiventris				2	adulto	6	adulto	A SECCO	BUONO	60		06/10/1963		A. Galvagni	F.M. Buzzetti	27/09/2017
ZOOLOGIA	INSETTI	8	Ectobius vittiventris	EUROPA	ITALIA	MARCHE	ASCOLIPICENO	Montemonaco	Montemonaco	MUSEO CIVICO DI ROVERETO | PALAZZO PAROLARI	Collezione A. Galvagni	SCATOLA N. 711		ARTHROPODA	INSECTA	BLATTODEA	ECTOBIIDAE	Ectobius	vittiventris						8	adulto	A SECCO	BUONO	850	980	02/09/1975	06/09/1975	A. Galvagni	F.M. Buzzetti	27/09/2017
ZOOLOGIA	INSETTI	2	Ectobius vittiventris	EUROPA	ITALIA	MARCHE	ASCOLIPICENO	Montemonaco	Montemonaco	MUSEO CIVICO DI ROVERETO | PALAZZO PAROLARI	Collezione A. Galvagni	SCATOLA N. 711		ARTHROPODA	INSECTA	BLATTODEA	ECTOBIIDAE	Ectobius	vittiventris						2	adulto	A SECCO	BUONO	900	1000	07/09/1976		A. Galvagni	F.M. Buzzetti	27/09/2017
ZOOLOGIA	INSETTI	1	Ectobius vittiventris	EUROPA	ITALIA	MARCHE	ASCOLIPICENO		Montemonaco	MUSEO CIVICO DI ROVERETO | PALAZZO PAROLARI	Collezione A. Galvagni	Scatola n. 711	N. 410985	ARTHROPODA	INSECTA	BLATTODEA	ECTOBIIDAE	Ectobius	vittiventris								A SECCO	BUONO					A. Galvagni	F.M. Buzzetti
ZOOLOGIA	INSETTI	7	Ectobius vittiventris	EUROPA	ITALIA	MARCHE	ASCOLIPICENO	Arquata del Tronto	Monti Sibillini, F.ca Canapine	MUSEO CIVICO DI ROVERETO | PALAZZO PAROLARI	Collezione A. Galvagni	SCATOLA N. 711		ARTHROPODA	INSECTA	BLATTODEA	ECTOBIIDAE	Ectobius	vittiventris				4	adulto	3	adulto	A SECCO	BUONO	1500		31/08/1976		A. Galvagni	F.M. Buzzetti	27/09/2017
ZOOLOGIA	INSETTI	3	Ectobius vittiventris	EUROPA	ITALIA	MARCHE	ASCOLIPICENO	Montemonaco	Monti Sibillini, Foce, Fosso Zappacenere	MUSEO CIVICO DI ROVERETO | PALAZZO PAROLARI	Collezione A. Galvagni	SCATOLA N. 710		ARTHROPODA	INSECTA	BLATTODEA	ECTOBIIDAE	Ectobius	vittiventris				2	adulto	1	adulto	A SECCO	BUONO	1000		04/08/1955		A. Galvagni	F.M. Buzzetti	26/09/2017
ZOOLOGIA	INSETTI	25	Ectobius vittiventris	EUROPA	ITALIA	UMBRIA	PERUGIA	Norcia	Monti Sibillini, Forca Santa Croce	MUSEO CIVICO DI ROVERETO | PALAZZO PAROLARI	Collezione A. Galvagni	SCATOLA N. 711		ARTHROPODA	INSECTA	BLATTODEA	ECTOBIIDAE	Ectobius	vittiventris				3	adulto	22	adulto	A SECCO	BUONO	818		02/09/1976		A. Galvagni	F.M. Buzzetti	27/09/2017
ZOOLOGIA	INSETTI	2	Ectobius vittiventris	EUROPA	ITALIA				Monti Sibillini, Rifugio Pianelli	MUSEO CIVICO DI ROVERETO | PALAZZO PAROLARI	Collezione A. Galvagni	SCATOLA N. 710		ARTHROPODA	INSECTA	BLATTODEA	ECTOBIIDAE	Ectobius	vittiventris				2	adulto			A SECCO	BUONO	1700		04/08/1955		A. Galvagni	F.M. Buzzetti	26/09/2017
ZOOLOGIA	INSETTI	7	Ectobius vittiventris	EUROPA	ITALIA	MARCHE	MACERATA	Bolognola	Monti Sibillini, Val Bolognola	MUSEO CIVICO DI ROVERETO | PALAZZO PAROLARI	Collezione A. Galvagni	SCATOLA N. 710		ARTHROPODA	INSECTA	BLATTODEA	ECTOBIIDAE	Ectobius	vittiventris				5	adulto	2	adulto	A SECCO	BUONO			25/06/1955		A. Galvagni	F.M. Buzzetti	26/09/2017
ZOOLOGIA	INSETTI	2	Ectobius vittiventris	EUROPA	ITALIA	MARCHE	MACERATA	Bolognola	Monti Sibillini, Valle Acquasanta	MUSEO CIVICO DI ROVERETO | PALAZZO PAROLARI	Collezione A. Galvagni	SCATOLA N. 710		ARTHROPODA	INSECTA	BLATTODEA	ECTOBIIDAE	Ectobius	vittiventris				1	adulto	1	adulto	A SECCO	BUONO	1200		01/08/1955		A. Galvagni	F.M. Buzzetti	26/09/2017
ZOOLOGIA	INSETTI	1	Ectobius vittiventris	EUROPA	ITALIA	TRENTINO ALTO ADIGE	BOLZANO		Naturno - Val Venosta, Stava Kochenmos	MUSEO CIVICO DI ROVERETO | PALAZZO PAROLARI	Collezione A. Galvagni	Scatola n. 711	N. 410984	ARTHROPODA	INSECTA	BLATTODEA	ECTOBIIDAE	Ectobius	vittiventris								A SECCO	BUONO					A. Galvagni	F.M. Buzzetti
ZOOLOGIA	INSETTI	1	Ectobius vittiventris	EUROPA	ITALIA	UMBRIA	PERUGIA		Norcia - Monti Sibillini, Forca Santa Croce	MUSEO CIVICO DI ROVERETO | PALAZZO PAROLARI	Collezione A. Galvagni	Scatola n. 711	N. 410986	ARTHROPODA	INSECTA	BLATTODEA	ECTOBIIDAE	Ectobius	vittiventris								A SECCO	BUONO					A. Galvagni	F.M. Buzzetti
ZOOLOGIA	INSETTI	13	Ectobius vittiventris	EUROPA	ITALIA	LOMBARDIA	MANTOVA	Ostiglia	Ostiglia	MUSEO CIVICO DI ROVERETO | PALAZZO PAROLARI	Collezione A. Galvagni	SCATOLA N. 710		ARTHROPODA	INSECTA	BLATTODEA	ECTOBIIDAE	Ectobius	vittiventris				3	adulto	10	adulto	A SECCO	BUONO	13		23/09/1962		A. Galvagni	F.M. Buzzetti	27/09/2017
ZOOLOGIA	INSETTI	1	Ectobius vittiventris	EUROPA	ITALIA	TRENTINO ALTO ADIGE	TRENTO	San Martino di Castroza	Paneveggio	MUSEO CIVICO DI ROVERETO | PALAZZO PAROLARI	Collezione A. Galvagni	SCATOLA N. 710		ARTHROPODA	INSECTA	BLATTODEA	ECTOBIIDAE	Ectobius	vittiventris						1	adulto	A SECCO	BUONO	1545		28/07/1963		A. Galvagni	F.M. Buzzetti	27/09/2017
ZOOLOGIA	INSETTI	34	Ectobius vittiventris	EUROPA	ITALIA	MARCHE	PESARO E URBINO	Montecopiolo	Passo San Marco	MUSEO CIVICO DI ROVERETO | PALAZZO PAROLARI	Collezione A. Galvagni	SCATOLA N. 710		ARTHROPODA	INSECTA	BLATTODEA	ECTOBIIDAE	Ectobius	vittiventris				4	adulto	30	adulto	A SECCO	BUONO	980		09/09/1967		A. Galvagni	F.M. Buzzetti	27/09/2017
ZOOLOGIA	INSETTI	1	Ectobius vittiventris	EUROPA	ITALIA	TRENTINO ALTO ADIGE	TRENTO		Passo Tremalzo	MUSEO CIVICO DI ROVERETO | PALAZZO PAROLARI	Collezione A. Galvagni	SCATOLA N. 710		ARTHROPODA	INSECTA	BLATTODEA	ECTOBIIDAE	Ectobius	vittiventris				1	adulto			A SECCO	BUONO	1690		03/08/1958		A. Galvagni	F.M. Buzzetti	26/09/2017
ZOOLOGIA	INSETTI	71	Ectobius vittiventris	EUROPA	ITALIA	ABRUZZO	TERAMO	Torricella Sicura	Pietra Stretta	MUSEO CIVICO DI ROVERETO | PALAZZO PAROLARI	Collezione A. Galvagni	SCATOLA N. 711		ARTHROPODA	INSECTA	BLATTODEA	ECTOBIIDAE	Ectobius	vittiventris				17	adulto	54	adulto	A SECCO	BUONO	350		07/09/1975		A. Galvagni	F.M. Buzzetti	27/09/2017
ZOOLOGIA	INSETTI	14	Ectobius vittiventris	EUROPA	ITALIA	TRENTINO ALTO ADIGE	TRENTO	Sella Giudicarie	Roncone	MUSEO CIVICO DI ROVERETO | PALAZZO PAROLARI	Collezione A. Galvagni	SCATOLA N. 710		ARTHROPODA	INSECTA	BLATTODEA	ECTOBIIDAE	Ectobius	vittiventris				14	adulto			A SECCO	BUONO	832		13/07/1946		A. Galvagni	F.M. Buzzetti	26/09/2017
ZOOLOGIA	INSETTI	1	Ectobius vittiventris	EUROPA	ITALIA	TRENTINO ALTO ADIGE	TRENTO	Rovereto	Rovereto	MUSEO CIVICO DI ROVERETO | PALAZZO PAROLARI	Collezione A. Galvagni	SCATOLA N. 710		ARTHROPODA	INSECTA	BLATTODEA	ECTOBIIDAE	Ectobius	vittiventris						1	adulto	A SECCO	BUONO			26/06/1942		A. Galvagni	F.M. Buzzetti	27/09/2017
ZOOLOGIA	INSETTI	1	Ectobius vittiventris	EUROPA	ITALIA	TRENTINO ALTO ADIGE	TRENTO	Rovereto	Rovereto, Vallunga	MUSEO CIVICO DI ROVERETO | PALAZZO PAROLARI	Collezione A. Galvagni	SCATOLA N. 710		ARTHROPODA	INSECTA	BLATTODEA	ECTOBIIDAE	Ectobius	vittiventris						1	adulto	A SECCO	BUONO			25/06/1942		A. Galvagni	F.M. Buzzetti	27/09/2017
ZOOLOGIA	INSETTI	2	Ectobius vittiventris	EUROPA	ITALIA	TRENTINO ALTO ADIGE	TRENTO	Rovereto	Rovereto, Vallunga	MUSEO CIVICO DI ROVERETO | PALAZZO PAROLARI	Collezione A. Galvagni	SCATOLA N. 710		ARTHROPODA	INSECTA	BLATTODEA	ECTOBIIDAE	Ectobius	vittiventris						2	adulto	A SECCO	BUONO			25/06/1942		A. Galvagni	F.M. Buzzetti	27/09/2017
ZOOLOGIA	INSETTI	2	Ectobius vittiventris	EUROPA	ITALIA	TRENTINO ALTO ADIGE	TRENTO	Zambana	Rovereto, Vallunga	MUSEO CIVICO DI ROVERETO | PALAZZO PAROLARI	Collezione A. Galvagni	SCATOLA N. 710		ARTHROPODA	INSECTA	BLATTODEA	ECTOBIIDAE	Ectobius	vittiventris				2	adulto			A SECCO	BUONO			21/06/1942		A. Galvagni	F.M. Buzzetti	27/09/2017
ZOOLOGIA	INSETTI	1	Ectobius vittiventris	EUROPA	ITALIA	TRENTINO ALTO ADIGE	TRENTO	Rovereto	Rovereto, Vallunga - 0132/1	MUSEO CIVICO DI ROVERETO | PALAZZO PAROLARI	Collezione A. Galvagni	SCATOLA N. 710		ARTHROPODA	INSECTA	BLATTODEA	ECTOBIIDAE	Ectobius	vittiventris				1	adulto			A SECCO	BUONO			26/07/1946		A. Galvagni	F.M. Buzzetti	26/09/2017
ZOOLOGIA	INSETTI	6	Ectobius vittiventris	EUROPA	ITALIA	EMILIA ROMAGNA	RIMINI	San Leo	San Leo	MUSEO CIVICO DI ROVERETO | PALAZZO PAROLARI	Collezione A. Galvagni	SCATOLA N. 710		ARTHROPODA	INSECTA	BLATTODEA	ECTOBIIDAE	Ectobius	vittiventris				2	adulto	4	adulto	A SECCO	BUONO	550		06/09/1966		A. Galvagni	F.M. Buzzetti	27/09/2017
ZOOLOGIA	INSETTI	6	Ectobius vittiventris	EUROPA	ITALIA				San Leo, Pietramaura	MUSEO CIVICO DI ROVERETO | PALAZZO PAROLARI	Collezione A. Galvagni	SCATOLA N. 710		ARTHROPODA	INSECTA	BLATTODEA	ECTOBIIDAE	Ectobius	vittiventris				4	adulto	2	adulto	A SECCO	BUONO	500		03/09/1967		A. Galvagni	F.M. Buzzetti	27/09/2017
ZOOLOGIA	INSETTI	1	Ectobius vittiventris	EUROPA	SAN MARINO				San Marino	MUSEO CIVICO DI ROVERETO | PALAZZO PAROLARI	Collezione A. Galvagni	Scatola n. 710	N. 410960	ARTHROPODA	INSECTA	BLATTODEA	ECTOBIIDAE	Ectobius	vittiventris								A SECCO	BUONO			01/09/1966	27/09/2017	A. Galvagni	F.M. Buzzetti
ZOOLOGIA	INSETTI	9	Ectobius vittiventris	EUROPA	SAN MARINO				San Marino	MUSEO CIVICO DI ROVERETO | PALAZZO PAROLARI	Collezione A. Galvagni	SCATOLA N. 710		ARTHROPODA	INSECTA	BLATTODEA	ECTOBIIDAE	Ectobius	vittiventris				4	adulto	5	adulto	A SECCO	BUONO			01/09/1966		A. Galvagni	F.M. Buzzetti	27/09/2017
ZOOLOGIA	INSETTI	9	Ectobius vittiventris	EUROPA	ITALIA	TRENTINO ALTO ADIGE	TRENTO	Isera	Sotto Bordala	MUSEO CIVICO DI ROVERETO | PALAZZO PAROLARI	Collezione A. Galvagni	SCATOLA N. 711		ARTHROPODA	INSECTA	BLATTODEA	ECTOBIIDAE	Ectobius	vittiventris				2	adulto	7	adulto	A SECCO	BUONO	1000		27/08/1996		A. Galvagni	F.M. Buzzetti	27/09/2017
ZOOLOGIA	INSETTI	4	Ectobius vittiventris	EUROPA	ITALIA	TRENTINO ALTO ADIGE	TRENTO	Tenna	Tenna	MUSEO CIVICO DI ROVERETO | PALAZZO PAROLARI	Collezione A. Galvagni	SCATOLA N. 710		ARTHROPODA	INSECTA	BLATTODEA	ECTOBIIDAE	Ectobius	vittiventris						4	adulto	A SECCO	BUONO	600		13/08/1967		A. Galvagni	F.M. Buzzetti	27/09/2017
ZOOLOGIA	INSETTI	2	Ectobius vittiventris	EUROPA	ITALIA	LOMBARDIA	BRESCIA	Tignale	Tignale	MUSEO CIVICO DI ROVERETO | PALAZZO PAROLARI	Collezione A. Galvagni	SCATOLA N. 710		ARTHROPODA	INSECTA	BLATTODEA	ECTOBIIDAE	Ectobius	vittiventris				2	neanidi			A SECCO	BUONO	600		07/06/1970		A. Galvagni	F.M. Buzzetti	27/09/2017
ZOOLOGIA	INSETTI	16	Ectobius vittiventris	EUROPA	ITALIA	LOMBARDIA	BRESCIA	Tremosine	Val di Bondo	MUSEO CIVICO DI ROVERETO | PALAZZO PAROLARI	Collezione A. Galvagni	SCATOLA N. 710		ARTHROPODA	INSECTA	BLATTODEA	ECTOBIIDAE	Ectobius	vittiventris				9	adulto	7	adulto	A SECCO	BUONO			29/07/1960		A. Galvagni	F.M. Buzzetti	27/09/2017
ZOOLOGIA	INSETTI	1	Ectobius vittiventris	EUROPA	ITALIA	TRENTINO ALTO ADIGE	TRENTO	Denno	Val di Non, Denno	MUSEO CIVICO DI ROVERETO | PALAZZO PAROLARI	Collezione A. Galvagni	SCATOLA N. 710		ARTHROPODA	INSECTA	BLATTODEA	ECTOBIIDAE	Ectobius	vittiventris						1	adulto	A SECCO	BUONO			07/07/1968		A. Galvagni	F.M. Buzzetti	27/09/2017
ZOOLOGIA	INSETTI	2	Ectobius vittiventris	EUROPA	ITALIA	TRENTINO ALTO ADIGE	BOLZANO	Laces	Val Venosta, Coldrano	MUSEO CIVICO DI ROVERETO | PALAZZO PAROLARI	Collezione A. Galvagni	SCATOLA N. 711		ARTHROPODA	INSECTA	BLATTODEA	ECTOBIIDAE	Ectobius	vittiventris				1	adulto	1	adulto	A SECCO	BUONO	1000		25/08/1968		A. Galvagni	F.M. Buzzetti	27/09/2017
ZOOLOGIA	INSETTI	1	Ectobius vittiventris	EUROPA	ITALIA	TRENTINO ALTO ADIGE	BOLZANO	Covelano	Val Venosta, Destra Adige	MUSEO CIVICO DI ROVERETO | PALAZZO PAROLARI	Collezione A. Galvagni	SCATOLA N. 711		ARTHROPODA	INSECTA	BLATTODEA	ECTOBIIDAE	Ectobius	vittiventris						1	adulto	A SECCO	BUONO	770		24/08/1968		A. Galvagni	F.M. Buzzetti	27/09/2017
ZOOLOGIA	INSETTI	2	Ectobius vittiventris	EUROPA	ITALIA	TRENTINO ALTO ADIGE	BOLZANO	Laces	Val Venosta, San Martino	MUSEO CIVICO DI ROVERETO | PALAZZO PAROLARI	Collezione A. Galvagni	SCATOLA N. 711		ARTHROPODA	INSECTA	BLATTODEA	ECTOBIIDAE	Ectobius	vittiventris				1	adulto	1	adulto	A SECCO	BUONO	700	800	15/08/1967		A. Galvagni	F.M. Buzzetti	27/09/2017
ZOOLOGIA	INSETTI	2	Ectobius vittiventris	EUROPA	ITALIA	TRENTINO ALTO ADIGE	BOLZANO	Naturno	Val Venosta, Stava Kochenmos	MUSEO CIVICO DI ROVERETO | PALAZZO PAROLARI	Collezione A. Galvagni	SCATOLA N. 711		ARTHROPODA	INSECTA	BLATTODEA	ECTOBIIDAE	Ectobius	vittiventris						2	adulto	A SECCO	BUONO			07/07/1968		A. Galvagni	F.M. Buzzetti	27/09/2017
ZOOLOGIA	INSETTI	1	Ectobius vittiventris	EUROPA	ITALIA	TRENTINO ALTO ADIGE	TRENTO			MUSEO CIVICO DI ROVERETO | PALAZZO PAROLARI	Collezione A. Galvagni			ARTHROPODA	INSECTA	BLATTODEA	ECTOBIIDAE	Ectobius	vittiventris								A SECCO	BUONO					A. Galvagni	F.M. Buzzetti
ZOOLOGIA	INSETTI	5	Epacromius tergestinum	EUROPA	ITALIA	TRENTINO ALTO ADIGE			Val Venosta, prato allo Stelvio	MUSEO CIVICO DI ROVERETO | PALAZZO PAROLARI	Collezione A. Galvagni	SCATOLA N. 856		ARTHROPODA	INSECTA	ORTHOPTERA	ACRIDIDAE	Epacromius	tergestinum				2	adulti	3	adulti	A SECCO	BUONO	900		16/08/1967		A. Galvagni	F.M. Buzzetti	10/10/2018
ZOOLOGIA	INSETTI	16	Epacromius tergestinum	EUROPA	ITALIA	TRENTINO ALTO ADIGE	BOLZANO		Val Venosta, Spondigna (paludi)	MUSEO CIVICO DI ROVERETO | PALAZZO PAROLARI	Collezione A. Galvagni	SCATOLA N. 856		ARTHROPODA	INSECTA	ORTHOPTERA	ACRIDIDAE	Epacromius	tergestinum				7	adulti	9	adulti	A SECCO	BUONO	885		26/08/1968		A. Galvagni	F.M. Buzzetti	10/10/2018
ZOOLOGIA	INSETTI	9	Ephippiger discoidalis	EUROPA	ITALIA	FRIULI VENEZIA GIULIA	PORDENONE	Aviano	Aviano, Monte Cavallo	MUSEO CIVICO DI ROVERETO | PALAZZO PAROLARI	Collezione A. Galvagni	SCATOLA N. 782		ARTHROPODA	INSECTA	ORTHOPTERA	TETTIGONIIDAE	Ephippiger	discoidalis				3	adulto	6	adulto	A SECCO	BUONO	550	900	01/09/1980	05/09/1980	A. Galvagni	F.M. Buzzetti	20/03/2018
ZOOLOGIA	INSETTI	6	Ephippiger discoidalis	EUROPA	JUGOSLAVIA				Istria, Parenzo dintorni	MUSEO CIVICO DI ROVERETO | PALAZZO PAROLARI	Collezione A. Galvagni	SCATOLA N. 782		ARTHROPODA	INSECTA	ORTHOPTERA	TETTIGONIIDAE	Ephippiger	discoidalis				2	adulto	4	adulto	A SECCO	BUONO			05/09/1969	12/09/1969	A. Galvagni	F.M. Buzzetti	20/03/2018
ZOOLOGIA	INSETTI	32	Ephippiger melisi	EUROPA	ITALIA	ABRUZZO	L'AQUILA	Pizzoli	Gran Sasso, Monte San Franco base sud, Pizzoli	MUSEO CIVICO DI ROVERETO | PALAZZO PAROLARI	Collezione A. Galvagni	SCATOLA N. 785		ARTHROPODA	INSECTA	ORTHOPTERA	TETTIGONIIDAE	Ephippiger	melisi				14	adulto	18	adulto	A SECCO	BUONO	1500		30/08/1971		A. Galvagni	F.M. Buzzetti	20/03/2018
ZOOLOGIA	INSETTI	20	Ephippiger melisi	EUROPA	ITALIA	MARCHE	PESARO E URBINO	Montecopiolo	monte San Marco	MUSEO CIVICO DI ROVERETO | PALAZZO PAROLARI	Collezione A. Galvagni	SCATOLA N. 785		ARTHROPODA	INSECTA	ORTHOPTERA	TETTIGONIIDAE	Ephippiger	melisi				15	adulto	5	adulto	A SECCO	BUONO	990	1123	09/09/1967		A. Galvagni	F.M. Buzzetti	20/03/2018
ZOOLOGIA	INSETTI	1	Ephippiger melisi	EUROPA	ITALIA	LAZIO	RIETI	Micigliano	Monti Reatini, Monte Bove	MUSEO CIVICO DI ROVERETO | PALAZZO PAROLARI	Collezione A. Galvagni	SCATOLA N. 785		ARTHROPODA	INSECTA	ORTHOPTERA	TETTIGONIIDAE	Ephippiger	melisi				1	adulto		adulto	A SECCO	BUONO	1500		26/08/1981		A. Galvagni	F.M. Buzzetti	20/03/2018
ZOOLOGIA	INSETTI	2	Ephippiger perforatus	EUROPA	ITALIA	ABRUZZO	CHIETI		Maiella, Passolanciano - Maielletta	MUSEO CIVICO DI ROVERETO | PALAZZO PAROLARI	Collezione A. Galvagni	SCATOLA N. 786		ARTHROPODA	INSECTA	ORTHOPTERA	TETTIGONIIDAE	Ephippiger	perforatus				1	adulto	1	adulto	A SECCO	BUONO	1000		27/08/1971		A. Galvagni	F.M. Buzzetti	20/03/2018
ZOOLOGIA	INSETTI	18	Ephippiger ruffoi	EUROPA	ITALIA	ABRUZZO	L'AQUILA		Gran Sasso, Campo Imperatore, Fonte della Vetica, Fonte Scontrone	MUSEO CIVICO DI ROVERETO | PALAZZO PAROLARI	Collezione A. Galvagni	SCATOLA N. 786		ARTHROPODA	INSECTA	ORTHOPTERA	TETTIGONIIDAE	Ephippiger	ruffoi				9	adulto	9	adulto	A SECCO	BUONO	1600	1971	02/09/1971	04/09/1971	A. Galvagni	F.M. Buzzetti	20/03/2018
ZOOLOGIA	INSETTI	5	Ephippiger ruffoi	EUROPA	ITALIA	ABRUZZO	L'AQUILA		Gran Sasso, Campo Imperatore, Fonte della Vetica, Monte Siella	MUSEO CIVICO DI ROVERETO | PALAZZO PAROLARI	Collezione A. Galvagni	SCATOLA N. 786		ARTHROPODA	INSECTA	ORTHOPTERA	TETTIGONIIDAE	Ephippiger	ruffoi				3	adulto	2	adulto	A SECCO	BUONO	1650	1800	02/09/1971		A. Galvagni	F.M. Buzzetti
ZOOLOGIA	INSETTI	6	Ephippiger ruffoi	EUROPA	ITALIA	ABRUZZO	L'AQUILA		Monte Pratello	MUSEO CIVICO DI ROVERETO | PALAZZO PAROLARI	Collezione A. Galvagni	SCATOLA N. 786		ARTHROPODA	INSECTA	ORTHOPTERA	TETTIGONIIDAE	Ephippiger	ruffoi				2	adulto	4	adulto	A SECCO	BUONO	1800		08/09/1971		A. Galvagni	F.M. Buzzetti	20/03/2018
ZOOLOGIA	INSETTI	10	Ephippiger ruffoi	EUROPA	ITALIA	ABRUZZO	L'AQUILA	Ovindoli	Monte Velino, Monte della Magnola	MUSEO CIVICO DI ROVERETO | PALAZZO PAROLARI	Collezione A. Galvagni	SCATOLA N. 786		ARTHROPODA	INSECTA	ORTHOPTERA	TETTIGONIIDAE	Ephippiger	ruffoi				5	adulto	5	adulto	A SECCO	BUONO	1600	1700	02/09/1981		A. Galvagni	F.M. Buzzetti	20/03/2018
ZOOLOGIA	INSETTI	31	Ephippiger ruffoi	EUROPA	ITALIA	UMBRIA	PERUGIA	Norcia	Monti Sibillini, Castelluccio, Coste di Collicelli, Piano Grande	MUSEO CIVICO DI ROVERETO | PALAZZO PAROLARI	Collezione A. Galvagni	SCATOLA N. 786		ARTHROPODA	INSECTA	ORTHOPTERA	TETTIGONIIDAE	Ephippiger	ruffoi				29	adulto	2	adulto	A SECCO	BUONO	1273	1350	02/09/1976		A. Galvagni	F.M. Buzzetti	20/03/2018
ZOOLOGIA	INSETTI	30	Ephippiger terrestris	EUROPA	ITALIA	PIEMONTE	TORINO		Pragelato Grand Puy, Demonte V.ne dell'Arma	MUSEO CIVICO DI ROVERETO | PALAZZO PAROLARI	Collezione A. Galvagni	SCATOLA N. 784		ARTHROPODA	INSECTA	ORTHOPTERA	TETTIGONIIDAE	Ephippiger	terrestris				22	adulto	8	adulto	A SECCO	BUONO	1700	1850	31/08/1986	04/09/1988	A. Galvagni	F.M. Buzzetti	20/03/2018
ZOOLOGIA	INSETTI	21	Ephippiger terrestris	EUROPA	FRANCIA				Tenda, Col Tenda	MUSEO CIVICO DI ROVERETO | PALAZZO PAROLARI	Collezione A. Galvagni	SCATOLA N. 784		ARTHROPODA	INSECTA	ORTHOPTERA	TETTIGONIIDAE	Ephippiger	terrestris				18	adulto	3	adulto	A SECCO	BUONO	900	1450	13/08/1973		A. Galvagni	F.M. Buzzetti	20/03/2018
ZOOLOGIA	INSETTI	7	Ephippiger vicheti	EUROPA	ITALIA	TRENTINO ALTO ADIGE	TRENTO	Rovereto	Bosco della Citta	MUSEO CIVICO DI ROVERETO | PALAZZO PAROLARI	Collezione A. Galvagni	SCATOLA N. 784		ARTHROPODA	INSECTA	ORTHOPTERA	TETTIGONIIDAE	Ephippiger	vicheti				7	adulto		adulto	A SECCO	BUONO			10/09/1946		A. Galvagni	F.M. Buzzetti	20/03/2018
ZOOLOGIA	INSETTI	2	Ephippiger vicheti	EUROPA	ITALIA	TRENTINO ALTO ADIGE	TRENTO	Rovereto	Cengia alta	MUSEO CIVICO DI ROVERETO | PALAZZO PAROLARI	Collezione A. Galvagni	SCATOLA N. 784		ARTHROPODA	INSECTA	ORTHOPTERA	TETTIGONIIDAE	Ephippiger	vicheti					adulto	2	adulto	A SECCO	BUONO			19/09/1954		A. Galvagni	F.M. Buzzetti	20/03/2018
ZOOLOGIA	INSETTI	1	Ephippiger vicheti	EUROPA	ITALIA	TRENTINO ALTO ADIGE	TRENTO	Isera	Lenzima	MUSEO CIVICO DI ROVERETO | PALAZZO PAROLARI	Collezione A. Galvagni	SCATOLA N. 784		ARTHROPODA	INSECTA	ORTHOPTERA	TETTIGONIIDAE	Ephippiger	vicheti					adulto	1	adulto	A SECCO	BUONO	850		11/09/1996		A. Galvagni	F.M. Buzzetti	20/03/2018
ZOOLOGIA	INSETTI	3	Ephippiger vicheti	EUROPA	ITALIA	TRENTINO ALTO ADIGE	TRENTO	Rovereto	Monte Finonchio, Moietto	MUSEO CIVICO DI ROVERETO | PALAZZO PAROLARI	Collezione A. Galvagni	SCATOLA N. 784		ARTHROPODA	INSECTA	ORTHOPTERA	TETTIGONIIDAE	Ephippiger	vicheti				3	adulto		adulto	A SECCO	BUONO	1000		29/09/1945		A. Galvagni	F.M. Buzzetti	20/03/2018
ZOOLOGIA	INSETTI	8	Ephippiger vicheti	EUROPA	ITALIA	LOMBARDIA	BRESCIA		Monte Maddalena	MUSEO CIVICO DI ROVERETO | PALAZZO PAROLARI	Collezione A. Galvagni	SCATOLA N. 784		ARTHROPODA	INSECTA	ORTHOPTERA	TETTIGONIIDAE	Ephippiger	vicheti				5	adulto	3	adulto	A SECCO	BUONO	850		22/09/1963		A. Galvagni	F.M. Buzzetti	20/03/2018
ZOOLOGIA	INSETTI	12	Ephippiger vicheti	EUROPA	ITALIA	TRENTINO ALTO ADIGE	TRENTO		Monte Stivo, Bordala	MUSEO CIVICO DI ROVERETO | PALAZZO PAROLARI	Collezione A. Galvagni	SCATOLA N. 784		ARTHROPODA	INSECTA	ORTHOPTERA	TETTIGONIIDAE	Ephippiger	vicheti				12	adulto		adulto	A SECCO	BUONO	1200		10/08/1947		A. Galvagni	F.M. Buzzetti	20/03/2018
ZOOLOGIA	INSETTI	1	Ephippiger vicheti	EUROPA	ITALIA	TRENTINO ALTO ADIGE	TRENTO	Rovereto	Monte Zugna	MUSEO CIVICO DI ROVERETO | PALAZZO PAROLARI	Collezione A. Galvagni	SCATOLA N. 784		ARTHROPODA	INSECTA	ORTHOPTERA	TETTIGONIIDAE	Ephippiger	vicheti					adulto	1	adulto	A SECCO	BUONO	1550		27/09/1996		A. Galvagni	F.M. Buzzetti	20/03/2018
ZOOLOGIA	INSETTI	3	Ephippiger vicheti	EUROPA	ITALIA	TRENTINO ALTO ADIGE	TRENTO	Isera	Patone, Monte Stivo	MUSEO CIVICO DI ROVERETO | PALAZZO PAROLARI	Collezione A. Galvagni	SCATOLA N. 784		ARTHROPODA	INSECTA	ORTHOPTERA	TETTIGONIIDAE	Ephippiger	vicheti				2	adulto	1	adulto	A SECCO	BUONO	900		09/08/1963		A. Galvagni	F.M. Buzzetti	20/03/2018
ZOOLOGIA	INSETTI	1	Ephippiger vicheti	EUROPA	ITALIA	TRENTINO ALTO ADIGE	TRENTO	Isera	Patone, Monte Stivo	MUSEO CIVICO DI ROVERETO | PALAZZO PAROLARI	Collezione A. Galvagni	SCATOLA N. 784		ARTHROPODA	INSECTA	ORTHOPTERA	TETTIGONIIDAE	Ephippiger	vicheti				1	adulto		adulto	A SECCO	BUONO	700		14/08/1961		A. Galvagni	F.M. Buzzetti	20/03/2018
ZOOLOGIA	INSETTI	2	Ephippiger vicheti	EUROPA	ITALIA	TRENTINO ALTO ADIGE	TRENTO	Avio	Vo d'Avio	MUSEO CIVICO DI ROVERETO | PALAZZO PAROLARI	Collezione A. Galvagni	SCATOLA N. 784		ARTHROPODA	INSECTA	ORTHOPTERA	TETTIGONIIDAE	Ephippiger	vicheti				2	adulto		adulto	A SECCO	BUONO			10/09/1958		A. Galvagni	F.M. Buzzetti	20/03/2018
ZOOLOGIA	INSETTI	41	Epipodisma pedemontana	EUROPA	ITALIA	PIEMONTE	TORINO	Ceresole	Ceresole Reale, Lago di Serru	MUSEO CIVICO DI ROVERETO | PALAZZO PAROLARI	Collezione A. Galvagni	SCATOLA N. 821		ARTHROPODA	INSECTA	ORTHOPTERA	ACRIDIDAE	Epipodisma	pedemontana				24	adulto	16	adulto	A SECCO	BUONO	2270		28/08/1987		A. Galvagni	F.M. Buzzetti	02/07/2018
ZOOLOGIA	INSETTI	121	Epipodisma pedemontana	EUROPA	ITALIA	PIEMONTE	CUNEO	Demonte	Ceresole Reale, Lago di Serru	MUSEO CIVICO DI ROVERETO | PALAZZO PAROLARI	Collezione A. Galvagni	SCATOLA N. 821		ARTHROPODA	INSECTA	ORTHOPTERA	ACRIDIDAE	Epipodisma	pedemontana				58	adulto	63	adulto	A SECCO	BUONO	2400	2500	30/08/1986		A. Galvagni	F.M. Buzzetti	02/07/2018
ZOOLOGIA	INSETTI	27	Epipodisma pedemontana	EUROPA	ITALIA	PIEMONTE	TORINO	Locana	Locana, Cialma	MUSEO CIVICO DI ROVERETO | PALAZZO PAROLARI	Collezione A. Galvagni	SCATOLA N. 821		ARTHROPODA	INSECTA	ORTHOPTERA	ACRIDIDAE	Epipodisma	pedemontana				17	adulto	9	adulto	A SECCO	BUONO	1700	1750	26/08/1987		A. Galvagni	F.M. Buzzetti	02/07/2018
ZOOLOGIA	INSETTI	27	Epipodisma pedemontana	EUROPA	ITALIA	PIEMONTE	TORINO	Locana	Locana, Cialma	MUSEO CIVICO DI ROVERETO | PALAZZO PAROLARI	Collezione A. Galvagni	SCATOLA N. 821		ARTHROPODA	INSECTA	ORTHOPTERA	ACRIDIDAE	Epipodisma	pedemontana				17	adulto	9	adulto	A SECCO	BUONO	1700	1750	26/08/1987		A. Galvagni	F.M. Buzzetti	02/07/2018
ZOOLOGIA	INSETTI	17	Epipodisma pedemontana	EUROPA	ITALIA	PIEMONTE	CUNEO	Demonte	Pragelato Grand Puy, Demonte V.ne dell'Arma	MUSEO CIVICO DI ROVERETO | PALAZZO PAROLARI	Collezione A. Galvagni	SCATOLA N. 823		ARTHROPODA	INSECTA	ORTHOPTERA	ACRIDIDAE	Epipodisma	pedemontana				11	adulto	6	adulto	A SECCO	BUONO	2000	2300	01/09/1986		A. Galvagni	F.M. Buzzetti	02/07/2018
ZOOLOGIA	INSETTI	9	Epipodisma pedemontana	EUROPA	ITALIA	PIEMONTE	TORINO	Pragelato	Prali, Punta Cialancia, 13 Laghi	MUSEO CIVICO DI ROVERETO | PALAZZO PAROLARI	Collezione A. Galvagni	SCATOLA N. 821		ARTHROPODA	INSECTA	ORTHOPTERA	ACRIDIDAE	Epipodisma	pedemontana				7	adulto	2	adulto	A SECCO	BUONO	1850	2000	04/09/1988		A. Galvagni	F.M. Buzzetti	02/07/2018
ZOOLOGIA	INSETTI	12	Epipodisma pedemontana	EUROPA	ITALIA	PIEMONTE	TORINO	Prali	Prali, Punta Cialancia, 13 Laghi	MUSEO CIVICO DI ROVERETO | PALAZZO PAROLARI	Collezione A. Galvagni	SCATOLA N. 821		ARTHROPODA	INSECTA	ORTHOPTERA	ACRIDIDAE	Epipodisma	pedemontana				4	adulto	8	adulto	A SECCO	BUONO	2500		03/09/1988		A. Galvagni	F.M. Buzzetti	02/07/2018
ZOOLOGIA	INSETTI	40	Epipodisma pedemontana	EUROPA	ITALIA	PIEMONTE	TORINO	Prali	Punta Cialancia, 13 Laghi	MUSEO CIVICO DI ROVERETO | PALAZZO PAROLARI	Collezione A. Galvagni	SCATOLA N. 821		ARTHROPODA	INSECTA	ORTHOPTERA	ACRIDIDAE	Epipodisma	pedemontana				30	adulto	9	adulto	A SECCO	BUONO	2650		03/09/1988		A. Galvagni	F.M. Buzzetti	02/07/2018
ZOOLOGIA	INSETTI	4	Epipodisma pedemontana	EUROPA	ITALIA	PIEMONTE	TORINO	Prali	Val Germanasca, Prali sopra Ribba	MUSEO CIVICO DI ROVERETO | PALAZZO PAROLARI	Collezione A. Galvagni	SCATOLA N. 821		ARTHROPODA	INSECTA	ORTHOPTERA	ACRIDIDAE	Epipodisma	pedemontana				2	adulto	3	adulto	A SECCO	BUONO	1700		02/09/1988		A. Galvagni	F.M. Buzzetti	02/07/2018
ZOOLOGIA	INSETTI	1	Epipodisma pedemontana	EUROPA	ITALIA	PIEMONTE	TORINO	Prali	Val Germanasca, Prali sopra Ribba	MUSEO CIVICO DI ROVERETO | PALAZZO PAROLARI	Collezione A. Galvagni	SCATOLA N. 821		ARTHROPODA	INSECTA	ORTHOPTERA	ACRIDIDAE	Epipodisma	pedemontana				1	adulto		adulto	A SECCO	BUONO	1700		02/09/1988		A. Galvagni	F.M. Buzzetti	02/07/2018
ZOOLOGIA	INSETTI	94	Epipodisma waltheri	EUROPA	FRANCIA				Briacon, Col d'Isoard	MUSEO CIVICO DI ROVERETO | PALAZZO PAROLARI	Collezione A. Galvagni	SCATOLA N. 823		ARTHROPODA	INSECTA	ORTHOPTERA	ACRIDIDAE	Epipodisma	waltheri				77	adulto	17	adulto	A SECCO	BUONO	2350	2400	05/09/1988		A. Galvagni	F.M. Buzzetti	02/07/2018
ZOOLOGIA	INSETTI	1	Erythronotus decipens	EUROPA	ITALIA	TRENTINO ALTO ADIGE	TRENTO		Lavarone, Oseli	MUSEO CIVICO DI ROVERETO | PALAZZO PAROLARI	Collezione A. Galvagni	Scatola n. 719	N. 411180	ARTHROPODA	INSECTA	BLATTODEA	ECTOBIIDAE	Erythronotus	decipens								A SECCO	BUONO			09/07/1971		A. Galvagni	F.M. Buzzetti	05/03/2018
ZOOLOGIA	INSETTI	1	Erythronotus decipens	EUROPA	ITALIA	TRENTINO ALTO ADIGE	TRENTO		Paganella, Prati di Gaggia	MUSEO CIVICO DI ROVERETO | PALAZZO PAROLARI	Collezione A. Galvagni	Scatola n. 719	N. 411181	ARTHROPODA	INSECTA	BLATTODEA	ECTOBIIDAE	Erythronotus	decipens								A SECCO	BUONO			09/07/1996		A. Galvagni	F.M. Buzzetti	05/03/2018
ZOOLOGIA	INSETTI	1	Erythronotus decipens	EUROPA	ITALIA	LOMBARDIA	BRESCIA		Tignale, Ca di Natone	MUSEO CIVICO DI ROVERETO | PALAZZO PAROLARI	Collezione A. Galvagni	Scatola n. 719	N. 411179	ARTHROPODA	INSECTA	BLATTODEA	ECTOBIIDAE	Erythronotus	decipens								A SECCO	BUONO			04/06/1972		A. Galvagni	F.M. Buzzetti	05/03/2018
ZOOLOGIA	INSETTI	4	Eupholidoptera chabrieri chabrieri	EUROPA	ITALIA	ABRUZZO	L'AQUILA	Villavallelonga	Monte Breccioso, Serra Lunga	MUSEO CIVICO DI ROVERETO | PALAZZO PAROLARI	Collezione A. Galvagni	SCATOLA n.1018		ARTHROPODA	INSECTA	ORTHOPTERA	TETTIGONIIDAE	Eupholidoptera	chabrieri		chabrieri		1	adulto	3	adulto	A SECCO	BUONO	1850		31/08/1981		A. Galvagni	F.M. Buzzetti	21/08/2017
ZOOLOGIA	INSETTI	8	Eupholidoptera chabrieri chabrieri	EUROPA	ITALIA	ABRUZZO	L'AQUILA	Ovindoli	Monte della Magnola	MUSEO CIVICO DI ROVERETO | PALAZZO PAROLARI	Collezione A. Galvagni	SCATOLA n.1018		ARTHROPODA	INSECTA	ORTHOPTERA	TETTIGONIIDAE	Eupholidoptera	chabrieri		chabrieri		2	adulto	6	adulto	A SECCO	BUONO	1600	1700	02/09/1981		A. Galvagni	F.M. Buzzetti	22/08/2017
ZOOLOGIA	INSETTI	6	Eupholidoptera chabrieri chabrieri	EUROPA	ITALIA	MARCHE	PESARO E URBINO	Montecopiolo	Monte San Marco	MUSEO CIVICO DI ROVERETO | PALAZZO PAROLARI	Collezione A. Galvagni	SCATOLA n.1018		ARTHROPODA	INSECTA	ORTHOPTERA	TETTIGONIIDAE	Eupholidoptera	chabrieri		chabrieri		4	adulto	2	adulto	A SECCO	BUONO	1123		09/09/1967		A. Galvagni	F.M. Buzzetti	22/08/2017
ZOOLOGIA	INSETTI	71	Eupholidoptera chabrieri chabrieri	EUROPA	ITALIA	MARCHE	ASCOLIPICENO	Montmonaco	Monte Sibilla, Montemonaco	MUSEO CIVICO DI ROVERETO | PALAZZO PAROLARI	Collezione A. Galvagni	SCATOLA n.1018		ARTHROPODA	INSECTA	ORTHOPTERA	TETTIGONIIDAE	Eupholidoptera	chabrieri		chabrieri		35	adulto	36	adulto	A SECCO	BUONO	1750	1800	02/09/1975		A. Galvagni	F.M. Buzzetti
ZOOLOGIA	INSETTI	14	Eupholidoptera chabrieri chabrieri	EUROPA	ITALIA	MARCHE	ASCOLIPICENO	Montmonaco	Monte Sibilla, Montemonaco	MUSEO CIVICO DI ROVERETO | PALAZZO PAROLARI	Collezione A. Galvagni	SCATOLA n.1018		ARTHROPODA	INSECTA	ORTHOPTERA	TETTIGONIIDAE	Eupholidoptera	chabrieri		chabrieri		8	adulto	6	adulto	A SECCO	BUONO	1100	1300	06/09/1975		A. Galvagni	F.M. Buzzetti	21/08/2017
ZOOLOGIA	INSETTI	2	Eupholidoptera chabrieri chabrieri	EUROPA	ITALIA	MARCHE	PESARO E URBINO	Cantiano	Monte Tenetra	MUSEO CIVICO DI ROVERETO | PALAZZO PAROLARI	Collezione A. Galvagni	SCATOLA n.1018		ARTHROPODA	INSECTA	ORTHOPTERA	TETTIGONIIDAE	Eupholidoptera	chabrieri		chabrieri		2	adulto			A SECCO	BUONO	980		31/08/1975		A. Galvagni	F.M. Buzzetti	21/08/2017
ZOOLOGIA	INSETTI	1	Eupholidoptera chabrieri chabrieri	EUROPA	ITALIA	LAZIO	RIETI	Leonessa	Monti Reatini, Valle della Meta	MUSEO CIVICO DI ROVERETO | PALAZZO PAROLARI	Collezione A. Galvagni	SCATOLA n.1018		ARTHROPODA	INSECTA	ORTHOPTERA	TETTIGONIIDAE	Eupholidoptera	chabrieri		chabrieri		1	adulto			A SECCO	BUONO	1700		27/08/1981		A. Galvagni	F.M. Buzzetti	21/08/2017
ZOOLOGIA	INSETTI	1	Eupholidoptera chabrieri chabrieri	EUROPA	ITALIA				Monti Sibillini, Rifugio Pianelli	MUSEO CIVICO DI ROVERETO | PALAZZO PAROLARI	Collezione A. Galvagni	SCATOLA n.1018		ARTHROPODA	INSECTA	ORTHOPTERA	TETTIGONIIDAE	Eupholidoptera	chabrieri		chabrieri				1	adulto	A SECCO	BUONO	1750		04/08/1955		A. Galvagni	F.M. Buzzetti	21/08/2017
ZOOLOGIA	INSETTI	3	Eupholidoptera chabrieri chabrieri	EUROPA	ITALIA	ABRUZZO	TERAMO	Torricella Sicura	Pietra Stretta	MUSEO CIVICO DI ROVERETO | PALAZZO PAROLARI	Collezione A. Galvagni	SCATOLA n.1018		ARTHROPODA	INSECTA	ORTHOPTERA	TETTIGONIIDAE	Eupholidoptera	chabrieri		chabrieri		1	adulto	2	adulto	A SECCO	BUONO	1350		07/09/1975		A. Galvagni	F.M. Buzzetti	21/08/2017
ZOOLOGIA	INSETTI	7	Eupholidoptera chabrieri chabrieri	EUROPA	ITALIA	ABRUZZO	L'AQUILA	Collelongo	Val Casale	MUSEO CIVICO DI ROVERETO | PALAZZO PAROLARI	Collezione A. Galvagni	SCATOLA n.1018		ARTHROPODA	INSECTA	ORTHOPTERA	TETTIGONIIDAE	Eupholidoptera	chabrieri		chabrieri		3	adulto	4	adulto	A SECCO	BUONO	1300		30/08/1981		A. Galvagni	F.M. Buzzetti	22/08/2017
ZOOLOGIA	INSETTI	3	Eupholidoptera chabrieri schmidti	EUROPA	ITALIA	VENETO	TREVISO	Vittorio Veneto	Col Visentin	MUSEO CIVICO DI ROVERETO | PALAZZO PAROLARI	Collezione A. Galvagni	SCATOLA n.1019		ARTHROPODA	INSECTA	ORTHOPTERA	TETTIGONIIDAE	Eupholidoptera	chabrieri		schmidti		3	adulto			A SECCO	BUONO	800		17/09/1993		A. Galvagni	F.M. Buzzetti	11/09/2017
ZOOLOGIA	INSETTI	4	Eupholidoptera chabrieri schmidti	EUROPA	ITALIA	ABRUZZO	L'AQUILA	Collelongo	Colle Colubrica	MUSEO CIVICO DI ROVERETO | PALAZZO PAROLARI	Collezione A. Galvagni	SCATOLA n.1018		ARTHROPODA	INSECTA	ORTHOPTERA	TETTIGONIIDAE	Eupholidoptera	chabrieri		schmidti				4	adulto	A SECCO	BUONO	1700		30/08/1981		A. Galvagni	F.M. Buzzetti	22/08/2017
ZOOLOGIA	INSETTI	1	Eupholidoptera chabrieri schmidti	EUROPA	ITALIA	VENETO	VERONA	Sant'Ambrogio di Valpolicella	Domelgliara	MUSEO CIVICO DI ROVERETO | PALAZZO PAROLARI	Collezione A. Galvagni	SCATOLA n.1018		ARTHROPODA	INSECTA	ORTHOPTERA	TETTIGONIIDAE	Eupholidoptera	chabrieri		schmidti		1	adulto			A SECCO	BUONO			12/09/1965		A. Galvagni	F.M. Buzzetti	22/08/2017
ZOOLOGIA	INSETTI	1	Eupholidoptera chabrieri schmidti	EUROPA	ITALIA	ABRUZZO	PESCARA	Farindola	Gran Sasso, Vado di Siella	MUSEO CIVICO DI ROVERETO | PALAZZO PAROLARI	Collezione A. Galvagni	SCATOLA n.1018		ARTHROPODA	INSECTA	ORTHOPTERA	TETTIGONIIDAE	Eupholidoptera	chabrieri		schmidti				1	adulto	A SECCO	BUONO	1620		02/09/1971		A. Galvagni	F.M. Buzzetti	22/08/2017
ZOOLOGIA	INSETTI	1	Eupholidoptera chabrieri schmidti	EUROPA	ITALIA	FRIULI VENEZIA GIULIA	GORIZIA	Doberdò del lago	Lago di Dorbedò	MUSEO CIVICO DI ROVERETO | PALAZZO PAROLARI	Collezione A. Galvagni	SCATOLA n.1019		ARTHROPODA	INSECTA	ORTHOPTERA	TETTIGONIIDAE	Eupholidoptera	chabrieri		schmidti				1	adulto	A SECCO	BUONO	85		27/07/1996		A. Galvagni	F.M. Buzzetti	11/09/2017
ZOOLOGIA	INSETTI	1	Eupholidoptera chabrieri schmidti	EUROPA	ITALIA	FRIULI VENEZIA GIULIA	PORDENONE	Aviano	Monte Cavallo	MUSEO CIVICO DI ROVERETO | PALAZZO PAROLARI	Collezione A. Galvagni	SCATOLA n.1019		ARTHROPODA	INSECTA	ORTHOPTERA	TETTIGONIIDAE	Eupholidoptera	chabrieri		schmidti				1	adulto	A SECCO	BUONO	550		01/09/1980	05/09/1980	A. Galvagni	F.M. Buzzetti	11/09/2017
ZOOLOGIA	INSETTI	1	Eupholidoptera chabrieri schmidti	EUROPA	ITALIA	FRIULI VENEZIA GIULIA	TRIESTE	Doberdò del lago	Monte grisa, santuario	MUSEO CIVICO DI ROVERETO | PALAZZO PAROLARI	Collezione A. Galvagni	SCATOLA n.1019		ARTHROPODA	INSECTA	ORTHOPTERA	TETTIGONIIDAE	Eupholidoptera	chabrieri		schmidti		1	adulto			A SECCO	BUONO			26/07/1996		A. Galvagni	F.M. Buzzetti	11/09/2017
ZOOLOGIA	INSETTI	52	Eupholidoptera chabrieri schmidti	EUROPA	ITALIA	LOMBARDIA	BRESCIA		Monte Maddalena	MUSEO CIVICO DI ROVERETO | PALAZZO PAROLARI	Collezione A. Galvagni	SCATOLA n.1019		ARTHROPODA	INSECTA	ORTHOPTERA	TETTIGONIIDAE	Eupholidoptera	chabrieri		schmidti		37	adulto	15	adulto	A SECCO	BUONO	650		22/09/1963		A. Galvagni	F.M. Buzzetti	11/09/2017
ZOOLOGIA	INSETTI	3	Eupholidoptera chabrieri schmidti	EUROPA	ITALIA	LAZIO	RIETI		Monte Terminillo, Pian de Rosce	MUSEO CIVICO DI ROVERETO | PALAZZO PAROLARI	Collezione A. Galvagni	SCATOLA n.1018		ARTHROPODA	INSECTA	ORTHOPTERA	TETTIGONIIDAE	Eupholidoptera	chabrieri		schmidti		3	adulto			A SECCO	BUONO	1084		28/08/1981		A. Galvagni	F.M. Buzzetti	22/08/2017
ZOOLOGIA	INSETTI	28	Eupholidoptera chabrieri schmidti	EUROPA	ITALIA	VENETO	VICENZA	Montebello Vicentino	Montebello Vicentino	MUSEO CIVICO DI ROVERETO | PALAZZO PAROLARI	Collezione A. Galvagni	SCATOLA n.1019		ARTHROPODA	INSECTA	ORTHOPTERA	TETTIGONIIDAE	Eupholidoptera	chabrieri		schmidti		19	adulto	9	adulto	A SECCO	BUONO	60		06/10/1963		A. Galvagni	F.M. Buzzetti	11/09/2017
ZOOLOGIA	INSETTI	32	Eupholidoptera chabrieri schmidti	EUROPA	ITALIA	LOMBARDIA	MANTOVA	Ostiglia	Ostiglia	MUSEO CIVICO DI ROVERETO | PALAZZO PAROLARI	Collezione A. Galvagni	SCATOLA n.1019		ARTHROPODA	INSECTA	ORTHOPTERA	TETTIGONIIDAE	Eupholidoptera	chabrieri		schmidti		20	adulto	12	adulto	A SECCO	BUONO	13		23/09/1962		A. Galvagni	F.M. Buzzetti	11/09/2017
ZOOLOGIA	INSETTI	2	Eupholidoptera chabrieri schmidti	EUROPA	ITALIA	FRIULI VENEZIA GIULIA	TRIESTE	Sgonico	Sgonico	MUSEO CIVICO DI ROVERETO | PALAZZO PAROLARI	Collezione A. Galvagni	SCATOLA n.1019		ARTHROPODA	INSECTA	ORTHOPTERA	TETTIGONIIDAE	Eupholidoptera	chabrieri		schmidti		1	adulto	1	adulto	A SECCO	BUONO			25/07/1996		A. Galvagni	F.M. Buzzetti	11/09/2017
ZOOLOGIA	INSETTI	1	Eupholidoptera garganica	EUROPA	ITALIA	PUGLIE	FOGGIA		Gargano, Lago Varano, L'Isola	MUSEO CIVICO DI ROVERETO | PALAZZO PAROLARI	Collezione A. Galvagni	SCATOLA n.1017		ARTHROPODA	INSECTA	ORTHOPTERA	TETTIGONIIDAE	Eupholidoptera	garganica						1	adulto	A SECCO	BUONO			04/09/1972		A. Galvagni	F.M. Buzzetti	21/08/2017
ZOOLOGIA	INSETTI	13	Eupholidoptera garganica	EUROPA	ITALIA	PUGLIE	FOGGIA		Gargano, Montenero (cima)	MUSEO CIVICO DI ROVERETO | PALAZZO PAROLARI	Collezione A. Galvagni	SCATOLA n.1017		ARTHROPODA	INSECTA	ORTHOPTERA	TETTIGONIIDAE	Eupholidoptera	garganica				2	adulto	11	adulto	A SECCO	BUONO	1014		10/09/1972		A. Galvagni	F.M. Buzzetti	21/08/2017
ZOOLOGIA	INSETTI	1	Eupholidoptera garganica	EUROPA	ITALIA	PUGLIE	FOGGIA		Gargano, Piano San Vito, Presso Foresta Umbra	MUSEO CIVICO DI ROVERETO | PALAZZO PAROLARI	Collezione A. Galvagni	SCATOLA n.1017		ARTHROPODA	INSECTA	ORTHOPTERA	TETTIGONIIDAE	Eupholidoptera	garganica						1	adulto	A SECCO	BUONO			08/09/1972		A. Galvagni	F.M. Buzzetti	21/08/2017
ZOOLOGIA	INSETTI	14	Eupholidoptera garganica	EUROPA	ITALIA	PUGLIE	FOGGIA	Apricena	Ingarano	MUSEO CIVICO DI ROVERETO | PALAZZO PAROLARI	Collezione A. Galvagni	SCATOLA n.1017		ARTHROPODA	INSECTA	ORTHOPTERA	TETTIGONIIDAE	Eupholidoptera	garganica				2	adulto	12	adulto	A SECCO	BUONO	100	200	06/09/1972	07/09/1972	A. Galvagni	F.M. Buzzetti	21/08/2017
ZOOLOGIA	INSETTI	33	Euthystira brachyptera	EUROPA	ITALIA	FRIULI VENEZIA GIULIA			Aviano, Monte Cavallo	MUSEO CIVICO DI ROVERETO | PALAZZO PAROLARI	Collezione A. Galvagni	SCATOLA N. 864		ARTHROPODA	INSECTA	ORTHOPTERA	ACRIDIDAE	Euthystira	brachyptera				14	adulti	19	adulti	A SECCO	BUONO			05/09/1980		A. Galvagni	F.M. Buzzetti	14/10/2018
ZOOLOGIA	INSETTI	24	Euthystira brachyptera	EUROPA	ITALIA	TOSCANA			Castiglione di Garfagnana, Le Forbii	MUSEO CIVICO DI ROVERETO | PALAZZO PAROLARI	Collezione A. Galvagni	SCATOLA N. 864		ARTHROPODA	INSECTA	ORTHOPTERA	ACRIDIDAE	Euthystira	brachyptera				10	adulti	14	adulti	A SECCO	BUONO	1700	1800	10/08/1972		A. Galvagni	F.M. Buzzetti	14/10/2018
ZOOLOGIA	INSETTI	5	Euthystira brachyptera	EUROPA	ITALIA	TRENTINO ALTO ADIGE	TRENTO		Caverna di Acquaviva	MUSEO CIVICO DI ROVERETO | PALAZZO PAROLARI	Collezione A. Galvagni	SCATOLA N. 862		ARTHROPODA	INSECTA	ORTHOPTERA	ACRIDIDAE	Euthystira	brachyptera				5	adulti			A SECCO	BUONO			18/07/1946		A. Galvagni	F.M. Buzzetti	13/10/2018
ZOOLOGIA	INSETTI	15	Euthystira brachyptera	EUROPA	ITALIA	TRENTINO ALTO ADIGE			Centa S. Nicolò, Frisanchi, Rif. Paludei	MUSEO CIVICO DI ROVERETO | PALAZZO PAROLARI	Collezione A. Galvagni	SCATOLA N. 862		ARTHROPODA	INSECTA	ORTHOPTERA	ACRIDIDAE	Euthystira	brachyptera				10	adulti	5	adulti	A SECCO	BUONO	1000		29/08/1967		A. Galvagni	F.M. Buzzetti	13/10/2018
ZOOLOGIA	INSETTI	2	Euthystira brachyptera	EUROPA	ITALIA	VENETO	BELLUNO		Col Visentin, versante nord	MUSEO CIVICO DI ROVERETO | PALAZZO PAROLARI	Collezione A. Galvagni	SCATOLA N. 864		ARTHROPODA	INSECTA	ORTHOPTERA	ACRIDIDAE	Euthystira	brachyptera				1	adulti	1	adulti	A SECCO	BUONO	1750		16/09/1993		A. Galvagni	F.M. Buzzetti	14/10/2018
ZOOLOGIA	INSETTI	24	Euthystira brachyptera	EUROPA	FRANCIA				Colle di Tenda	MUSEO CIVICO DI ROVERETO | PALAZZO PAROLARI	Collezione A. Galvagni	SCATOLA N. 862		ARTHROPODA	INSECTA	ORTHOPTERA	ACRIDIDAE	Euthystira	brachyptera				9	adulti	15	adulti	A SECCO	BUONO			12/08/1973		A. Galvagni	F.M. Buzzetti	13/10/2018
ZOOLOGIA	INSETTI	4	Euthystira brachyptera	EUROPA	ITALIA	TRENTINO ALTO ADIGE	TRENTO		Concei, Monte Cadria, Vies	MUSEO CIVICO DI ROVERETO | PALAZZO PAROLARI	Collezione A. Galvagni	SCATOLA N. 862		ARTHROPODA	INSECTA	ORTHOPTERA	ACRIDIDAE	Euthystira	brachyptera				3	adulti	1	adulti	A SECCO	BUONO	1600	1750	06/09/1959		A. Galvagni	F.M. Buzzetti	13/10/2018
ZOOLOGIA	INSETTI	7	Euthystira brachyptera	EUROPA	ITALIA	TRENTINO ALTO ADIGE	TRENTO		Dosso Sabion, Pinzolo	MUSEO CIVICO DI ROVERETO | PALAZZO PAROLARI	Collezione A. Galvagni	SCATOLA N. 862		ARTHROPODA	INSECTA	ORTHOPTERA	ACRIDIDAE	Euthystira	brachyptera				2	adulti	5	adulti	A SECCO	BUONO	1700		31/07/1947		A. Galvagni	F.M. Buzzetti	13/10/2018
ZOOLOGIA	INSETTI	3	Euthystira brachyptera	EUROPA	ITALIA	TRENTINO ALTO ADIGE	TRENTO		Monte Altissimo	MUSEO CIVICO DI ROVERETO | PALAZZO PAROLARI	Collezione A. Galvagni	SCATOLA N. 862		ARTHROPODA	INSECTA	ORTHOPTERA	ACRIDIDAE	Euthystira	brachyptera						3	adulti	A SECCO	BUONO	1000		11/11/1954		A. Galvagni	F.M. Buzzetti	13/10/2018
ZOOLOGIA	INSETTI	3	Euthystira brachyptera	EUROPA	ITALIA	TRENTINO ALTO ADIGE	TRENTO		Monte Altissimo	MUSEO CIVICO DI ROVERETO | PALAZZO PAROLARI	Collezione A. Galvagni	SCATOLA N. 862		ARTHROPODA	INSECTA	ORTHOPTERA	ACRIDIDAE	Euthystira	brachyptera						3	adulti	A SECCO	BUONO	1000		11/11/1954		A. Galvagni	F.M. Buzzetti	13/10/2018
ZOOLOGIA	INSETTI	16	Euthystira brachyptera	EUROPA	ITALIA	TRENTINO ALTO ADIGE	TRENTO		Monte Altissimo di Nago, Malga Canalette	MUSEO CIVICO DI ROVERETO | PALAZZO PAROLARI	Collezione A. Galvagni	SCATOLA N. 862		ARTHROPODA	INSECTA	ORTHOPTERA	ACRIDIDAE	Euthystira	brachyptera				9	adulti	7	adulti	A SECCO	BUONO			31/07/1971		A. Galvagni	F.M. Buzzetti	13/10/2018
ZOOLOGIA	INSETTI	12	Euthystira brachyptera	EUROPA	ITALIA	VENETO	VERONA		Monte Baldo, Prada	MUSEO CIVICO DI ROVERETO | PALAZZO PAROLARI	Collezione A. Galvagni	SCATOLA N. 864		ARTHROPODA	INSECTA	ORTHOPTERA	ACRIDIDAE	Euthystira	brachyptera				4	adulti	8	adulti	A SECCO	BUONO	935		09/08/1997		A. Galvagni	F.M. Buzzetti	14/10/2018
ZOOLOGIA	INSETTI	14	Euthystira brachyptera	EUROPA	ITALIA	TRENTINO ALTO ADIGE	TRENTO		Monte Stivo, Bordala	MUSEO CIVICO DI ROVERETO | PALAZZO PAROLARI	Collezione A. Galvagni	SCATOLA N. 862		ARTHROPODA	INSECTA	ORTHOPTERA	ACRIDIDAE	Euthystira	brachyptera				6	adulti	8	adulti	A SECCO	BUONO	1250		14/08/1961		A. Galvagni	F.M. Buzzetti	13/10/2018
ZOOLOGIA	INSETTI	4	Euthystira brachyptera	EUROPA	ITALIA	TRENTINO ALTO ADIGE	TRENTO		Monte Stivo, Bordala	MUSEO CIVICO DI ROVERETO | PALAZZO PAROLARI	Collezione A. Galvagni	SCATOLA N. 862		ARTHROPODA	INSECTA	ORTHOPTERA	ACRIDIDAE	Euthystira	brachyptera				1	adulti	3	adulti	A SECCO	BUONO			27/07/1958		A. Galvagni	F.M. Buzzetti	13/10/2018
ZOOLOGIA	INSETTI	6	Euthystira brachyptera	EUROPA	ITALIA	TRENTINO ALTO ADIGE	TRENTO		Monte Stivo, Isera, Bordala	MUSEO CIVICO DI ROVERETO | PALAZZO PAROLARI	Collezione A. Galvagni	SCATOLA N. 864		ARTHROPODA	INSECTA	ORTHOPTERA	ACRIDIDAE	Euthystira	brachyptera				5	adulti	6	adulti	A SECCO	BUONO	1950		17/09/2000		A. Galvagni	F.M. Buzzetti	14/10/2018
ZOOLOGIA	INSETTI	9	Euthystira brachyptera	EUROPA	ITALIA	TRENTINO ALTO ADIGE	TRENTO		Monte Stivo, Patone	MUSEO CIVICO DI ROVERETO | PALAZZO PAROLARI	Collezione A. Galvagni	SCATOLA N. 862		ARTHROPODA	INSECTA	ORTHOPTERA	ACRIDIDAE	Euthystira	brachyptera				5	adulti	4	adulti	A SECCO	BUONO	700		14/08/1961		A. Galvagni	F.M. Buzzetti	13/10/2018
ZOOLOGIA	INSETTI	9	Euthystira brachyptera	EUROPA	ITALIA	TRENTINO ALTO ADIGE	TRENTO		Monte Tremalzo	MUSEO CIVICO DI ROVERETO | PALAZZO PAROLARI	Collezione A. Galvagni	SCATOLA N. 862		ARTHROPODA	INSECTA	ORTHOPTERA	ACRIDIDAE	Euthystira	brachyptera				4	adulti	5	adulti	A SECCO	BUONO	1700	1900	28/08/1959		A. Galvagni	F.M. Buzzetti	13/10/2018
ZOOLOGIA	INSETTI	18	Euthystira brachyptera	EUROPA	ITALIA	TRENTINO ALTO ADIGE	TRENTO		Monte Zugna, Rovereto	MUSEO CIVICO DI ROVERETO | PALAZZO PAROLARI	Collezione A. Galvagni	SCATOLA N. 862		ARTHROPODA	INSECTA	ORTHOPTERA	ACRIDIDAE	Euthystira	brachyptera				8	adulti	9	adulti	A SECCO	BUONO	1300		23/07/1961		A. Galvagni	F.M. Buzzetti	13/10/2018
ZOOLOGIA	INSETTI	6	Euthystira brachyptera	EUROPA	ITALIA	MARCHE			Monti Sibillini, Norcia, Forca S.Croce	MUSEO CIVICO DI ROVERETO | PALAZZO PAROLARI	Collezione A. Galvagni	SCATOLA N. 864		ARTHROPODA	INSECTA	ORTHOPTERA	ACRIDIDAE	Euthystira	brachyptera				6	adulti			A SECCO	BUONO	818		02/09/1976		A. Galvagni	F.M. Buzzetti	14/10/2018
ZOOLOGIA	INSETTI	3	Euthystira brachyptera	EUROPA	ITALIA	TRENTINO ALTO ADIGE			Passo Tremalzo	MUSEO CIVICO DI ROVERETO | PALAZZO PAROLARI	Collezione A. Galvagni	SCATOLA N. 862		ARTHROPODA	INSECTA	ORTHOPTERA	ACRIDIDAE	Euthystira	brachyptera						3	adulti	A SECCO	BUONO	1690		03/08/1958		A. Galvagni	F.M. Buzzetti	13/10/2018
ZOOLOGIA	INSETTI	5	Euthystira brachyptera	EUROPA	ITALIA	TRENTINO ALTO ADIGE	TRENTO		Pergine, Monte Panarotta	MUSEO CIVICO DI ROVERETO | PALAZZO PAROLARI	Collezione A. Galvagni	SCATOLA N. 862		ARTHROPODA	INSECTA	ORTHOPTERA	ACRIDIDAE	Euthystira	brachyptera				3	adulti	2	adulti	A SECCO	BUONO	1900		20/07/1967		A. Galvagni	F.M. Buzzetti	13/10/2018
ZOOLOGIA	INSETTI	11	Euthystira brachyptera	EUROPA	ITALIA	TRENTINO ALTO ADIGE	TRENTO		Pieve di Ledro, Cima Pari, Malga Saval	MUSEO CIVICO DI ROVERETO | PALAZZO PAROLARI	Collezione A. Galvagni	SCATOLA N. 864		ARTHROPODA	INSECTA	ORTHOPTERA	ACRIDIDAE	Euthystira	brachyptera				5	adulti	6	adulti	A SECCO	BUONO	1950		17/09/2000		A. Galvagni	F.M. Buzzetti	14/10/2018
ZOOLOGIA	INSETTI	5	Euthystira brachyptera	EUROPA	ITALIA	TRENTINO ALTO ADIGE	TRENTO		Riva, Rif. Pernici	MUSEO CIVICO DI ROVERETO | PALAZZO PAROLARI	Collezione A. Galvagni	SCATOLA N. 864		ARTHROPODA	INSECTA	ORTHOPTERA	ACRIDIDAE	Euthystira	brachyptera						5	adulti	A SECCO	BUONO	1600	1700	17/09/2000		A. Galvagni	F.M. Buzzetti	14/10/2018
ZOOLOGIA	INSETTI	9	Euthystira brachyptera	EUROPA	ITALIA	TRENTINO ALTO ADIGE	TRENTO		Rovereto, Cengia Alta	MUSEO CIVICO DI ROVERETO | PALAZZO PAROLARI	Collezione A. Galvagni	SCATOLA N. 862		ARTHROPODA	INSECTA	ORTHOPTERA	ACRIDIDAE	Euthystira	brachyptera				4	adulti	5	adulti	A SECCO	BUONO	600		05/08/1972		A. Galvagni	F.M. Buzzetti	13/10/2018
ZOOLOGIA	INSETTI	5	Euthystira brachyptera	EUROPA	ITALIA	TRENTINO ALTO ADIGE	TRENTO		Rovereto, Monte Finonchio cima	MUSEO CIVICO DI ROVERETO | PALAZZO PAROLARI	Collezione A. Galvagni	SCATOLA N. 862		ARTHROPODA	INSECTA	ORTHOPTERA	ACRIDIDAE	Euthystira	brachyptera				1	adulti	4	adulti	A SECCO	BUONO	1630		22/07/1966		A. Galvagni	F.M. Buzzetti	13/10/2018
ZOOLOGIA	INSETTI	5	Euthystira brachyptera	EUROPA	ITALIA	TRENTINO ALTO ADIGE	TRENTO		Rovereto, Monte Finonchio cima	MUSEO CIVICO DI ROVERETO | PALAZZO PAROLARI	Collezione A. Galvagni	SCATOLA N. 862		ARTHROPODA	INSECTA	ORTHOPTERA	ACRIDIDAE	Euthystira	brachyptera				1	adulti	4	adulti	A SECCO	BUONO	1630		22/07/1966		A. Galvagni	F.M. Buzzetti	13/10/2018
ZOOLOGIA	INSETTI	7	Euthystira brachyptera	EUROPA	ITALIA	TRENTINO ALTO ADIGE	TRENTO		Rovereto, Monte Finonchio cima	MUSEO CIVICO DI ROVERETO | PALAZZO PAROLARI	Collezione A. Galvagni	SCATOLA N. 862		ARTHROPODA	INSECTA	ORTHOPTERA	ACRIDIDAE	Euthystira	brachyptera				7	adulti			A SECCO	BUONO	1630		22/07/1966		A. Galvagni	F.M. Buzzetti	13/10/2018
ZOOLOGIA	INSETTI	5	Euthystira brachyptera	EUROPA	ITALIA	VENETO	VICENZA		Santorso, Monte Summano	MUSEO CIVICO DI ROVERETO | PALAZZO PAROLARI	Collezione A. Galvagni	SCATOLA N. 864		ARTHROPODA	INSECTA	ORTHOPTERA	ACRIDIDAE	Euthystira	brachyptera				2	adulti	3	adulti	A SECCO	BUONO	1050	1100	14/08/1992		A. Galvagni	F.M. Buzzetti	14/10/2018
ZOOLOGIA	INSETTI	4	Euthystira brachyptera	EUROPA	ITALIA	TRENTINO ALTO ADIGE			sotto Bordala	MUSEO CIVICO DI ROVERETO | PALAZZO PAROLARI	Collezione A. Galvagni	SCATOLA N. 864		ARTHROPODA	INSECTA	ORTHOPTERA	ACRIDIDAE	Euthystira	brachyptera				3	adulti	1	adulti	A SECCO	BUONO	1000		23/08/1996		A. Galvagni	F.M. Buzzetti	14/10/2018
ZOOLOGIA	INSETTI	16	Euthystira brachyptera	EUROPA	ITALIA	PIEMONTE			Val Sesia, Scopa	MUSEO CIVICO DI ROVERETO | PALAZZO PAROLARI	Collezione A. Galvagni	SCATOLA N. 862		ARTHROPODA	INSECTA	ORTHOPTERA	ACRIDIDAE	Euthystira	brachyptera				6	adulti	10	adulti	A SECCO	BUONO	550		28/09/1975		A. Galvagni	F.M. Buzzetti	13/10/2018
ZOOLOGIA	INSETTI	14	Euthystira brachyptera	EUROPA	ITALIA	LOMBARDIA			Valle di Bondo, Tremosine	MUSEO CIVICO DI ROVERETO | PALAZZO PAROLARI	Collezione A. Galvagni	SCATOLA N. 862		ARTHROPODA	INSECTA	ORTHOPTERA	ACRIDIDAE	Euthystira	brachyptera				7	adulti	7	adulti	A SECCO	BUONO	700		29/07/1960		A. Galvagni	F.M. Buzzetti	13/10/2018
ZOOLOGIA	INSETTI	9	Euthystira brachyptera	EUROPA	ITALIA	VENETO			Vittorio Veneto, Col Visentin	MUSEO CIVICO DI ROVERETO | PALAZZO PAROLARI	Collezione A. Galvagni	SCATOLA N. 864		ARTHROPODA	INSECTA	ORTHOPTERA	ACRIDIDAE	Euthystira	brachyptera				3	adulti	6	adulti	A SECCO	BUONO			15/09/1993		A. Galvagni	F.M. Buzzetti	14/10/2018
ZOOLOGIA	INSETTI	5	Eyprepocnemis plorans	EUROPA	ITALIA	SARDEGNA	SASSARI	Alghero	Alghero, Stagno di Calich	MUSEO CIVICO DI ROVERETO | PALAZZO PAROLARI	Collezione A. Galvagni	SCATOLA N. 839		ARTHROPODA	INSECTA	ORTHOPTERA	ACRIDIDAE	Eyprepocnemis	plorans				4	adulti	1	adulti	A SECCO	BUONO			22/08/1974	04/09/1974	A. Galvagni	F.M. Buzzetti	01/10/2018
ZOOLOGIA	INSETTI	5	Eyprepocnemis plorans	EUROPA	ITALIA	SARDEGNA	SASSARI	Valledoria	Foce fiume Coghinas	MUSEO CIVICO DI ROVERETO | PALAZZO PAROLARI	Collezione A. Galvagni	SCATOLA N. 839		ARTHROPODA	INSECTA	ORTHOPTERA	ACRIDIDAE	Eyprepocnemis	plorans				5	adulti			A SECCO	BUONO			03/09/1974		A. Galvagni	F.M. Buzzetti	01/10/2018
ZOOLOGIA	INSETTI	1	Eyprepocnemis plorans	EUROPA	ITALIA	SARDEGNA	SASSARI	Alghero	Monte Doglia	MUSEO CIVICO DI ROVERETO | PALAZZO PAROLARI	Collezione A. Galvagni	SCATOLA N. 839		ARTHROPODA	INSECTA	ORTHOPTERA	ACRIDIDAE	Eyprepocnemis	plorans				1	adulti			A SECCO	BUONO	100		26/08/1974		A. Galvagni	F.M. Buzzetti	01/10/2018
ZOOLOGIA	INSETTI	21	Gomphocerus rufus	EUROPA	ITALIA	LOMBARDIA	BRESCIA		Brescia, M. Maddalena	MUSEO CIVICO DI ROVERETO | PALAZZO PAROLARI	Collezione A. Galvagni	SCATOLA N. 885		ARTHROPODA	INSECTA	ORTHOPTERA	ACRIDIDAE	Gomphocerus	rufus				12	adulti	9	adulti	A SECCO	BUONO	850		22/09/1963		A. Galvagni	F.M. Buzzetti	15/01/2011
ZOOLOGIA	INSETTI	17	Gomphocerus rufus	EUROPA	ITALIA				Gran Sasso, Farindola, Vado di Siella	MUSEO CIVICO DI ROVERETO | PALAZZO PAROLARI	Collezione A. Galvagni	SCATOLA N. 885		ARTHROPODA	INSECTA	ORTHOPTERA	ACRIDIDAE	Gomphocerus	rufus				10	adulti	7	adulti	A SECCO	BUONO	1620		02/09/1971		A. Galvagni	F.M. Buzzetti	15/01/2011
ZOOLOGIA	INSETTI	12	Gomphocerus rufus	EUROPA	CROAZIA				Istria, Monte Maggiore (cima)	MUSEO CIVICO DI ROVERETO | PALAZZO PAROLARI	Collezione A. Galvagni	SCATOLA N. 885		ARTHROPODA	INSECTA	ORTHOPTERA	ACRIDIDAE	Gomphocerus	rufus				7	adulti	5	adulti	A SECCO	BUONO	1390		12/09/1969		A. Galvagni	F.M. Buzzetti	15/01/2011
ZOOLOGIA	INSETTI	29	Gomphocerus rufus	EUROPA	ITALIA	TRENTINO ALTO ADIGE	BOLZANO		Malles, Valle Mazia	MUSEO CIVICO DI ROVERETO | PALAZZO PAROLARI	Collezione A. Galvagni	SCATOLA N. 885		ARTHROPODA	INSECTA	ORTHOPTERA	ACRIDIDAE	Gomphocerus	rufus				12	adulti	17	adulti	A SECCO	BUONO			30/09/1967		A. Galvagni	F.M. Buzzetti	15/01/2011
ZOOLOGIA	INSETTI	24	Gomphocerus rufus	EUROPA	ITALIA	MARCHE			Montecopiolo, Passo s. Marco	MUSEO CIVICO DI ROVERETO | PALAZZO PAROLARI	Collezione A. Galvagni	SCATOLA N. 885		ARTHROPODA	INSECTA	ORTHOPTERA	ACRIDIDAE	Gomphocerus	rufus				8	adulti	16	adulti	A SECCO	BUONO	980		09/09/1967		A. Galvagni	F.M. Buzzetti	15/01/2011
ZOOLOGIA	INSETTI	7	Gomphocerus rufus	EUROPA	ITALIA	MARCHE			Montemonaco, Monte Sibilla	MUSEO CIVICO DI ROVERETO | PALAZZO PAROLARI	Collezione A. Galvagni	SCATOLA N. 885		ARTHROPODA	INSECTA	ORTHOPTERA	ACRIDIDAE	Gomphocerus	rufus				4	adulti	3	adulti	A SECCO	BUONO			06/09/1975		A. Galvagni	F.M. Buzzetti	15/01/2011
ZOOLOGIA	INSETTI	7	Gomphocerus rufus	EUROPA	ITALIA	MARCHE			Montemonaco, Monte Sibilla	MUSEO CIVICO DI ROVERETO | PALAZZO PAROLARI	Collezione A. Galvagni	SCATOLA N. 885		ARTHROPODA	INSECTA	ORTHOPTERA	ACRIDIDAE	Gomphocerus	rufus				4	adulti	3	adulti	A SECCO	BUONO			06/09/1975		A. Galvagni	F.M. Buzzetti	15/01/2011
ZOOLOGIA	INSETTI	14	Gomphocerus rufus	EUROPA	ITALIA				Monti Sibillini, Valle Acquasanta	MUSEO CIVICO DI ROVERETO | PALAZZO PAROLARI	Collezione A. Galvagni	SCATOLA N. 885		ARTHROPODA	INSECTA	ORTHOPTERA	ACRIDIDAE	Gomphocerus	rufus				10	adulti	4	adulti	A SECCO	BUONO	1200		01/08/1955		A. Galvagni	F.M. Buzzetti	15/01/2011
ZOOLOGIA	INSETTI	13	Gomphocerus rufus	EUROPA	ITALIA	VENETO	VERONA		San Zeno di Montagna	MUSEO CIVICO DI ROVERETO | PALAZZO PAROLARI	Collezione A. Galvagni	SCATOLA N. 885		ARTHROPODA	INSECTA	ORTHOPTERA	ACRIDIDAE	Gomphocerus	rufus				10	adulti	3	adulti	A SECCO	BUONO	600		01/09/1968		A. Galvagni	F.M. Buzzetti	15/01/2011
ZOOLOGIA	INSETTI	11	Gomphocerus rufus	EUROPA	ITALIA	TRENTINO ALTO ADIGE	BOLZANO		Val Venosta, Laces, S. Martino in M.	MUSEO CIVICO DI ROVERETO | PALAZZO PAROLARI	Collezione A. Galvagni	SCATOLA N. 885		ARTHROPODA	INSECTA	ORTHOPTERA	ACRIDIDAE	Gomphocerus	rufus				7	adulti	4	adulti	A SECCO	BUONO			15/08/1967		A. Galvagni	F.M. Buzzetti	15/01/2011
ZOOLOGIA	INSETTI	5	Gomphocerus rufus	EUROPA	ITALIA	VENETO	VERONA		Valpolicella, San Rocco	MUSEO CIVICO DI ROVERETO | PALAZZO PAROLARI	Collezione A. Galvagni	SCATOLA N. 885		ARTHROPODA	INSECTA	ORTHOPTERA	ACRIDIDAE	Gomphocerus	rufus				2	adulti	3	adulti	A SECCO	BUONO	700		17/10/1965		A. Galvagni	F.M. Buzzetti	15/01/2011
ZOOLOGIA	INSETTI	7	Gomphocerus rufus	EUROPA	ITALIA	VENETO	TREVISO		Vittorio Veneto, Col Visentin	MUSEO CIVICO DI ROVERETO | PALAZZO PAROLARI	Collezione A. Galvagni	SCATOLA N. 885		ARTHROPODA	INSECTA	ORTHOPTERA	ACRIDIDAE	Gomphocerus	rufus				4	adulti	3	adulti	A SECCO	BUONO			17/09/1993		A. Galvagni	F.M. Buzzetti	15/01/2011
ZOOLOGIA	INSETTI	10	Gomphocerus rufus	EUROPA	ITALIA	TRENTINO ALTO ADIGE	TRENTO		Vo' d'Avio	MUSEO CIVICO DI ROVERETO | PALAZZO PAROLARI	Collezione A. Galvagni	SCATOLA N. 885		ARTHROPODA	INSECTA	ORTHOPTERA	ACRIDIDAE	Gomphocerus	rufus				4	adulti	6	adulti	A SECCO	BUONO			01/09/1958		A. Galvagni	F.M. Buzzetti	15/01/2011
ZOOLOGIA	INSETTI	17	Gomphocerus sibiricus	EUROPA	ITALIA	TRENTINO ALTO ADIGE	BOLZANO		Alpe di Siusi, Monte Piz	MUSEO CIVICO DI ROVERETO | PALAZZO PAROLARI	Collezione A. Galvagni	SCATOLA N. 883		ARTHROPODA	INSECTA	ORTHOPTERA	ACRIDIDAE	Gomphocerus	sibiricus				12	adulti	4	adulti	A SECCO	BUONO	2108		30/06/1946		A. Galvagni	F.M. Buzzetti	16/10/2018
ZOOLOGIA	INSETTI	8	Gomphocerus sibiricus	EUROPA	ITALIA	TRENTINO ALTO ADIGE			Bressanone, Plose, Val Croce	MUSEO CIVICO DI ROVERETO | PALAZZO PAROLARI	Collezione A. Galvagni	SCATOLA N. 884		ARTHROPODA	INSECTA	ORTHOPTERA	ACRIDIDAE	Gomphocerus	sibiricus						8	adulti	A SECCO	BUONO	1800	2200	13/09/1975		A. Galvagni	F.M. Buzzetti	16/10/2018
ZOOLOGIA	INSETTI	35	Gomphocerus sibiricus	EUROPA	ITALIA	MARCHE	PESARO E URBINO		Cagli, Monte Catria	MUSEO CIVICO DI ROVERETO | PALAZZO PAROLARI	Collezione A. Galvagni	SCATOLA N. 884		ARTHROPODA	INSECTA	ORTHOPTERA	ACRIDIDAE	Gomphocerus	sibiricus				27	adulti	9	adulti	A SECCO	BUONO	1600	1700	02/09/1970		A. Galvagni	F.M. Buzzetti	16/10/2018
ZOOLOGIA	INSETTI	6	Gomphocerus sibiricus	EUROPA	ITALIA	TRENTINO ALTO ADIGE	TRENTO		Gruppo Brenta, Monte Spinale	MUSEO CIVICO DI ROVERETO | PALAZZO PAROLARI	Collezione A. Galvagni	SCATOLA N. 883		ARTHROPODA	INSECTA	ORTHOPTERA	ACRIDIDAE	Gomphocerus	sibiricus				4	adulti	2	adulti	A SECCO	BUONO	2400		04/08/1946		A. Galvagni	F.M. Buzzetti	16/10/2018
ZOOLOGIA	INSETTI	6	Gomphocerus sibiricus	EUROPA	ITALIA	TRENTINO ALTO ADIGE	BOLZANO		Gruppo Catinaccio, Valle di Uda	MUSEO CIVICO DI ROVERETO | PALAZZO PAROLARI	Collezione A. Galvagni	SCATOLA N. 883		ARTHROPODA	INSECTA	ORTHOPTERA	ACRIDIDAE	Gomphocerus	sibiricus				3	adulti	3	adulti	A SECCO	BUONO	2000		01/09/1946		A. Galvagni	F.M. Buzzetti	16/10/2018
ZOOLOGIA	INSETTI	15	Gomphocerus sibiricus	EUROPA	ITALIA	MARCHE	ASCOLIPICENO		Montagna dei Fiori	MUSEO CIVICO DI ROVERETO | PALAZZO PAROLARI	Collezione A. Galvagni	SCATOLA N. 884		ARTHROPODA	INSECTA	ORTHOPTERA	ACRIDIDAE	Gomphocerus	sibiricus				10	adulti	5	adulti	A SECCO	BUONO	1814		03/09/1970		A. Galvagni	F.M. Buzzetti	16/10/2018
ZOOLOGIA	INSETTI	37	Gomphocerus sibiricus	EUROPA	ITALIA	PIEMONTE			Monte Mondole, La Balma	MUSEO CIVICO DI ROVERETO | PALAZZO PAROLARI	Collezione A. Galvagni	SCATOLA N. 884		ARTHROPODA	INSECTA	ORTHOPTERA	ACRIDIDAE	Gomphocerus	sibiricus				24	adulti	13	adulti	A SECCO	BUONO	1850	2200	10/08/1973		A. Galvagni	F.M. Buzzetti	16/10/2018
ZOOLOGIA	INSETTI	37	Gomphocerus sibiricus	EUROPA	ITALIA	PIEMONTE			Monte Mondole, La Balma	MUSEO CIVICO DI ROVERETO | PALAZZO PAROLARI	Collezione A. Galvagni	SCATOLA N. 884		ARTHROPODA	INSECTA	ORTHOPTERA	ACRIDIDAE	Gomphocerus	sibiricus				24	adulti	13	adulti	A SECCO	BUONO	1850	2200	10/08/1973		A. Galvagni	F.M. Buzzetti	16/10/2018
ZOOLOGIA	INSETTI	8	Gomphocerus sibiricus	EUROPA	ITALIA	ABRUZZO			Monti della Laga, Colle del Vento	MUSEO CIVICO DI ROVERETO | PALAZZO PAROLARI	Collezione A. Galvagni	SCATOLA N. 884		ARTHROPODA	INSECTA	ORTHOPTERA	ACRIDIDAE	Gomphocerus	sibiricus				6	adulti	2	adulti	A SECCO	BUONO	1900		06/09/1971		A. Galvagni	F.M. Buzzetti	16/10/2018
ZOOLOGIA	INSETTI	13	Gomphocerus sibiricus	EUROPA	ITALIA				Monti Reatini, Leonessa, Jaccio Crudele	MUSEO CIVICO DI ROVERETO | PALAZZO PAROLARI	Collezione A. Galvagni	SCATOLA N. 882		ARTHROPODA	INSECTA	ORTHOPTERA	ACRIDIDAE	Gomphocerus	sibiricus				10	adulti	3	adulti	A SECCO	BUONO	1850		27/08/1981	01/01/2011	A. Galvagni	F.M. Buzzetti	16/10/2018
ZOOLOGIA	INSETTI	13	Gomphocerus sibiricus	EUROPA	ITALIA				Monti Reatini, Leonessa, Jaccio Crudele	MUSEO CIVICO DI ROVERETO | PALAZZO PAROLARI	Collezione A. Galvagni	SCATOLA N. 882		ARTHROPODA	INSECTA	ORTHOPTERA	ACRIDIDAE	Gomphocerus	sibiricus				10	adulti	3	adulti	A SECCO	BUONO	1850		27/08/1981	01/01/2011	A. Galvagni	F.M. Buzzetti	16/10/2018
ZOOLOGIA	INSETTI	7	Gomphocerus sibiricus	EUROPA	ITALIA				Monti Sibillini, Dosso della Croce	MUSEO CIVICO DI ROVERETO | PALAZZO PAROLARI	Collezione A. Galvagni	SCATOLA N. 883		ARTHROPODA	INSECTA	ORTHOPTERA	ACRIDIDAE	Gomphocerus	sibiricus						7	adulti	A SECCO	BUONO			10/08/1954		A. Galvagni	F.M. Buzzetti	16/10/2018
ZOOLOGIA	INSETTI	28	Gomphocerus sibiricus	EUROPA	ITALIA				Monti Sibillini, Fonte del Fargno	MUSEO CIVICO DI ROVERETO | PALAZZO PAROLARI	Collezione A. Galvagni	SCATOLA N. 883		ARTHROPODA	INSECTA	ORTHOPTERA	ACRIDIDAE	Gomphocerus	sibiricus				18	adulti	11	adulti	A SECCO	BUONO	1680		02/08/1955		A. Galvagni	F.M. Buzzetti	16/10/2018
ZOOLOGIA	INSETTI	13	Gomphocerus sibiricus	EUROPA	ITALIA				Monti Sibillini, Forca Viola	MUSEO CIVICO DI ROVERETO | PALAZZO PAROLARI	Collezione A. Galvagni	SCATOLA N. 883		ARTHROPODA	INSECTA	ORTHOPTERA	ACRIDIDAE	Gomphocerus	sibiricus				5	adulti	9	adulti	A SECCO	BUONO	1900		09/08/1954		A. Galvagni	F.M. Buzzetti	16/10/2018
ZOOLOGIA	INSETTI	28	Gomphocerus sibiricus	EUROPA	ITALIA				Monti Sibillini, Palazzo Borghese	MUSEO CIVICO DI ROVERETO | PALAZZO PAROLARI	Collezione A. Galvagni	SCATOLA N. 883		ARTHROPODA	INSECTA	ORTHOPTERA	ACRIDIDAE	Gomphocerus	sibiricus				22	adulti	6	adulti	A SECCO	BUONO			04/08/1955		A. Galvagni	F.M. Buzzetti	16/10/2018
ZOOLOGIA	INSETTI	20	Gomphocerus sibiricus	EUROPA	ITALIA	TRENTINO ALTO ADIGE	TRENTO		Pergine, Monte Panarotta	MUSEO CIVICO DI ROVERETO | PALAZZO PAROLARI	Collezione A. Galvagni	SCATOLA N. 884		ARTHROPODA	INSECTA	ORTHOPTERA	ACRIDIDAE	Gomphocerus	sibiricus				14	adulti	6	adulti	A SECCO	BUONO	1900		20/07/1967		A. Galvagni	F.M. Buzzetti	16/10/2018
ZOOLOGIA	INSETTI	28	Gomphocerus sibiricus	EUROPA	ITALIA	ABRUZZO			Prati di Tivo, La Madonnina	MUSEO CIVICO DI ROVERETO | PALAZZO PAROLARI	Collezione A. Galvagni	SCATOLA N. 884		ARTHROPODA	INSECTA	ORTHOPTERA	ACRIDIDAE	Gomphocerus	sibiricus				13	adulti	15	adulti	A SECCO	BUONO	2250		26/08/1971		A. Galvagni	F.M. Buzzetti	16/10/2018
ZOOLOGIA	INSETTI	12	Gomphocerus sibiricus	EUROPA	ITALIA	ABRUZZO			Sella Monte Aquila versante est	MUSEO CIVICO DI ROVERETO | PALAZZO PAROLARI	Collezione A. Galvagni	SCATOLA N. 884		ARTHROPODA	INSECTA	ORTHOPTERA	ACRIDIDAE	Gomphocerus	sibiricus				8	adulti	4	adulti	A SECCO	BUONO	2300		04/09/1971		A. Galvagni	F.M. Buzzetti	16/10/2018
ZOOLOGIA	INSETTI	39	Gomphocerus sibiricus	EUROPA	ITALIA	TRENTINO ALTO ADIGE	BOLZANO		Stelvio, Solda, Rif. Tabaretta	MUSEO CIVICO DI ROVERETO | PALAZZO PAROLARI	Collezione A. Galvagni	SCATOLA N. 884		ARTHROPODA	INSECTA	ORTHOPTERA	ACRIDIDAE	Gomphocerus	sibiricus				23	adulti	16	adulti	A SECCO	BUONO	2400	2500	26/07/1964		A. Galvagni	F.M. Buzzetti	16/10/2018
ZOOLOGIA	INSETTI	12	Gomphocerus sibiricus	EUROPA	ITALIA	TRENTINO ALTO ADIGE	BOLZANO		Val di Vallaga	MUSEO CIVICO DI ROVERETO | PALAZZO PAROLARI	Collezione A. Galvagni	SCATOLA N. 882		ARTHROPODA	INSECTA	ORTHOPTERA	ACRIDIDAE	Gomphocerus	sibiricus				7	adulti	5	adulti	A SECCO	BUONO	1900		26/09/1954		A. Galvagni	F.M. Buzzetti	16/10/2018
ZOOLOGIA	INSETTI	14	Gomphocerus sibiricus	EUROPA	ITALIA	TRENTINO ALTO ADIGE	TRENTO		Val Genova, Bedole	MUSEO CIVICO DI ROVERETO | PALAZZO PAROLARI	Collezione A. Galvagni	SCATOLA N. 883		ARTHROPODA	INSECTA	ORTHOPTERA	ACRIDIDAE	Gomphocerus	sibiricus				6	adulti	8	adulti	A SECCO	BUONO			11/08/1948		A. Galvagni	F.M. Buzzetti	16/10/2018
ZOOLOGIA	INSETTI	45	Gomphocerus sibiricus sibiricus	EUROPA	ITALIA	TRENTINO ALTO ADIGE	BOLZANO		Laces, Alpi di Goldrano	MUSEO CIVICO DI ROVERETO | PALAZZO PAROLARI	Collezione A. Galvagni	SCATOLA N. 881		ARTHROPODA	INSECTA	ORTHOPTERA	ACRIDIDAE	Gomphocerus	sibiricus		sibiricus		19	adulti	24	adulti	A SECCO	BUONO			23/09/1967	01/01/2011	A. Galvagni	F.M. Buzzetti	16/10/2018
ZOOLOGIA	INSETTI	37	Gomphocerus sibiricus sibiricus	EUROPA	ITALIA	TRENTINO ALTO ADIGE	BOLZANO		Malles, Valle Mazia	MUSEO CIVICO DI ROVERETO | PALAZZO PAROLARI	Collezione A. Galvagni	SCATOLA N. 881		ARTHROPODA	INSECTA	ORTHOPTERA	ACRIDIDAE	Gomphocerus	sibiricus		sibiricus		21	adulti	16	adulti	A SECCO	BUONO			30/09/1967	01/01/2011	A. Galvagni	F.M. Buzzetti	16/10/2018
ZOOLOGIA	INSETTI	16	Gomphocerus sibiricus sibiricus	EUROPA	ITALIA	TRENTINO ALTO ADIGE	BOLZANO		Val Martello, Madritschtal	MUSEO CIVICO DI ROVERETO | PALAZZO PAROLARI	Collezione A. Galvagni	SCATOLA N. 881		ARTHROPODA	INSECTA	ORTHOPTERA	ACRIDIDAE	Gomphocerus	sibiricus		sibiricus		8	adulti	8	adulti	A SECCO	BUONO			30/08/1968	01/01/2011	A. Galvagni	F.M. Buzzetti	16/10/2018
ZOOLOGIA	INSETTI	12	Gomphocerus sibiricus sibiricus	EUROPA	ITALIA	TRENTINO ALTO ADIGE	BOLZANO		Val Venosta, Resia, Alpe della Muta	MUSEO CIVICO DI ROVERETO | PALAZZO PAROLARI	Collezione A. Galvagni	SCATOLA N. 881		ARTHROPODA	INSECTA	ORTHOPTERA	ACRIDIDAE	Gomphocerus	sibiricus		sibiricus		8	adulti	4	adulti	A SECCO	BUONO			27/08/1968	01/01/2011	A. Galvagni	F.M. Buzzetti	16/10/2018
ZOOLOGIA	INSETTI	13	Gomphocerus sibiricus sibiricus	EUROPA	ITALIA	TRENTINO ALTO ADIGE	BOLZANO		Val Venosta, San Martino in Monte	MUSEO CIVICO DI ROVERETO | PALAZZO PAROLARI	Collezione A. Galvagni	SCATOLA N. 881		ARTHROPODA	INSECTA	ORTHOPTERA	ACRIDIDAE	Gomphocerus	sibiricus		sibiricus		6	adulti	7	adulti	A SECCO	BUONO			15/08/1967	01/01/2011	A. Galvagni	F.M. Buzzetti	16/10/2018
ZOOLOGIA	INSETTI	12	Gomphocerus sibiricus	EUROPA	ITALIA	TRENTINO ALTO ADIGE	BOLZANO		Val Venosta, Resia, Alpe della Muta	MUSEO CIVICO DI ROVERETO | PALAZZO PAROLARI	Collezione A. Galvagni	SCATOLA N. 881		ARTHROPODA	INSECTA	ORTHOPTERA	ACRIDIDAE	Gomphocerus	sibiricus		sibiricus		8	adulti	4	adulti	A SECCO	BUONO			27/08/1968	01/01/2011	A. Galvagni	F.M. Buzzetti	16/10/2018
ZOOLOGIA	INSETTI	6	Gryllomorpha dalmatina	EUROPA	ITALIA	TRENTINO ALTO ADIGE	TRENTO	Rovereto	Lizzana, acquedotto	MUSEO CIVICO DI ROVERETO | PALAZZO PAROLARI	Collezione A. Galvagni	SCATOLA N. 791		ARTHROPODA	INSECTA	ORTHOPTERA	GRYLLIDAE	Gryllomorpha	dalmatina				6	adulto		adulto	A SECCO	BUONO			20/07/1946		A. Galvagni	F.M. Buzzetti	27/03/2018
ZOOLOGIA	INSETTI	21	Gryllomorpha dalmatina	EUROPA	ITALIA	TRENTINO ALTO ADIGE	TRENTO	Rovereto	Rovereto, Vallunga - 0132/1	MUSEO CIVICO DI ROVERETO | PALAZZO PAROLARI	Collezione A. Galvagni	SCATOLA N. 791		ARTHROPODA	INSECTA	ORTHOPTERA	GRYLLIDAE	Gryllomorpha	dalmatina				8	adulto	13	adulto	A SECCO	BUONO					A. Galvagni	F.M. Buzzetti	27/03/2018
ZOOLOGIA	INSETTI	2	Gryllomorpha dalmatina	EUROPA	ITALIA	TRENTINO ALTO ADIGE	TRENTO	Rovereto		MUSEO CIVICO DI ROVERETO | PALAZZO PAROLARI	Collezione A. Galvagni	SCATOLA N. 791		ARTHROPODA	INSECTA	ORTHOPTERA	GRYLLIDAE	Gryllomorpha	dalmatina				2	adulto			A SECCO	BUONO			01/07/1942		A. Galvagni	F.M. Buzzetti	27/03/2018
ZOOLOGIA	INSETTI	1	Gryllotalpa gryllotalpa	EUROPA	ITALIA	TRENTINO ALTO ADIGE	TRENTO	Rovereto	Laghetti di Marco - 0132/1	MUSEO CIVICO DI ROVERETO | PALAZZO PAROLARI	Collezione A. Galvagni	SCATOLA N. 795		ARTHROPODA	INSECTA	ORTHOPTERA	GRYLLOTALPIDAE	Gryllotalpa	gryllotalpa					adulto		adulto	A SECCO	BUONO			16/04/1944		A. Galvagni	F.M. Buzzetti	30/03/2018
ZOOLOGIA	INSETTI	1	Gryllotalpa gryllotalpa	EUROPA	ITALIA	TRENTINO ALTO ADIGE	TRENTO	Rovereto	Laghetti di Marco - 0132/1	MUSEO CIVICO DI ROVERETO | PALAZZO PAROLARI	Collezione A. Galvagni	SCATOLA N. 795		ARTHROPODA	INSECTA	ORTHOPTERA	GRYLLOTALPIDAE	Gryllotalpa	gryllotalpa				1	adulto		adulto	A SECCO	BUONO			01/10/1947		A. Galvagni	F.M. Buzzetti	30/03/2018
ZOOLOGIA	INSETTI	1	Gryllotalpa gryllotalpa	EUROPA	ITALIA	TRENTINO ALTO ADIGE	TRENTO	Mori	Lago di Loppio	MUSEO CIVICO DI ROVERETO | PALAZZO PAROLARI	Collezione A. Galvagni	SCATOLA N. 795		ARTHROPODA	INSECTA	ORTHOPTERA	GRYLLOTALPIDAE	Gryllotalpa	gryllotalpa				1	adulto		adulto	A SECCO	BUONO					A. Galvagni	F.M. Buzzetti	30/03/2018
ZOOLOGIA	INSETTI	1	Gryllotalpa gryllotalpa	EUROPA	ITALIA	SARDEGNA	SASSARI	Villanova Monteleone	Monte Cubaddu	MUSEO CIVICO DI ROVERETO | PALAZZO PAROLARI	Collezione A. Galvagni	SCATOLA N. 795		ARTHROPODA	INSECTA	ORTHOPTERA	GRYLLOTALPIDAE	Gryllotalpa	gryllotalpa					adulto		adulto	A SECCO	BUONO	300		26/08/1974		A. Galvagni	F.M. Buzzetti	30/03/2018
ZOOLOGIA	INSETTI	1	Gryllotalpa gryllotalpa	EUROPA	ITALIA	TRENTINO ALTO ADIGE	TRENTO	Isera	Sasso	MUSEO CIVICO DI ROVERETO | PALAZZO PAROLARI	Collezione A. Galvagni	SCATOLA N. 795		ARTHROPODA	INSECTA	ORTHOPTERA	GRYLLOTALPIDAE	Gryllotalpa	gryllotalpa					adulto		adulto	A SECCO	BUONO	914		20/06/1942		A. Galvagni	F.M. Buzzetti	30/03/2018
ZOOLOGIA	INSETTI	1	Gryllotalpa gryllotalpa	EUROPA	ITALIA	TRENTINO ALTO ADIGE	TRENTO	Isera	Sasso	MUSEO CIVICO DI ROVERETO | PALAZZO PAROLARI	Collezione A. Galvagni	SCATOLA N. 795		ARTHROPODA	INSECTA	ORTHOPTERA	GRYLLOTALPIDAE	Gryllotalpa	gryllotalpa					adulto	1	adulto	A SECCO	BUONO					A. Galvagni	F.M. Buzzetti	30/03/2018
ZOOLOGIA	INSETTI	1	Gryllotalpa gryllotalpa	EUROPA	ITALIA	TRENTINO ALTO ADIGE	TRENTO	Rovereto	Val di Riva	MUSEO CIVICO DI ROVERETO | PALAZZO PAROLARI	Collezione A. Galvagni	SCATOLA N. 795		ARTHROPODA	INSECTA	ORTHOPTERA	GRYLLOTALPIDAE	Gryllotalpa	gryllotalpa				1	adulto		adulto	A SECCO	BUONO					A. Galvagni	F.M. Buzzetti	30/03/2018
ZOOLOGIA	INSETTI	1	Gryllotalpa gryllotalpa	EUROPA	ITALIA	TRENTINO ALTO ADIGE	TRENTO	Aldeno		MUSEO CIVICO DI ROVERETO | PALAZZO PAROLARI	Collezione A. Galvagni	SCATOLA N. 795		ARTHROPODA	INSECTA	ORTHOPTERA	GRYLLOTALPIDAE	Gryllotalpa	gryllotalpa				1	adulto		adulto	A SECCO	BUONO					A. Galvagni	F.M. Buzzetti	30/03/2018
ZOOLOGIA	INSETTI	2	Gryllus bimaculatus	EUROPA	ITALIA	SARDEGNA	SASSARI	Alghero	Fertilia	MUSEO CIVICO DI ROVERETO | PALAZZO PAROLARI	Collezione A. Galvagni	SCATOLA N. 792		ARTHROPODA	INSECTA	ORTHOPTERA	GRYLLIDAE	Gryllus	bimaculatus				2	adulto		adulto	A SECCO	BUONO			28/08/1974		A. Galvagni	F.M. Buzzetti	28/03/2018
ZOOLOGIA	INSETTI	1	Gryllus bimaculatus	EUROPA	ITALIA	SARDEGNA	CARBONIA-IGLESIAS		Isola San Pietro, Caletta	MUSEO CIVICO DI ROVERETO | PALAZZO PAROLARI	Collezione A. Galvagni	SCATOLA N. 792		ARTHROPODA	INSECTA	ORTHOPTERA	GRYLLIDAE	Gryllus	bimaculatus				1	adulto		adulto	A SECCO	BUONO			02/09/1977		A. Galvagni	F.M. Buzzetti	28/03/2018
ZOOLOGIA	INSETTI	1	Gryllus bimaculatus	EUROPA	ITALIA	SARDEGNA			Musei	MUSEO CIVICO DI ROVERETO | PALAZZO PAROLARI	Collezione A. Galvagni	SCATOLA N. 792		ARTHROPODA	INSECTA	ORTHOPTERA	GRYLLIDAE	Gryllus	bimaculatus					adulto	1	adulto	A SECCO	BUONO			05/09/1977		A. Galvagni	F.M. Buzzetti	28/03/2018
ZOOLOGIA	INSETTI	1	Gryllus bimaculatus	EUROPA	ITALIA	SARDEGNA	CAGLIARI	Muravera	San Priamo	MUSEO CIVICO DI ROVERETO | PALAZZO PAROLARI	Collezione A. Galvagni	SCATOLA N. 792		ARTHROPODA	INSECTA	ORTHOPTERA	GRYLLIDAE	Gryllus	bimaculatus				1	adulto		adulto	A SECCO	BUONO			07/09/1977		A. Galvagni	F.M. Buzzetti	28/03/2018
ZOOLOGIA	INSETTI	1	Gryllus bimaculatus	EUROPA	ITALIA	SARDEGNA	SASSARI	Alghero	Stagno di Calich	MUSEO CIVICO DI ROVERETO | PALAZZO PAROLARI	Collezione A. Galvagni	SCATOLA N. 792		ARTHROPODA	INSECTA	ORTHOPTERA	GRYLLIDAE	Gryllus	bimaculatus					adulto	1	neanide	A SECCO	BUONO			04/09/1974		A. Galvagni	F.M. Buzzetti	28/03/2018
ZOOLOGIA	INSETTI	1	Gryllus campestris	EUROPA	ITALIA	MARCHE	PESARO E URBINO	Montecopiolo	monte San Marco	MUSEO CIVICO DI ROVERETO | PALAZZO PAROLARI	Collezione A. Galvagni	SCATOLA N. 792		ARTHROPODA	INSECTA	ORTHOPTERA	GRYLLIDAE	Gryllus	campestris				1	neanide		adulto	A SECCO	BUONO	990	1123	09/09/1967		A. Galvagni	F.M. Buzzetti	28/03/2018
ZOOLOGIA	INSETTI	4	Gryllus campestris	EUROPA	ITALIA	TRENTINO ALTO ADIGE	TRENTO	Isera	Monte Stivo, Bordala	MUSEO CIVICO DI ROVERETO | PALAZZO PAROLARI	Collezione A. Galvagni	SCATOLA N. 792		ARTHROPODA	INSECTA	ORTHOPTERA	GRYLLIDAE	Gryllus	campestris				3	adulto	1	adulto	A SECCO	BUONO	1200		07/08/1946		A. Galvagni	F.M. Buzzetti	28/03/2018
ZOOLOGIA	INSETTI	1	Gryllus campestris	EUROPA	ITALIA	ABRUZZO	TERAMO	Torricella Sicura	Pietra Stretta	MUSEO CIVICO DI ROVERETO | PALAZZO PAROLARI	Collezione A. Galvagni	SCATOLA N. 792		ARTHROPODA	INSECTA	ORTHOPTERA	GRYLLIDAE	Gryllus	campestris				1	neanide		adulto	A SECCO	BUONO	1350		07/09/1975		A. Galvagni	F.M. Buzzetti	28/03/2018
ZOOLOGIA	INSETTI	1	Gryllus campestris	EUROPA	ITALIA	LIGURIA	GENOVA	Ceranesi	Prati di Praglia	MUSEO CIVICO DI ROVERETO | PALAZZO PAROLARI	Collezione A. Galvagni	SCATOLA N. 792		ARTHROPODA	INSECTA	ORTHOPTERA	GRYLLIDAE	Gryllus	campestris				1	adulto		adulto	A SECCO	BUONO			18/07/1948		A. Galvagni	F.M. Buzzetti	28/03/2018
ZOOLOGIA	INSETTI	6	Gryllus campestris	EUROPA	ITALIA	TRENTINO ALTO ADIGE	TRENTO	Rovereto	Rovereto, Vallunga - 0132/1	MUSEO CIVICO DI ROVERETO | PALAZZO PAROLARI	Collezione A. Galvagni	SCATOLA N. 792		ARTHROPODA	INSECTA	ORTHOPTERA	GRYLLIDAE	Gryllus	campestris				3	adulto	2	adulto	A SECCO	BUONO			27/04/1946		A. Galvagni	F.M. Buzzetti	28/03/2018
ZOOLOGIA	INSETTI	1	Gryllus campestris	EUROPA	ITALIA	TRENTINO ALTO ADIGE	TRENTO	Rovereto	Rovereto, Vallunga - 0132/1	MUSEO CIVICO DI ROVERETO | PALAZZO PAROLARI	Collezione A. Galvagni	SCATOLA N. 792		ARTHROPODA	INSECTA	ORTHOPTERA	GRYLLIDAE	Gryllus	campestris					adulto	1	adulto	A SECCO	BUONO			18/05/1942		A. Galvagni	F.M. Buzzetti	28/03/2018
ZOOLOGIA	INSETTI	1	Gryllus campestris	EUROPA	ITALIA	EMILIA ROMAGNA	RIMINI	San Leo	San Leo, Pietramaura	MUSEO CIVICO DI ROVERETO | PALAZZO PAROLARI	Collezione A. Galvagni	SCATOLA N. 792		ARTHROPODA	INSECTA	ORTHOPTERA	GRYLLIDAE	Gryllus	campestris				1	neanide		adulto	A SECCO	BUONO	500		03/09/1967		A. Galvagni	F.M. Buzzetti	28/03/2018
ZOOLOGIA	INSETTI	6	Gryllus campestris	EUROPA	ITALIA	TRENTINO ALTO ADIGE	TRENTO	Mori	Sano	MUSEO CIVICO DI ROVERETO | PALAZZO PAROLARI	Collezione A. Galvagni	SCATOLA N. 792		ARTHROPODA	INSECTA	ORTHOPTERA	GRYLLIDAE	Gryllus	campestris				6	neanide		adulto	A SECCO	BUONO	140		01/09/1942		A. Galvagni	F.M. Buzzetti	28/03/2018
ZOOLOGIA	INSETTI	1	Gryllus campestris	EUROPA	ITALIA	TRENTINO ALTO ADIGE	BOLZANO		Val di Genova, Malga caret	MUSEO CIVICO DI ROVERETO | PALAZZO PAROLARI	Collezione A. Galvagni	SCATOLA N. 792		ARTHROPODA	INSECTA	ORTHOPTERA	GRYLLIDAE	Gryllus	campestris				1	adulto		adulto	A SECCO	BUONO			14/06/1948		A. Galvagni	F.M. Buzzetti	28/03/2018
ZOOLOGIA	INSETTI	3	Gryllus campestris	EUROPA	ITALIA	TRENTINO ALTO ADIGE	TRENTO	Baselga	Val di Pine	MUSEO CIVICO DI ROVERETO | PALAZZO PAROLARI	Collezione A. Galvagni	SCATOLA N. 792		ARTHROPODA	INSECTA	ORTHOPTERA	GRYLLIDAE	Gryllus	campestris				3	adulto		adulto	A SECCO	BUONO			14/05/1967		A. Galvagni	F.M. Buzzetti	28/03/2018
ZOOLOGIA	INSETTI	2	Gryllus campestris	EUROPA	ITALIA	TRENTINO ALTO ADIGE	BOLZANO		Vall Venosta Silandro, Monte Silandro. Malles Valle di Mazia, Piano Pleres	MUSEO CIVICO DI ROVERETO | PALAZZO PAROLARI	Collezione A. Galvagni	SCATOLA N. 792		ARTHROPODA	INSECTA	ORTHOPTERA	GRYLLIDAE	Gryllus	campestris				1	neanide	1	adulto	A SECCO	BUONO	1100	2470	30/09/1967	01/10/1967	A. Galvagni	F.M. Buzzetti	28/03/2018
ZOOLOGIA	INSETTI	2	Gryllus campestris	EUROPA	ITALIA	SARDEGNA	ORISTANO	Riola Sardo		MUSEO CIVICO DI ROVERETO | PALAZZO PAROLARI	Collezione A. Galvagni	SCATOLA N. 792		ARTHROPODA	INSECTA	ORTHOPTERA	GRYLLIDAE	Gryllus	campestris				1	adulto		adulto	A SECCO	BUONO	1100	2470	24/08/1977		A. Galvagni	F.M. Buzzetti	28/03/2018
ZOOLOGIA	INSETTI	3	Gryllus campestris	EUROPA	ITALIA	TRENTINO ALTO ADIGE	TRENTO			MUSEO CIVICO DI ROVERETO | PALAZZO PAROLARI	Collezione A. Galvagni	SCATOLA N. 792		ARTHROPODA	INSECTA	ORTHOPTERA	GRYLLIDAE	Gryllus	campestris				3	adulto		adulto	A SECCO	BUONO					A. Galvagni	F.M. Buzzetti	28/03/2018
ZOOLOGIA	INSETTI	1	Gryllus campestris	EUROPA	ITALIA	TRENTINO ALTO ADIGE	TRENTO			MUSEO CIVICO DI ROVERETO | PALAZZO PAROLARI	Collezione A. Galvagni	SCATOLA N. 792		ARTHROPODA	INSECTA	ORTHOPTERA	GRYLLIDAE	Gryllus	campestris					adulto	1	adulto	A SECCO	BUONO			19/06/1946		A. Galvagni	F.M. Buzzetti	28/03/2018
ZOOLOGIA	INSETTI	1	Heterogamodes ursina	AFRICA	LIBIA				Tripoli	MUSEO CIVICO DI ROVERETO | PALAZZO PAROLARI	Collezione A. Galvagni	Scatola n. 716		ARTHROPODA	INSECTA	BLATTODEA	ECTOBIIDAE	Heterogamodes	ursina								A SECCO	BUONO			01/01/2013		A. Galvagni	F.M. Buzzetti	01/01/2013
ZOOLOGIA	INSETTI	2	Heterogamodes ursina	AFRICA	LIBIA				Tripoli	MUSEO CIVICO DI ROVERETO | PALAZZO PAROLARI	Collezione A. Galvagni	SCATOLA N. 716		ARTHROPODA	INSECTA	BLATTODEA	ECTOBIIDAE	Heterogamodes	ursina								A SECCO	BUONO					A. Galvagni	F.M. Buzzetti	28/09/2017
ZOOLOGIA	INSETTI	1	Isophya modestior	EUROPA	ITALIA	VENETO	TREVISO	Vittorio Veneto	C. Visentin	MUSEO CIVICO DI ROVERETO | PALAZZO PAROLARI	Collezione A. Galvagni	SCATOLA n.1003		ARTHROPODA	INSECTA	ORTHOPTERA	TETTIGONIIDAE	Isophya	modestior						1	adulto	A SECCO	BUONO	1600		17/09/1993		A. Galvagni	F.M. Buzzetti	30/06/2017
ZOOLOGIA	INSETTI	3	Isophya modestior	EUROPA	ITALIA	TRENTINO ALTO ADIGE	TRENTO	Villa Lagarina	Castellano, Monte di Riscana	MUSEO CIVICO DI ROVERETO | PALAZZO PAROLARI	Collezione A. Galvagni	SCATOLA n.1003		ARTHROPODA	INSECTA	ORTHOPTERA	TETTIGONIIDAE	Isophya	modestior				1	adulto	2	adulto	A SECCO	BUONO	900		04/08/1991		A. Galvagni	F.M. Buzzetti	30/06/2017
ZOOLOGIA	INSETTI	3	Isophya modestior	EUROPA	ITALIA	TRENTINO ALTO ADIGE	TRENTO	Villa Lagarina	Castellano, Monte di Riscana	MUSEO CIVICO DI ROVERETO | PALAZZO PAROLARI	Collezione A. Galvagni	SCATOLA n.1003		ARTHROPODA	INSECTA	ORTHOPTERA	TETTIGONIIDAE	Isophya	modestior				1	adulto	2	adulto	A SECCO	BUONO	900		21/07/1990		A. Galvagni	F.M. Buzzetti	30/06/2017
ZOOLOGIA	INSETTI	2	Isophya modestior	EUROPA	ITALIA	FRIULI VENEZIA GIULIA	PORDENONE	Aviano	Monte Cavallo	MUSEO CIVICO DI ROVERETO | PALAZZO PAROLARI	Collezione A. Galvagni	SCATOLA n.1003		ARTHROPODA	INSECTA	ORTHOPTERA	TETTIGONIIDAE	Isophya	modestior				2	adulto			A SECCO	BUONO	900		01/09/1980		A. Galvagni	F.M. Buzzetti	30/06/2017
ZOOLOGIA	INSETTI	2	Isophya modestior	EUROPA	ITALIA	VENETO	VICENZA	Santorso	Monte Summano	MUSEO CIVICO DI ROVERETO | PALAZZO PAROLARI	Collezione A. Galvagni	SCATOLA n.1003		ARTHROPODA	INSECTA	ORTHOPTERA	TETTIGONIIDAE	Isophya	modestior				1	adulto	1	adulto	A SECCO	BUONO	1050	1100	14/08/1992		A. Galvagni	F.M. Buzzetti	30/06/2017
ZOOLOGIA	INSETTI	1	Isophya pyrenaea	EUROPA	ITALIA	TRENTINO ALTO ADIGE	TRENTO	Villa Lagarina	Monte Stivo, Bordala	MUSEO CIVICO DI ROVERETO | PALAZZO PAROLARI	Collezione A. Galvagni	SCATOLA n.1003		ARTHROPODA	INSECTA	ORTHOPTERA	TETTIGONIIDAE	Isophya	pyrenea						1	adulto	A SECCO	BUONO	1200		20/08/1947		A. Galvagni	F.M. Buzzetti	30/06/2017
ZOOLOGIA	INSETTI	2	Italopodisma acuminata	EUROPA	ITALIA	ABRUZZO	L'AQUILA		Monte Greco, Parco Nazionale d'Abruzzo	MUSEO CIVICO DI ROVERETO | PALAZZO PAROLARI	Collezione A. Galvagni	SCATOLA N. 820		ARTHROPODA	INSECTA	ORTHOPTERA	ACRIDIDAE	Italopodisma	acuminata		acuminata		9	adulto	1	adulto	A SECCO	BUONO	2000		03/08/1966		A. Galvagni	F.M. Buzzetti	02/07/2018
ZOOLOGIA	INSETTI	21	Italopodisma acuminata	EUROPA	ITALIA	ABRUZZO	L'AQUILA		Monte Pratello, Versante Nord	MUSEO CIVICO DI ROVERETO | PALAZZO PAROLARI	Collezione A. Galvagni	SCATOLA N. 820		ARTHROPODA	INSECTA	ORTHOPTERA	ACRIDIDAE	Italopodisma	acuminata		acuminata		9	adulto	12	adulto	A SECCO	BUONO	1800		08/09/1971		A. Galvagni	F.M. Buzzetti	01/01/2011
ZOOLOGIA	INSETTI	24	Italopodisma ebneri	EUROPA	ITALIA	LAZIO	RIETI	Leonessa	Monti Reatini, Leonessa, Jaccio Crudele	MUSEO CIVICO DI ROVERETO | PALAZZO PAROLARI	Collezione A. Galvagni	SCATOLA N. 818		ARTHROPODA	INSECTA	ORTHOPTERA	ACRIDIDAE	Italopodisma	ebneri				11	adulto	13	adulto	A SECCO	BUONO	1850		27/08/1981		A. Galvagni	F.M. Buzzetti	25/06/2018
ZOOLOGIA	INSETTI	23	Italopodisma ebneri	EUROPA	ITALIA	LAZIO	RIETI	Leonessa	Monti Reatini, Leonessa, V. della Meta	MUSEO CIVICO DI ROVERETO | PALAZZO PAROLARI	Collezione A. Galvagni	SCATOLA N. 818		ARTHROPODA	INSECTA	ORTHOPTERA	ACRIDIDAE	Italopodisma	ebneri				12	adulto	11	adulto	A SECCO	BUONO	1700		27/08/1981		A. Galvagni	F.M. Buzzetti	25/06/2018
ZOOLOGIA	INSETTI	67	Italopodisma ebneri	EUROPA	ITALIA	LAZIO	RIETI	Cantalice	Monti Reatini, Sell.ta di Leonessa	MUSEO CIVICO DI ROVERETO | PALAZZO PAROLARI	Collezione A. Galvagni	SCATOLA N. 818		ARTHROPODA	INSECTA	ORTHOPTERA	ACRIDIDAE	Italopodisma	ebneri				40	adulto	27	adulto	A SECCO	BUONO	1900		24/08/1981		A. Galvagni	F.M. Buzzetti	25/06/2018
ZOOLOGIA	INSETTI	11	Italopodisma fiscellana	EUROPA	ITALIA	ABRUZZO	TERAMO		Gran Sasso, Monte Aquila versante est	MUSEO CIVICO DI ROVERETO | PALAZZO PAROLARI	Collezione A. Galvagni	SCATOLA N. 816		ARTHROPODA	INSECTA	ORTHOPTERA	ACRIDIDAE	Italopodisma	fiscellana				6	adulto	5	adulto	A SECCO	BUONO	2200	2300	04/09/1971		A. Galvagni	F.M. Buzzetti	25/06/2018
ZOOLOGIA	INSETTI	43	Italopodisma fiscellana	EUROPA	ITALIA	ABRUZZO	L'AQUILA		Gran Sasso, Monte Portella versante sud	MUSEO CIVICO DI ROVERETO | PALAZZO PAROLARI	Collezione A. Galvagni	SCATOLA N. 816		ARTHROPODA	INSECTA	ORTHOPTERA	ACRIDIDAE	Italopodisma	fiscellana				23	adulto	20	adulto	A SECCO	BUONO	2100	2388	04/09/1971		A. Galvagni	F.M. Buzzetti	25/06/2018
ZOOLOGIA	INSETTI	103	Italopodisma fiscellana	EUROPA	ITALIA	ABRUZZO	L'AQUILA	Ovindoli	Monte Velino, Monte della Magnola	MUSEO CIVICO DI ROVERETO | PALAZZO PAROLARI	Collezione A. Galvagni	SCATOLA N. 816		ARTHROPODA	INSECTA	ORTHOPTERA	ACRIDIDAE	Italopodisma	fiscellana				63	adulto	40	adulto	A SECCO	BUONO	1600	2000	02/09/1981	03/09/1981	A. Galvagni	F.M. Buzzetti	25/06/2018
ZOOLOGIA	INSETTI	31	Italopodisma fiscellana	EUROPA	ITALIA	UMBRIA	PERUGIA	Norcia	Monti Sibillini, Castelluccio, Forca Viola	MUSEO CIVICO DI ROVERETO | PALAZZO PAROLARI	Collezione A. Galvagni	SCATOLA N. 816		ARTHROPODA	INSECTA	ORTHOPTERA	ACRIDIDAE	Italopodisma	fiscellana				20	adulto	11	adulto	A SECCO	BUONO	1900		09/08/1954		A. Galvagni	F.M. Buzzetti	25/06/2018
ZOOLOGIA	INSETTI	29	Italopodisma lucianae	EUROPA	ITALIA	ABRUZZO	L'AQUILA	Campo Giove	Maiella, Monte Tavola Rotonda, Sierra Corracino	MUSEO CIVICO DI ROVERETO | PALAZZO PAROLARI	Collezione A. Galvagni	SCATOLA N. 820		ARTHROPODA	INSECTA	ORTHOPTERA	ACRIDIDAE	Italopodisma	lucianae				12	adulto	17	adulto	A SECCO	BUONO	2000	2100	08/09/1971		A. Galvagni	F.M. Buzzetti	02/07/2018
ZOOLOGIA	INSETTI	74	Italopodisma trapezoidalis	EUROPA	ITALIA	LAZIO	FROSINONE		Monti Ernici, Campo Catino	MUSEO CIVICO DI ROVERETO | PALAZZO PAROLARI	Collezione A. Galvagni	SCATOLA N. 819		ARTHROPODA	INSECTA	ORTHOPTERA	ACRIDIDAE	Italopodisma	trapezoidalis		curvula		39	adulto	35	adulto	A SECCO	BUONO	1850		03/09/1981		A. Galvagni	F.M. Buzzetti	25/06/2018
ZOOLOGIA	INSETTI	47	Italopodisma trapezoidalis	EUROPA	ITALIA	LAZIO	FROSINONE		Monti Simbruini, Monte Cotento, Campo Staffi	MUSEO CIVICO DI ROVERETO | PALAZZO PAROLARI	Collezione A. Galvagni	SCATOLA N. 819		ARTHROPODA	INSECTA	ORTHOPTERA	ACRIDIDAE	Italopodisma	trapezoidalis		curvula		24	adulto	23	adulto	A SECCO	BUONO	1864		29/08/1981		A. Galvagni	F.M. Buzzetti	25/06/2018
ZOOLOGIA	INSETTI	47	Italopodisma trapezoidalis	EUROPA	ITALIA	LAZIO	FROSINONE		Monti Simbruini, Monte Cotento, Campo Staffi	MUSEO CIVICO DI ROVERETO | PALAZZO PAROLARI	Collezione A. Galvagni	SCATOLA N. 819		ARTHROPODA	INSECTA	ORTHOPTERA	ACRIDIDAE	Italopodisma	trapezoidalis		curvula		24	adulto	23	adulto	A SECCO	BUONO	1864		29/08/1981		A. Galvagni	F.M. Buzzetti	25/06/2018
ZOOLOGIA	INSETTI	46	Italopodisma trapezoidalis	EUROPA	ITALIA	ABRUZZO	L'AQUILA	Villavallelonga	Serra Lunga, Monte Breccioso	MUSEO CIVICO DI ROVERETO | PALAZZO PAROLARI	Collezione A. Galvagni	SCATOLA N. 819		ARTHROPODA	INSECTA	ORTHOPTERA	ACRIDIDAE	Italopodisma	trapezoidalis		aprutiana		26	adulto	20	adulto	A SECCO	BUONO	1850		31/08/1981		A. Galvagni	F.M. Buzzetti	25/06/2018
ZOOLOGIA	INSETTI	6	Kisella alpina	EUROPA	ITALIA	TRENTINO ALTO ADIGE	BOLZANO		Val Venosta, Resia, Alpe della Muta	MUSEO CIVICO DI ROVERETO | PALAZZO PAROLARI	Collezione A. Galvagni	SCATOLA N. 824		ARTHROPODA	INSECTA	ORTHOPTERA	ACRIDIDAE	Kisella	alpina				5	adulto	1	adulto	A SECCO	BUONO	2150	2300	27/08/1968		A. Galvagni	F.M. Buzzetti	02/07/2018
ZOOLOGIA	INSETTI	12	Kisella irena	EUROPA	ITALIA	TRENTINO ALTO ADIGE	TRENTO		Cima Bassa	MUSEO CIVICO DI ROVERETO | PALAZZO PAROLARI	Collezione A. Galvagni	SCATOLA N. 828		ARTHROPODA	INSECTA	ORTHOPTERA	ACRIDIDAE	Kisella	irena				3	adulto	9	adulto	A SECCO	BUONO	1700		21/08/1947		A. Galvagni	F.M. Buzzetti	23/03/2018
ZOOLOGIA	INSETTI	3	Kisella irena	EUROPA	ITALIA	VENETO	BELLUNO	Belluno	Col Visentin, versante nord	MUSEO CIVICO DI ROVERETO | PALAZZO PAROLARI	Collezione A. Galvagni	SCATOLA N. 827		ARTHROPODA	INSECTA	ORTHOPTERA	ACRIDIDAE	Kisella	irena				1	adulto	2	adulto	A SECCO	BUONO	1750		16/09/1993		A. Galvagni	F.M. Buzzetti	23/03/2018
ZOOLOGIA	INSETTI	6	Kisella irena	EUROPA	ITALIA	VENETO	BELLUNO		Col Visentin, versante nord	MUSEO CIVICO DI ROVERETO | PALAZZO PAROLARI	Collezione A. Galvagni	SCATOLA N. 827		ARTHROPODA	INSECTA	ORTHOPTERA	ACRIDIDAE	Kisella	irena				6	adulto		adulto	A SECCO	BUONO	1750		16/09/1993		A. Galvagni	F.M. Buzzetti	23/03/2018
ZOOLOGIA	INSETTI	1	Kisella irena	EUROPA	ITALIA	TRENTINO ALTO ADIGE	TRENTO	Concei	Concei, Monte Cadria Vies	MUSEO CIVICO DI ROVERETO | PALAZZO PAROLARI	Collezione A. Galvagni	SCATOLA N. 826		ARTHROPODA	INSECTA	ORTHOPTERA	ACRIDIDAE	Kisella	irena				9	adulto	8	adulto	A SECCO	BUONO	1800	1850	06/09/1959		A. Galvagni	F.M. Buzzetti	22/03/2018
ZOOLOGIA	INSETTI	39	Kisella irena	EUROPA	ITALIA	TRENTINO ALTO ADIGE	TRENTO	Pinzo	Dosso Sabion	MUSEO CIVICO DI ROVERETO | PALAZZO PAROLARI	Collezione A. Galvagni	SCATOLA N. 828		ARTHROPODA	INSECTA	ORTHOPTERA	ACRIDIDAE	Kisella	irena				18	adulto	21	adulto	A SECCO	BUONO	1400		30/07/1947		A. Galvagni	F.M. Buzzetti	23/03/2018
ZOOLOGIA	INSETTI	3	Kisella irena	EUROPA	ITALIA	TRENTINO ALTO ADIGE	TRENTO	Pinzo	Dosso Sabion, Baita Stenico	MUSEO CIVICO DI ROVERETO | PALAZZO PAROLARI	Collezione A. Galvagni	SCATOLA N. 828		ARTHROPODA	INSECTA	ORTHOPTERA	ACRIDIDAE	Kisella	irena				2	adulto	1	adulto	A SECCO	BUONO	1400	1850	30/07/1947		A. Galvagni	F.M. Buzzetti	23/03/2018
ZOOLOGIA	INSETTI	26	Kisella irena	EUROPA	ITALIA	TRENTINO ALTO ADIGE	TRENTO	Folgaria	Dosso Sommo	MUSEO CIVICO DI ROVERETO | PALAZZO PAROLARI	Collezione A. Galvagni	SCATOLA N. 826		ARTHROPODA	INSECTA	ORTHOPTERA	ACRIDIDAE	Kisella	irena				15	adulto	11	adulto	A SECCO	BUONO	1650		16/08/1968		A. Galvagni	F.M. Buzzetti	22/03/2018
ZOOLOGIA	INSETTI	1	Kisella irena	EUROPA	ITALIA	TRENTINO ALTO ADIGE	TRENTO	Folgaria	Dosso Sommo	MUSEO CIVICO DI ROVERETO | PALAZZO PAROLARI	Collezione A. Galvagni	SCATOLA N. 828		ARTHROPODA	INSECTA	ORTHOPTERA	ACRIDIDAE	Kisella	irena					adulto	1	adulto	A SECCO	BUONO	1600		18/07/1971		A. Galvagni	F.M. Buzzetti	23/03/2018
ZOOLOGIA	INSETTI	4	Kisella irena	EUROPA	ITALIA	LOMBARDIA	BRESCIA	Bagolino	Giogo di Bala	MUSEO CIVICO DI ROVERETO | PALAZZO PAROLARI	Collezione A. Galvagni	SCATOLA N. 827		ARTHROPODA	INSECTA	ORTHOPTERA	ACRIDIDAE	Kisella	irena				1	adulto	3	adulto	A SECCO	BUONO	1950		24/09/1998		A. Galvagni	F.M. Buzzetti	23/03/2018
ZOOLOGIA	INSETTI	34	Kisella irena	EUROPA	ITALIA	TRENTINO ALTO ADIGE	TRENTO		Gruppo del Brenta, Monte Spinale	MUSEO CIVICO DI ROVERETO | PALAZZO PAROLARI	Collezione A. Galvagni	SCATOLA N. 827		ARTHROPODA	INSECTA	ORTHOPTERA	ACRIDIDAE	Kisella	irena				11	adulto	23	adulto	A SECCO	BUONO	2400		04/08/1946		A. Galvagni	F.M. Buzzetti	23/03/2018
ZOOLOGIA	INSETTI	30	Kisella irena	EUROPA	ITALIA	LOMBARDIA	BRESCIA	Breno	Malga Cadino di Banua	MUSEO CIVICO DI ROVERETO | PALAZZO PAROLARI	Collezione A. Galvagni	SCATOLA N. 826		ARTHROPODA	INSECTA	ORTHOPTERA	ACRIDIDAE	Kisella	irena				18	adulto	12	adulto	A SECCO	BUONO	1850	1900	07/08/1971		A. Galvagni	F.M. Buzzetti	22/03/2018
ZOOLOGIA	INSETTI	29	Kisella irena	EUROPA	ITALIA	TRENTINO ALTO ADIGE	TRENTO	Castello Tesino	Monte Agaro	MUSEO CIVICO DI ROVERETO | PALAZZO PAROLARI	Collezione A. Galvagni	SCATOLA N. 826		ARTHROPODA	INSECTA	ORTHOPTERA	ACRIDIDAE	Kisella	irena				18	adulto	11	adulto	A SECCO	BUONO	1800	1900	29/07/1970		A. Galvagni	F.M. Buzzetti	22/03/2018
ZOOLOGIA	INSETTI	2	Kisella irena	EUROPA	ITALIA	TRENTINO ALTO ADIGE	TRENTO	Daone	Monte Bazena	MUSEO CIVICO DI ROVERETO | PALAZZO PAROLARI	Collezione A. Galvagni	SCATOLA N. 826		ARTHROPODA	INSECTA	ORTHOPTERA	ACRIDIDAE	Kisella	irena					adulto	2	adulto	A SECCO	BUONO	1900	2000	10/10/1971		A. Galvagni	F.M. Buzzetti	22/03/2018
ZOOLOGIA	INSETTI	34	Kisella irena	EUROPA	ITALIA	VENETO	VICENZA	Bassano	Monte Grappa	MUSEO CIVICO DI ROVERETO | PALAZZO PAROLARI	Collezione A. Galvagni	SCATOLA N. 827		ARTHROPODA	INSECTA	ORTHOPTERA	ACRIDIDAE	Kisella	irena				34	adulto		adulto	A SECCO	BUONO	1500	1750	19/09/1965		A. Galvagni	F.M. Buzzetti	23/03/2018
ZOOLOGIA	INSETTI	53	Kisella irena	EUROPA	ITALIA	VENETO	VICENZA	Bassano	Monte Grappa	MUSEO CIVICO DI ROVERETO | PALAZZO PAROLARI	Collezione A. Galvagni	SCATOLA N. 828		ARTHROPODA	INSECTA	ORTHOPTERA	ACRIDIDAE	Kisella	irena				18	adulto	35	adulto	A SECCO	BUONO	1500	1750	19/09/1965		A. Galvagni	F.M. Buzzetti	23/03/2018
ZOOLOGIA	INSETTI	12	Kisella irena	EUROPA	ITALIA	TRENTINO ALTO ADIGE	TRENTO	Ledro	Monte Tremalzo	MUSEO CIVICO DI ROVERETO | PALAZZO PAROLARI	Collezione A. Galvagni	SCATOLA N. 826		ARTHROPODA	INSECTA	ORTHOPTERA	ACRIDIDAE	Kisella	irena				7	adulto	5	adulto	A SECCO	BUONO	1700	1900	28/08/1959		A. Galvagni	F.M. Buzzetti	22/03/2018
ZOOLOGIA	INSETTI	10	Kisella irena	EUROPA	ITALIA	TRENTINO ALTO ADIGE	TRENTO	Rovereto	Monte Zugna	MUSEO CIVICO DI ROVERETO | PALAZZO PAROLARI	Collezione A. Galvagni	SCATOLA N. 826		ARTHROPODA	INSECTA	ORTHOPTERA	ACRIDIDAE	Kisella	irena				8	adulto	2	adulto	A SECCO	BUONO	1300		23/07/1961		A. Galvagni	F.M. Buzzetti	22/03/2018
ZOOLOGIA	INSETTI	5	Kisella irena	EUROPA	ITALIA	TRENTINO ALTO ADIGE	TRENTO	Rovereto	Monte Zugna	MUSEO CIVICO DI ROVERETO | PALAZZO PAROLARI	Collezione A. Galvagni	SCATOLA N. 826		ARTHROPODA	INSECTA	ORTHOPTERA	ACRIDIDAE	Kisella	irena				2	adulto	3	adulto	A SECCO	BUONO	1700	1800	14/08/1971		A. Galvagni	F.M. Buzzetti	22/03/2018
ZOOLOGIA	INSETTI	1	Kisella irena	EUROPA	ITALIA	TRENTINO ALTO ADIGE	TRENTO	Rovereto	Monte Zugna	MUSEO CIVICO DI ROVERETO | PALAZZO PAROLARI	Collezione A. Galvagni	SCATOLA N. 829		ARTHROPODA	INSECTA	ORTHOPTERA	ACRIDIDAE	Kisella	irena					adulto	1	adulto	A SECCO	BUONO	1550		27/09/1996		A. Galvagni	F.M. Buzzetti	26/03/2018
ZOOLOGIA	INSETTI	44	Kisella irena	EUROPA	ITALIA	VENETO	VICENZA	Asiago	Osteria del Termine, Val d'Assa	MUSEO CIVICO DI ROVERETO | PALAZZO PAROLARI	Collezione A. Galvagni	SCATOLA N. 826		ARTHROPODA	INSECTA	ORTHOPTERA	ACRIDIDAE	Kisella	irena				31	adulto	13	adulto	A SECCO	BUONO	1800		25/08/1979		A. Galvagni	F.M. Buzzetti	22/03/2018
ZOOLOGIA	INSETTI	32	Kisella irena	EUROPA	ITALIA	VENETO	BELLUNO	Asiago	Osteria del Termine, Val d'Assa	MUSEO CIVICO DI ROVERETO | PALAZZO PAROLARI	Collezione A. Galvagni	SCATOLA N. 827		ARTHROPODA	INSECTA	ORTHOPTERA	ACRIDIDAE	Kisella	irena				17	adulto	15	adulto	A SECCO	BUONO	1312		14/07/1965		A. Galvagni	F.M. Buzzetti	23/03/2018
ZOOLOGIA	INSETTI	1	Kisella irena	EUROPA	ITALIA	TRENTINO ALTO ADIGE	TRENTO		Paganella	MUSEO CIVICO DI ROVERETO | PALAZZO PAROLARI	Collezione A. Galvagni	SCATOLA N. 827		ARTHROPODA	INSECTA	ORTHOPTERA	ACRIDIDAE	Kisella	irena					adulto	1	adulto	A SECCO	BUONO	1900		06/09/1946		A. Galvagni	F.M. Buzzetti	22/03/2018
ZOOLOGIA	INSETTI	31	Kisella irena	EUROPA	ITALIA	TRENTINO ALTO ADIGE	TRENTO	Andalo	Paganella, Andalo, Prati di Gaggia	MUSEO CIVICO DI ROVERETO | PALAZZO PAROLARI	Collezione A. Galvagni	SCATOLA N. 827		ARTHROPODA	INSECTA	ORTHOPTERA	ACRIDIDAE	Kisella	irena				21	adulto	10	adulto	A SECCO	BUONO	1330		09/07/1996		A. Galvagni	F.M. Buzzetti	23/03/2018
ZOOLOGIA	INSETTI	2	Kisella irena	EUROPA	ITALIA	TRENTINO ALTO ADIGE	TRENTO		Paganella, Becco del Corno	MUSEO CIVICO DI ROVERETO | PALAZZO PAROLARI	Collezione A. Galvagni	SCATOLA N. 828		ARTHROPODA	INSECTA	ORTHOPTERA	ACRIDIDAE	Kisella	irena				1	adulto	1	adulto	A SECCO	BUONO	2000		07/09/1946		A. Galvagni	F.M. Buzzetti	23/03/2018
ZOOLOGIA	INSETTI	1	Kisella irena	EUROPA	ITALIA	TRENTINO ALTO ADIGE	TRENTO		Paganella, Becco del Corno	MUSEO CIVICO DI ROVERETO | PALAZZO PAROLARI	Collezione A. Galvagni	SCATOLA N. 829		ARTHROPODA	INSECTA	ORTHOPTERA	ACRIDIDAE	Kisella	irena				1	adulto		adulto	A SECCO	BUONO	2000		07/09/1946		A. Galvagni	F.M. Buzzetti	26/03/2018
ZOOLOGIA	INSETTI	10	Kisella irena	EUROPA	ITALIA	TRENTINO ALTO ADIGE	TRENTO		Paganella, Malga Zambana	MUSEO CIVICO DI ROVERETO | PALAZZO PAROLARI	Collezione A. Galvagni	SCATOLA N. 828		ARTHROPODA	INSECTA	ORTHOPTERA	ACRIDIDAE	Kisella	irena				7	adulto	3	adulto	A SECCO	BUONO	1700		05/09/1947		A. Galvagni	F.M. Buzzetti	23/03/2018
ZOOLOGIA	INSETTI	1	Kisella irena	EUROPA	ITALIA	TRENTINO ALTO ADIGE	TRENTO	Predazzo	Paneveggio	MUSEO CIVICO DI ROVERETO | PALAZZO PAROLARI	Collezione A. Galvagni	SCATOLA N. 828		ARTHROPODA	INSECTA	ORTHOPTERA	ACRIDIDAE	Kisella	irena				1	adulto		adulto	A SECCO	BUONO	1545		28/07/1963		A. Galvagni	F.M. Buzzetti	23/03/2018
ZOOLOGIA	INSETTI	13	Kisella irena	EUROPA	ITALIA	TRENTINO ALTO ADIGE	TRENTO	Tesero	Passo di Panpeago	MUSEO CIVICO DI ROVERETO | PALAZZO PAROLARI	Collezione A. Galvagni	SCATOLA N. 828		ARTHROPODA	INSECTA	ORTHOPTERA	ACRIDIDAE	Kisella	irena				7	adulto	6	adulto	A SECCO	BUONO	2050		06/08/1998		A. Galvagni	F.M. Buzzetti	23/03/2018
ZOOLOGIA	INSETTI	17	Kisella irena	EUROPA	ITALIA	TRENTINO ALTO ADIGE	TRENTO	Ledro	Pieve di Ledro, Cima Pari, Malga Saval	MUSEO CIVICO DI ROVERETO | PALAZZO PAROLARI	Collezione A. Galvagni	SCATOLA N. 828		ARTHROPODA	INSECTA	ORTHOPTERA	ACRIDIDAE	Kisella	irena				13	adulto	4	adulto	A SECCO	BUONO	1750		17/09/2000		A. Galvagni	F.M. Buzzetti	23/03/2018
ZOOLOGIA	INSETTI	17	Kisella irena	EUROPA	ITALIA	TRENTINO ALTO ADIGE	TRENTO	Pinzolo	Pinzolo, Monte Spinale	MUSEO CIVICO DI ROVERETO | PALAZZO PAROLARI	Collezione A. Galvagni	SCATOLA N. 827		ARTHROPODA	INSECTA	ORTHOPTERA	ACRIDIDAE	Kisella	irena				10	adulto	7	adulto	A SECCO	BUONO	2000		17/09/1997		A. Galvagni	F.M. Buzzetti	23/03/2018
ZOOLOGIA	INSETTI	18	Kisella irena	EUROPA	ITALIA	LOMBARDIA	BRESCIA	Breno	Prestino, Passo Croce Domini	MUSEO CIVICO DI ROVERETO | PALAZZO PAROLARI	Collezione A. Galvagni	SCATOLA N. 826		ARTHROPODA	INSECTA	ORTHOPTERA	ACRIDIDAE	Kisella	irena				7	adulto	11	adulto	A SECCO	BUONO	1800		30/09/1960		A. Galvagni	F.M. Buzzetti	22/03/2018
ZOOLOGIA	INSETTI	1	Kisella irena	EUROPA	ITALIA	LOMBARDIA	COMO	Prestino	Prestino, Passo Croce Domini	MUSEO CIVICO DI ROVERETO | PALAZZO PAROLARI	Collezione A. Galvagni	SCATOLA N. 827		ARTHROPODA	INSECTA	ORTHOPTERA	ACRIDIDAE	Kisella	irena					adulto	1	adulto	A SECCO	BUONO	1800				A. Galvagni	F.M. Buzzetti	23/03/2018
ZOOLOGIA	INSETTI	8	Kisella irena	EUROPA	ITALIA	FRIULI VENEZIA GIULIA	TRIESTE	Sgonico	Sgonico	MUSEO CIVICO DI ROVERETO | PALAZZO PAROLARI	Collezione A. Galvagni	SCATOLA N. 827		ARTHROPODA	INSECTA	ORTHOPTERA	ACRIDIDAE	Kisella	irena				2	adulto	6	adulto	A SECCO	BUONO			27/07/1996		A. Galvagni	F.M. Buzzetti	23/03/2018
ZOOLOGIA	INSETTI	10	Kisella irena	EUROPA	ITALIA	TRENTINO ALTO ADIGE	TRENTO	Roncone	Stabol Fresco	MUSEO CIVICO DI ROVERETO | PALAZZO PAROLARI	Collezione A. Galvagni	SCATOLA N. 826		ARTHROPODA	INSECTA	ORTHOPTERA	ACRIDIDAE	Kisella	irena				5	adulto	6	adulto	A SECCO	BUONO	2000	2100	13/09/1959		A. Galvagni	F.M. Buzzetti	22/03/2018
ZOOLOGIA	INSETTI	65	Kisella irena	EUROPA	ITALIA	TRENTINO ALTO ADIGE	TRENTO	Terragnolo	Terragnolo, Cima Maggio	MUSEO CIVICO DI ROVERETO | PALAZZO PAROLARI	Collezione A. Galvagni	SCATOLA N. 827		ARTHROPODA	INSECTA	ORTHOPTERA	ACRIDIDAE	Kisella	irena				34	adulto	31	adulto	A SECCO	BUONO	1700		29/08/1965		A. Galvagni	F.M. Buzzetti	23/03/2018
ZOOLOGIA	INSETTI	2	Kisella irena	EUROPA	ITALIA	TRENTINO ALTO ADIGE	TRENTO	Telve	Val di Calamento	MUSEO CIVICO DI ROVERETO | PALAZZO PAROLARI	Collezione A. Galvagni	SCATOLA N. 826		ARTHROPODA	INSECTA	ORTHOPTERA	ACRIDIDAE	Kisella	irena				1	adulto	1	adulto	A SECCO	BUONO			06/08/1971		A. Galvagni	F.M. Buzzetti	22/03/2018
ZOOLOGIA	INSETTI	6	Kisella irena	EUROPA	ITALIA	TRENTINO ALTO ADIGE	BOLZANO		Val di Genova, Malga caret	MUSEO CIVICO DI ROVERETO | PALAZZO PAROLARI	Collezione A. Galvagni	SCATOLA N. 829		ARTHROPODA	INSECTA	ORTHOPTERA	ACRIDIDAE	Kisella	irena				3	adulto	3	adulto	A SECCO	BUONO			30/08/1948		A. Galvagni	F.M. Buzzetti	26/03/2018
ZOOLOGIA	INSETTI	1	Kisella irena	EUROPA	ITALIA	TRENTINO ALTO ADIGE	BOLZANO		Val di Genova, Ragada	MUSEO CIVICO DI ROVERETO | PALAZZO PAROLARI	Collezione A. Galvagni	SCATOLA N. 829		ARTHROPODA	INSECTA	ORTHOPTERA	ACRIDIDAE	Kisella	irena					adulto	1	adulto	A SECCO	BUONO			13/08/1948		A. Galvagni	F.M. Buzzetti	26/03/2018
ZOOLOGIA	INSETTI	2	Kisella irena	EUROPA	ITALIA	TRENTINO ALTO ADIGE	BOLZANO	Bressanone	Val di Vallaga	MUSEO CIVICO DI ROVERETO | PALAZZO PAROLARI	Collezione A. Galvagni	SCATOLA N. 828		ARTHROPODA	INSECTA	ORTHOPTERA	ACRIDIDAE	Kisella	irena				2	adulto		adulto	A SECCO	BUONO			05/09/1955		A. Galvagni	F.M. Buzzetti	23/03/2018
ZOOLOGIA	INSETTI	37	Kisella irena	EUROPA	ITALIA	TRENTINO ALTO ADIGE	BOLZANO		Val di Vallaga	MUSEO CIVICO DI ROVERETO | PALAZZO PAROLARI	Collezione A. Galvagni	SCATOLA N. 828		ARTHROPODA	INSECTA	ORTHOPTERA	ACRIDIDAE	Kisella	irena				21	adulto	16	adulto	A SECCO	BUONO	1900		26/09/1954		A. Galvagni	F.M. Buzzetti	23/03/2018
ZOOLOGIA	INSETTI	2	Kisella irena	EUROPA	ITALIA	TRENTINO ALTO ADIGE	BOLZANO		Val Genova, Genova	MUSEO CIVICO DI ROVERETO | PALAZZO PAROLARI	Collezione A. Galvagni	SCATOLA N. 829		ARTHROPODA	INSECTA	ORTHOPTERA	ACRIDIDAE	Kisella	irena				1	adulto	1	adulto	A SECCO	BUONO			11/08/1948		A. Galvagni	F.M. Buzzetti	26/03/2018
ZOOLOGIA	INSETTI	3	Kisella irena	EUROPA	ITALIA	TRENTINO ALTO ADIGE	BOLZANO		Val Genova, Malga Pedruc	MUSEO CIVICO DI ROVERETO | PALAZZO PAROLARI	Collezione A. Galvagni	SCATOLA N. 829		ARTHROPODA	INSECTA	ORTHOPTERA	ACRIDIDAE	Kisella	irena				3	adulto			A SECCO	BUONO			13/08/1948		A. Galvagni	F.M. Buzzetti	26/03/2018
ZOOLOGIA	INSETTI	4	Kisella irena	EUROPA	ITALIA	TRENTINO ALTO ADIGE	BOLZANO		Val Genova, Piano Genova	MUSEO CIVICO DI ROVERETO | PALAZZO PAROLARI	Collezione A. Galvagni	SCATOLA N. 829		ARTHROPODA	INSECTA	ORTHOPTERA	ACRIDIDAE	Kisella	irena				3	adulto	1	adulto	A SECCO	BUONO			18/08/1948		A. Galvagni	F.M. Buzzetti	26/03/2018
ZOOLOGIA	INSETTI	3	Kisella irena	EUROPA	ITALIA	TRENTINO ALTO ADIGE	TRENTO	Pergine	Valsugana, Monte Panarotta	MUSEO CIVICO DI ROVERETO | PALAZZO PAROLARI	Collezione A. Galvagni	SCATOLA N. 826		ARTHROPODA	INSECTA	ORTHOPTERA	ACRIDIDAE	Kisella	irena				1	adulto	2	adulto	A SECCO	BUONO	1850	2000	06/10/1978		A. Galvagni	F.M. Buzzetti	22/03/2018
ZOOLOGIA	INSETTI	6	Kisella irena	EUROPA	ITALIA	TRENTINO ALTO ADIGE	TRENTO	Levico	Vezzena	MUSEO CIVICO DI ROVERETO | PALAZZO PAROLARI	Collezione A. Galvagni	SCATOLA N. 826		ARTHROPODA	INSECTA	ORTHOPTERA	ACRIDIDAE	Kisella	irena				6	adulto		adulto	A SECCO	BUONO	1500		14/08/1970		A. Galvagni	F.M. Buzzetti	22/03/2018
ZOOLOGIA	INSETTI	3	Kisella irena	EUROPA	ITALIA	TRENTINO ALTO ADIGE	TRENTO	Levico	Vezzena	MUSEO CIVICO DI ROVERETO | PALAZZO PAROLARI	Collezione A. Galvagni	SCATOLA N. 827		ARTHROPODA	INSECTA	ORTHOPTERA	ACRIDIDAE	Kisella	irena				3	adulto		adulto	A SECCO	BUONO	1400		14/07/1965		A. Galvagni	F.M. Buzzetti	23/03/2018
ZOOLOGIA	INSETTI	9	Leptophyes albovittata	EUROPA	ITALIA	TRENTINO ALTO ADIGE	TRENTO	Nogaredo	Nogaredo, Sasso	MUSEO CIVICO DI ROVERETO | PALAZZO PAROLARI	Collezione A. Galvagni	SCATOLA N. 1002		ARTHROPODA	INSECTA	ORTHOPTERA	TETTIGONIIDAE	Leptophyes	albovittata				5	adulto	4	adulto	A SECCO	BUONO	350		01/08/1963		A. Galvagni	F.M. Buzzetti	29/06/2017
ZOOLOGIA	INSETTI	1	Leptophyes albovittata	EUROPA	ITALIA	TRENTINO ALTO ADIGE				MUSEO CIVICO DI ROVERETO | PALAZZO PAROLARI	Collezione A. Galvagni	SCATOLA N. 1002		ARTHROPODA	INSECTA	ORTHOPTERA	TETTIGONIIDAE	Leptophyes	albovittata						1	adulto	A SECCO	BUONO			12/09/1941		A. Galvagni	F.M. Buzzetti	29/06/2017
ZOOLOGIA	INSETTI	3	Leptophyes bosci	EUROPA	ITALIA	TRENTINO ALTO ADIGE	TRENTO	Andalo	Andalo	MUSEO CIVICO DI ROVERETO | PALAZZO PAROLARI	Collezione A. Galvagni	SCATOLA n.1002		ARTHROPODA	INSECTA	ORTHOPTERA	TETTIGONIIDAE	Leptophyes	bosci				2	adulto	1	adulto	A SECCO	BUONO	1050		09/07/1996		A. Galvagni	F.M. Buzzetti	03/07/2017
ZOOLOGIA	INSETTI	3	Leptophyes bosci	EUROPA	ITALIA	TRENTINO ALTO ADIGE	TRENTO	Villa Lagarina	Bordala	MUSEO CIVICO DI ROVERETO | PALAZZO PAROLARI	Collezione A. Galvagni	SCATOLA n.1002		ARTHROPODA	INSECTA	ORTHOPTERA	TETTIGONIIDAE	Leptophyes	bosci				1	adulto	2	adulto	A SECCO	BUONO	1200		13/08/1946		A. Galvagni	F.M. Buzzetti	03/07/2017
ZOOLOGIA	INSETTI	17	Leptophyes bosci	EUROPA	ITALIA	TRENTINO ALTO ADIGE	TRENTO	Villa Lagarina	Castellano, Monte Rincana	MUSEO CIVICO DI ROVERETO | PALAZZO PAROLARI	Collezione A. Galvagni	SCATOLA n.1002		ARTHROPODA	INSECTA	ORTHOPTERA	TETTIGONIIDAE	Leptophyes	bosci				12	adulto	5	adulto	A SECCO	BUONO	900		18/07/1998		A. Galvagni	F.M. Buzzetti	03/07/2017
ZOOLOGIA	INSETTI	8	Leptophyes bosci	EUROPA	ITALIA	FRIULI VENEZIA GIULIA	PORDENONE	Aviano	Monte Cavallo, dos del Lovo	MUSEO CIVICO DI ROVERETO | PALAZZO PAROLARI	Collezione A. Galvagni	SCATOLA n.1002		ARTHROPODA	INSECTA	ORTHOPTERA	TETTIGONIIDAE	Leptophyes	bosci				6	adulto	2	adulto	A SECCO	BUONO	550	1000	01/09/1980	05/09/1980	A. Galvagni	F.M. Buzzetti	03/07/2017
ZOOLOGIA	INSETTI	3	Leptophyes bosci	EUROPA	ITALIA	TRENTINO ALTO ADIGE	TRENTO	Villa Lagarina	Monte Stivo, Bordala	MUSEO CIVICO DI ROVERETO | PALAZZO PAROLARI	Collezione A. Galvagni	SCATOLA n.1002		ARTHROPODA	INSECTA	ORTHOPTERA	TETTIGONIIDAE	Leptophyes	bosci				2	adulto	1	adulto	A SECCO	BUONO			27/07/1958		A. Galvagni	F.M. Buzzetti	03/07/2017
ZOOLOGIA	INSETTI	4	Leptophyes bosci	EUROPA	ITALIA	VENETO	VICENZA	Santorso	Monte Summano	MUSEO CIVICO DI ROVERETO | PALAZZO PAROLARI	Collezione A. Galvagni	SCATOLA n.1002		ARTHROPODA	INSECTA	ORTHOPTERA	TETTIGONIIDAE	Leptophyes	bosci				3	adulto	1	adulto	A SECCO	BUONO	1000	1100	14/08/1992		A. Galvagni	F.M. Buzzetti	03/07/2017
ZOOLOGIA	INSETTI	1	Leptophyes bosci	EUROPA	ITALIA	VENETO	VICENZA	Santorso	Monte Summano	MUSEO CIVICO DI ROVERETO | PALAZZO PAROLARI	Collezione A. Galvagni	SCATOLA n.1002		ARTHROPODA	INSECTA	ORTHOPTERA	TETTIGONIIDAE	Leptophyes	bosci				1	adulto			A SECCO	BUONO	1050	1100	14/08/1992		A. Galvagni	F.M. Buzzetti	03/07/2017
ZOOLOGIA	INSETTI	4	Leptophyes bosci	EUROPA	ITALIA	MARCHE	PESARO E URBINO	Cantiano	Monte Tenetra	MUSEO CIVICO DI ROVERETO | PALAZZO PAROLARI	Collezione A. Galvagni	SCATOLA n.1002		ARTHROPODA	INSECTA	ORTHOPTERA	TETTIGONIIDAE	Leptophyes	bosci				2	adulto	2	adulto	A SECCO	BUONO	990		31/08/1975		A. Galvagni	F.M. Buzzetti	03/07/2017
ZOOLOGIA	INSETTI	1	Leptophyes bosci	EUROPA	ITALIA	VENETO	VICENZA	Arsiero	Monte tormeno	MUSEO CIVICO DI ROVERETO | PALAZZO PAROLARI	Collezione A. Galvagni	SCATOLA n.1002		ARTHROPODA	INSECTA	ORTHOPTERA	TETTIGONIIDAE	Leptophyes	bosci				1	adulto			A SECCO	BUONO	1100		14/08/1992		A. Galvagni	F.M. Buzzetti	03/07/2017
ZOOLOGIA	INSETTI	1	Leptophyes bosci	EUROPA	ITALIA	TRENTINO ALTO ADIGE	TRENTO		Monte Zugna	MUSEO CIVICO DI ROVERETO | PALAZZO PAROLARI	Collezione A. Galvagni	SCATOLA n.1002		ARTHROPODA	INSECTA	ORTHOPTERA	TETTIGONIIDAE	Leptophyes	bosci				1	adulto			A SECCO	BUONO	1300		30/08/1996		A. Galvagni	F.M. Buzzetti	03/07/2017
ZOOLOGIA	INSETTI	5	Leptophyes bosci	EUROPA	ITALIA	MARCHE	ASCOLIPICENO	Montemonaco	Montemonaco	MUSEO CIVICO DI ROVERETO | PALAZZO PAROLARI	Collezione A. Galvagni	SCATOLA n.1002		ARTHROPODA	INSECTA	ORTHOPTERA	TETTIGONIIDAE	Leptophyes	bosci				4	adulto	1	adulto	A SECCO	BUONO	850	980	02/09/1975	06/09/1975	A. Galvagni	F.M. Buzzetti	03/07/2017
ZOOLOGIA	INSETTI	15	Leptophyes bosci	EUROPA	ITALIA	VENETO	VERONA		Prada, Monte Baldo	MUSEO CIVICO DI ROVERETO | PALAZZO PAROLARI	Collezione A. Galvagni	SCATOLA n.1002		ARTHROPODA	INSECTA	ORTHOPTERA	TETTIGONIIDAE	Leptophyes	bosci				10	adulto	5	adulto	A SECCO	BUONO	935		09/08/1997		A. Galvagni	F.M. Buzzetti	03/07/2017
ZOOLOGIA	INSETTI	2	Leptophyes bosci	EUROPA	ITALIA	TRENTINO ALTO ADIGE	TRENTO	Riva del Garda	Rifugio Pernici	MUSEO CIVICO DI ROVERETO | PALAZZO PAROLARI	Collezione A. Galvagni	SCATOLA n.1002		ARTHROPODA	INSECTA	ORTHOPTERA	TETTIGONIIDAE	Leptophyes	bosci				2	adulto			A SECCO	BUONO	1600	1700	17/09/2000		A. Galvagni	F.M. Buzzetti	03/07/2017
ZOOLOGIA	INSETTI	8	Leptophyes bosci	EUROPA	ITALIA	TRENTINO ALTO ADIGE	TRENTO	Villa Lagarina	sotto Bordala	MUSEO CIVICO DI ROVERETO | PALAZZO PAROLARI	Collezione A. Galvagni	SCATOLA n.1002		ARTHROPODA	INSECTA	ORTHOPTERA	TETTIGONIIDAE	Leptophyes	bosci				3	adulto	5	adulto	A SECCO	BUONO	1000		23/08/1996	29/08/1996	A. Galvagni	F.M. Buzzetti	03/07/2017
ZOOLOGIA	INSETTI	3	Leptophyes laticauda	EUROPA	ITALIA	MARCHE	ASCOLIPICENO	Arquata del Tronto	Arquata del Tronto, Capodacqua	MUSEO CIVICO DI ROVERETO | PALAZZO PAROLARI	Collezione A. Galvagni	SCATOLA N. 1002		ARTHROPODA	INSECTA	ORTHOPTERA	TETTIGONIIDAE	Leptophyes	laticauda				1	adulto	2	adulto	A SECCO	BUONO	1242		03/09/1976		A. Galvagni	F.M. Buzzetti	29/06/2017
ZOOLOGIA	INSETTI	7	Leptophyes laticauda	EUROPA	ITALIA	FRIULI VENEZIA GIULIA	PORDENONE	Aviano	Aviano, Monte Cavallo	MUSEO CIVICO DI ROVERETO | PALAZZO PAROLARI	Collezione A. Galvagni	SCATOLA N. 1002		ARTHROPODA	INSECTA	ORTHOPTERA	TETTIGONIIDAE	Leptophyes	laticauda				2	adulto	5	adulto	A SECCO	BUONO	900		01/09/1980	05/09/1980	A. Galvagni	F.M. Buzzetti	29/06/2017
ZOOLOGIA	INSETTI	1	Leptophyes laticauda	EUROPA	ITALIA	LOMBARDIA	BRESCIA	Brescia	Brescia, M.Maddalena	MUSEO CIVICO DI ROVERETO | PALAZZO PAROLARI	Collezione A. Galvagni	SCATOLA N. 1002		ARTHROPODA	INSECTA	ORTHOPTERA	TETTIGONIIDAE	Leptophyes	laticauda						1	adulto	A SECCO	BUONO	850		22/09/1963		A. Galvagni	F.M. Buzzetti	29/06/2017
[truncated: 3,182 more rows]
